# Supplementary material for: Clinical Evidence-Guided Anti-rheumatoid Arthritis Study of Shuji Tablet in Adjuvant-Induced Arthritis Rats and Mechanism Exploration via Network Pharmacological Approach
Source: Front Pharmacol. 2021 Jul 29;12:694507. doi: 10.3389/fphar.2021.694507 (PMC8358118; doi:10.3389/fphar.2021.694507)
Supplement: Supplementary file 1 [file Table3.XLSX]

## Sheet: Sheet1
Herb	PL	LS	AS	AP	ST	SG	GU	SS	CS	AB	FP	TC	CC	TS
The number of genes	49	15	30	19	22	4	145	43	24	131	2	104	27	6
	ACHE	ADRB2	ADH1C	ACHE	ADRA1A	NR3C2	ABCC1	ACHE	ADH1C	ABCG2	PTGS1	ABCG2	ADH1C	TYRO3
	ADRB2	AR	ADRA1A	ADRB2	ADRA1B	PGR	ABCG2	ADRB2	ADRA1A	ACHE	PTGS2	ACHE	ADRA1A	WEE1
	AHR	CCNA2	ADRA1A	AR	ADRB2	PTGS1	ACACA	AKR1B1	ADRA1B	ADRB2		ADRB2	ADRA1B	YWHAG
	AKT1	ESR1	ADRA1B	BAX	BAX	PTGS2	ACHE	AR	ADRA1B	AHR		AHR	ADRA2A	ZAP70
	ALOX5	ESR2	ADRA1B	BCL2	BCL2		ADIPOQ	BAX	ADRA1D	AKR1B1		AKR1B1	ADRB1	MMP9
	AR	GSK3B	ADRA2A	CASP3	CASP3		ADRB2	BCL2	ADRA2A	AKT1		AKT1	ADRB2	TYR
	BAX	KDR	ADRB1	CASP8	CASP8		AHR	CASP3	ADRB1	ALOX12		ALOX5	AKR1B1
	BCL2	MAPK14	ADRB2	CASP9	CASP9		AKR1B1	CASP8	ADRB2	ALOX5		AR	BAX
	CASP3	NOS2	ADRB2	CHRM2	CHRM1		AKT1	CASP9	ADRB2	AR		BAX	BCL2
	CASP8	NR3C1	AKR1B1	CHRM3	CHRM2		ALOX5	CAT	AKR1B1	BAX		BCL2	CASP3
	CASP9	NR3C2	BAX	ESR1	CHRM3		APOB	CCNA2	CHRM1	BBC3		BCL2L1	CASP8
	CAT	PGR	BCL2	JUN	CHRM4		AR	CCNB1	CHRM1	BCL2		BIRC5	CASP9
	CD14	PPARG	CASP3	OPRM1	CHRNA2		BAX	CDKN1A	CHRM2	BCL2L1		CASP3	CHRM2
	CHRM2	PTGS1	CASP8	PGR	GABRA1		BCL2	CHRM2	CHRM3	BIRC5		CASP8	CHRM3
	CHRM3	PTGS2	CASP9	PON1	JUN		BCL2L1	CHRM3	HTR3A	CASP3		CASP9	JUN
	CYP1A1		CHRM2	PRKCA	OPRM1		BIRC5	ESR1	LTA4H	CASP8		CAV1	LTA4H
	CYP1A2		CHRM3	PTGS1	PGR		CASP3	ESR2	MAOA	CASP9		CCL2	MAOA
	CYP3A4		JUN	PTGS2	PON1		CASP8	GSK3B	NR3C2	CAV1		CCNB1	NR3C2
	ESR1		LTA4H	SLC6A4	PRKCA		CASP9	HAS2	OPRM1	CCL2		CCND1	OPRM1
	GSTM1		MAOA		PTGS1		CAT	HSD3B2	PGR	CCNB1		CD40LG	PGR
	GSTP1		NR3C2		PTGS2		CAV1	IL1B	PLAU	CCND1		CDKN1A	PLAU
	HAS2		OPRM1		SLC6A4		CCL2	IL4	PTGS1	CD40LG		CHUK	PON1
	HMOX1		PGR				CCNA2	JUN	PTGS2	CDKN1A		COL1A1	PRKCA
	ICAM1		PLAU				CCNB1	LTA4H	SLC6A3	CHRM2		COL3A1	PTGS1
	IKBKB		PON1				CCND1	MAOA		CHRM3		CRP	PTGS2
	IL6		PRKCA				CD40LG	MAPK14		CHUK		CTSD	SLC6A3
	INSR		PTGS1				CDKN1A	MYC		COL1A1		CXCL10	SLC6A4
	JUN		PTGS2				CHRM2	NOS2		COL3A1		CXCL11
	LBP		SLC6A3				CHRM3	NR3C2		CRP		CXCL2
	MAPK8		SLC6A4				CHUK	OPRM1		CTSD		CXCL8
	MMP1						COL1A1	PCNA		CXCL10		CYP1A1
	NOS2						COL3A1	PGR		CXCL11		CYP1A2
	NR1I2						CRP	PLAU		CXCL2		CYP3A4
	NR1I3						CTSD	PON1		CXCL8		DCAF5
	NR3C2						CXCL10	PPARG		CYCS		E2F2
	OPRM1						CXCL11	PRKCA		CYP1A1		EGF
	PGR						CXCL2	PRKCD		CYP1A2		EGFR
	PON1						CXCL8	PTGS1		CYP3A4		ERBB2
	PPARG						CYP1A1	PTGS2		DCAF5		ERBB3
	PRKCA						CYP1A2	SLC6A3		E2F2		F3
	PTGS1						CYP3A4	SLC6A4		EGF		FOS
	PTGS2						DCAF5	TNFSF15		EGFR		GSTM1
	RELA						E2F2	TP63		EGLN1		GSTP1
	SELE						EGF			ERBB2		HAS2
	SLC6A4						EGFR			ERBB3		HIF1A
	SLPI						ERBB2			ESR1		HMOX1
	STAT1						ERBB3			ESR2		HSF1
	TNFSF15						ESR1			F3		HSPB1
	VCAM1						ESR2			FN1		ICAM1
							F3			FOS		IFNG
							FOS			FOSL1		IGF2
							FOSL2			FOSL2		IGFBP3
							GOT1			GSK3B		IL10
							GSK3B			GSTM1		IL1A
							GSR			GSTP1		IL1B
							GSTM1			HAS2		IL2
							GSTP1			HIF1A		IL6
							HAS2			HMOX1		INSR
							HIF1A			HSF1		IRF1
							HMGCR			HSPB1		JUN
							HMOX1			ICAM1		MAPK1
							HSD3B2			IFNG		MMP1
							HSF1			IGF2		MMP2
							HSPB1			IGFBP3		MMP3
							HTR3A			IKBKB		MMP9
							ICAM1			IL10		MPO
							IFNG			IL1A		MYC
							IGF2			IL1B		NCF1
							IGFBP3			IL2		NFE2L2
							IKBKB			IL6		NFKBIA
							IL10			INSR		NOS3
							IL1A			IRF1		NQO1
							IL1B			JUN		NR1I2
							IL2			KDR		NR1I3
							IL4			LTA4H		NR3C2
							IL6			MAOA		ODC1
							INSR			MAPK1		PARP1
							IRF1			MAPK14		PGR
							JUN			MAPK8		PLAT
							KDR			MCL1		PLAU
							LDLR			MMP1		PON1
							LTA4H			MMP2		PPARA
							MAPK1			MMP3		PPARD
							MAPK10			MMP9		PPARG
							MAPK14			MPO		PRKCA
							MAPK3			MYC		PRKCB
							MAPK8			NCF1		PTGER3
							MMP1			NFATC1		PTGS1
							MMP2			NFE2L2		PTGS2
							MMP3			NFKBIA		RAF1
							MMP9			NOS2		RB1
							MPO			NOS3		RELA
							MTTP			NOX5		RUNX2
							MYC			NQO1		SELE
							NCF1			NR1I2		SERPINE1
							NFE2L2			NR1I3		SOD1
							NFKBIA			NR3C2		SPP1
							NOS2			ODC1		STAT1
							NOS3			OPRM1		THBD
							NQO1			PARP1		TNFSF15
							NR1I2			PGR		TOP1
							NR1I3			PLAT		TP63
							NR3C2			PLAU		VCAM1
							ODC1			PON1		VEGFA
							OLR1			PPARA
							OPRD1			PPARD
							OPRM1			PPARG
							PARP1			PRKCA
							PGR			PRKCB
							PLAT			PRKCD
							PLAU			PTGER3
							PLB1			PTGS1
							PON1			PTGS2
							PPARA			RAF1
							PPARD			RB1
							PPARG			RELA
							PRKCA			RUNX2
							PRKCB			SELE
							PTGER3			SERPINE1
							PTGS1			SLC6A3
							PTGS2			SLC6A4
							RAF1			SLPI
							RB1			SOD1
							RELA			SPP1
							RUNX2			STAT1
							RXRB			THBD
							SELE			TNFSF15
							SERPINE1			TOP1
							SLC6A3			TP63
							SLC6A4			VCAM1
							SLPI			VEGFA
							SOAT1
							SOAT2
							SOD1
							SPP1
							SREBF1
							STAT1
							STAT3
							THBD
							TNFSF15
							TOP1
							TP63
							UGT1A1
							VCAM1
							VEGFA
