# Supplementary material for: Clinical Evidence-Guided Anti-rheumatoid Arthritis Study of Shuji Tablet in Adjuvant-Induced Arthritis Rats and Mechanism Exploration via Network Pharmacological Approach
Source: Front Pharmacol. 2021 Jul 29;12:694507. doi: 10.3389/fphar.2021.694507 (PMC8358118; doi:10.3389/fphar.2021.694507)
Supplement: Supplementary file 2 [file Table4.XLS]

## Sheet: BP
GO analysis for biological process
ID	Description	GeneRatio	BgRatio	pvalue	p.adjust	qvalue	geneID	Count
GO:0018108	peptidyl-tyrosine phosphorylation	60/292	363/18670	4.54877e-44	1.87262e-40	6.81298e-41	IL6/ICAM1/INSR/KDR/NCF1/IL4/MAPK3/ADIPOQ/STAT3/EGFR/VEGFA/EGF/ERBB2/CAV1/IL2/IFNG/HSF1/IGF2/ERBB3/PRKCD/ABL1/MTOR/ADORA1/SYK/PRKCZ/EPHA2/BLK/CSK/EPHB2/BMX/LYN/TXK/FGR/BTK/TYRO3/EPHA1/MET/WEE1/ADAM17/HDAC2/GRM5/ACE/IGF1R/EPHB4/CSF1R/MAP2K1/TEK/LCK/MST1R/KIT/NTRK1/PTPN1/DYRK1A/SRC/ZAP70/PDGFRB/FGFR1/TNF/MIF/FYN	60
GO:0018212	peptidyl-tyrosine modification	60/292	366/18670	7.50851e-44	1.87262e-40	6.81298e-41	IL6/ICAM1/INSR/KDR/NCF1/IL4/MAPK3/ADIPOQ/STAT3/EGFR/VEGFA/EGF/ERBB2/CAV1/IL2/IFNG/HSF1/IGF2/ERBB3/PRKCD/ABL1/MTOR/ADORA1/SYK/PRKCZ/EPHA2/BLK/CSK/EPHB2/BMX/LYN/TXK/FGR/BTK/TYRO3/EPHA1/MET/WEE1/ADAM17/HDAC2/GRM5/ACE/IGF1R/EPHB4/CSF1R/MAP2K1/TEK/LCK/MST1R/KIT/NTRK1/PTPN1/DYRK1A/SRC/ZAP70/PDGFRB/FGFR1/TNF/MIF/FYN	60
GO:0002237	response to molecule of bacterial origin	58/292	343/18670	3.72587e-43	6.19488e-40	2.25382e-40	IL6/CD14/LBP/PTGS2/OPRM1/CASP9/JUN/CASP3/CASP8/PRKCA/NOS2/RELA/AKT1/MAPK8/CYP1A2/CYP1A1/ICAM1/SELE/VCAM1/GSTP1/SLPI/MAPK14/PPARD/MAPK3/MAPK1/APOB/UGT1A1/FOS/IL10/NFKBIA/IL1B/CCL2/CXCL8/NOS3/THBD/SERPINE1/MPO/CXCL11/CXCL2/HSF1/CXCL10/CHUK/ABL1/TLR9/LYN/ALPL/ADAM17/CNR2/HDAC2/COMT/IDO1/MAPKAPK2/SRC/CDK4/TNF/NR1H4/TSPO/MIF	58
GO:0032496	response to lipopolysaccharide	57/292	330/18670	6.17504e-43	7.70027e-40	2.80152e-40	IL6/CD14/LBP/PTGS2/OPRM1/CASP9/JUN/CASP3/CASP8/PRKCA/NOS2/RELA/AKT1/MAPK8/CYP1A2/CYP1A1/ICAM1/SELE/VCAM1/GSTP1/SLPI/MAPK14/PPARD/MAPK3/MAPK1/APOB/UGT1A1/FOS/IL10/NFKBIA/IL1B/CCL2/CXCL8/NOS3/THBD/SERPINE1/MPO/CXCL11/CXCL2/HSF1/CXCL10/CHUK/ABL1/LYN/ALPL/ADAM17/CNR2/HDAC2/COMT/IDO1/MAPKAPK2/SRC/CDK4/TNF/NR1H4/TSPO/MIF	57
GO:0000302	response to reactive oxygen species	50/292	232/18670	1.26728e-42	1.26424e-39	4.59956e-40	IL6/BCL2/JUN/CASP3/RELA/AKT1/MAPK8/STAT1/HMOX1/GSTP1/CAT/CCNA2/NCF1/MAPK3/MAPK1/SOD1/MMP3/EGFR/FOS/MMP2/MMP9/IL10/NOS3/COL1A1/MPO/NFE2L2/NQO1/HSF1/CHUK/PCNA/PRKCD/FOSL1/EGLN1/ABL1/CDK1/BTK/MET/HDAC6/HDAC2/MB/CDK2/MAPK9/DHFR/SRC/PDGFRB/SIRT1/MDM2/TNF/KDM6B/FYN	50
GO:0006979	response to oxidative stress	63/292	451/18670	1.02987e-41	8.56164e-39	3.1149e-39	IL6/PTGS1/PTGS2/BCL2/JUN/CASP3/RELA/AKT1/MAPK8/STAT1/HMOX1/GSTP1/CAT/CCNA2/NCF1/MAPK3/MAPK1/SOD1/GSR/ADIPOQ/MMP3/EGFR/FOS/MMP2/MMP9/IL10/HIF1A/NOS3/HSPB1/COL1A1/MPO/NFE2L2/NQO1/PARP1/HSF1/CHUK/PCNA/PRKCD/MCL1/FOSL1/CYCS/EGLN1/NOX5/ABL1/CDK1/PDK1/BTK/MET/MMP14/HDAC6/HDAC2/CA3/MB/CDK2/MAPK9/DHFR/SRC/PDGFRB/SIRT1/MDM2/TNF/KDM6B/FYN	63
GO:0046677	response to antibiotic	55/292	327/18670	9.23174e-41	6.57827e-38	2.39331e-38	IL6/CD14/OPRM1/BCL2/CASP9/JUN/CASP3/CASP8/RELA/STAT1/HMOX1/CYP1A1/ICAM1/VCAM1/GSTP1/AHR/CAT/SLC6A3/HTR3A/SOD1/HMGCR/UGT1A1/ADIPOQ/STAT3/CCND1/BCL2L1/IL10/IL2/COL1A1/NFE2L2/NQO1/HSF1/CHUK/PCNA/PRKCD/FOSL1/ABL1/CDK1/MET/ALPL/HSP90AA1/TYMS/HDAC6/HDAC2/CA3/MB/DRD4/SRC/PDGFRB/CFTR/SIRT1/MDM2/DRD2/KDM6B/FYN	55
GO:0034599	cellular response to oxidative stress	51/292	302/18670	7.29458e-38	4.54817e-35	1.65472e-35	IL6/BCL2/JUN/RELA/AKT1/MAPK8/HMOX1/GSTP1/CAT/CCNA2/NCF1/MAPK3/MAPK1/SOD1/GSR/MMP3/EGFR/FOS/MMP2/MMP9/IL10/HIF1A/NOS3/HSPB1/MPO/NFE2L2/NQO1/PARP1/HSF1/CHUK/PCNA/PRKCD/MCL1/CYCS/NOX5/ABL1/CDK1/PDK1/BTK/MET/HDAC6/HDAC2/CDK2/MAPK9/DHFR/SRC/SIRT1/MDM2/TNF/KDM6B/FYN	51
GO:0048545	response to steroid hormone	55/292	385/18670	7.5079e-37	4.16104e-34	1.51387e-34	PGR/NR3C2/IL6/PTGS2/BCL2/CASP9/CASP3/AR/PPARG/RELA/ICAM1/NR1I2/GSTP1/NR1I3/ESR1/ESR2/NR3C1/PPARD/HSD3B2/UGT1A1/PPARA/SREBF1/ADIPOQ/GOT1/RXRB/CCND1/RB1/EGFR/FOS/CDKN1A/IL10/TP63/CAV1/COL1A1/PARP1/SPP1/PCNA/FOSL1/ALPL/ESRRB/TYMS/NCOR2/HDAC6/HDAC1/CA2/EP300/BCHE/BMP4/SRC/TGFBR2/SIRT1/MDM2/TNF/NR1H4/TSPO	55
GO:0018105	peptidyl-serine phosphorylation	47/292	299/18670	2.04976e-33	1.02242e-30	3.71977e-31	IL6/PTGS2/BCL2/BAX/PRKCA/IKBKB/AKT1/MAPK8/MAPK14/GSK3B/OPRD1/MAPK3/MAPK1/EGFR/VEGFA/TOP1/RAF1/CAV1/PRKCB/CCNB1/IFNG/CHUK/PRKCD/MTOR/CDK1/SYK/PRKCZ/RPS6KB1/HSP90AA1/PIK3CA/ILK/HDAC6/ERN1/CDK2/PLK1/MAPKAPK2/MAPK9/DYRK1A/SRC/ATR/TGFBR2/BRAF/GRK2/TNF/HSP90AB1/MIF/AKT2	47
GO:0072593	reactive oxygen species metabolic process	46/292	284/18670	2.61671e-33	1.09364e-30	3.97887e-31	PTGS2/BCL2/NOS2/AKT1/CYP1A2/CYP1A1/ICAM1/GSTP1/INSR/CAT/MAPK14/NCF1/SOD1/STAT3/MMP3/EGFR/CDKN1A/IL10/HIF1A/CAV1/IL1B/NOS3/IFNG/MPO/NFE2L2/NQO1/CRP/PRKCD/ALOX12/NOX5/MTOR/SYK/MMP8/HSP90AA1/HDAC6/XDH/RAC1/DHFR/PDGFRB/FPR2/TGFBR2/TNF/AGTR1/HSP90AB1/TSPO/FYN	46
GO:0034614	cellular response to reactive oxygen species	38/292	168/18670	2.63104e-33	1.09364e-30	3.97887e-31	IL6/JUN/RELA/AKT1/MAPK8/CCNA2/NCF1/MAPK3/MAPK1/SOD1/MMP3/EGFR/FOS/MMP2/MMP9/IL10/NOS3/MPO/NFE2L2/NQO1/HSF1/CHUK/PCNA/PRKCD/ABL1/CDK1/BTK/MET/HDAC6/HDAC2/CDK2/MAPK9/DHFR/SRC/SIRT1/MDM2/TNF/KDM6B	38
GO:0018209	peptidyl-serine modification	48/292	322/18670	5.08782e-33	1.95216e-30	7.10235e-31	IL6/PTGS2/BCL2/BAX/PRKCA/IKBKB/AKT1/MAPK8/MAPK14/GSK3B/OPRD1/MAPK3/MAPK1/EGFR/VEGFA/TOP1/RAF1/CAV1/PRKCB/CCNB1/IFNG/PARP1/CHUK/PRKCD/MTOR/CDK1/SYK/PRKCZ/RPS6KB1/HSP90AA1/PIK3CA/ILK/HDAC6/ERN1/CDK2/PLK1/MAPKAPK2/MAPK9/DYRK1A/SRC/ATR/TGFBR2/BRAF/GRK2/TNF/HSP90AB1/MIF/AKT2	48
GO:0031667	response to nutrient levels	57/292	499/18670	7.61111e-33	2.71173e-30	9.86583e-31	PTGS2/ADRB2/SLC6A4/OPRM1/BCL2/JUN/PON1/PPARG/RELA/AKT1/MAPK8/STAT1/HMOX1/CYP1A1/ICAM1/VCAM1/GSTP1/CAT/PPARD/MAPK3/MAPK1/LDLR/SOD1/HMGCR/UGT1A1/PPARA/SREBF1/ADIPOQ/CCND1/EGFR/CDKN1A/IL1B/COL1A1/MPO/NFE2L2/NQO1/HSF1/CXCL10/SPP1/PCNA/TYR/MTOR/RPS6KB1/ALPL/TYMS/COMT/BCHE/NTRK1/SRC/TGFBR2/SIRT1/MDM2/MMP7/HSP90B1/NR1H4/TSPO/FYN	57
GO:0071902	positive regulation of protein serine/threonine kinase activity	48/292	334/18670	2.89499e-32	9.62682e-30	3.50243e-30	ADRB2/AKT1/INSR/MAPK14/MAPK10/MAPK3/MAPK1/SOD1/ADIPOQ/CCND1/EGFR/VEGFA/EGF/RAF1/ERBB2/IL1B/CCNB1/IFNG/IGF2/CD40LG/CDK1/ADORA1/SYK/ADORA2B/TLR9/CSK/ADAM17/ILK/ERN1/ADRA2B/CSF1R/MAP2K1/MAPKAPK2/BMP4/MST1R/KIT/DRD4/NTRK1/PTPN1/PIK3CB/PIK3CG/SRC/PDGFRB/FGFR1/SIRT1/TNF/HSP90AB1/MIF	48
GO:0070482	response to oxygen levels	49/292	394/18670	6.13784e-30	1.91347e-27	6.9616e-28	PTGS2/SLC6A4/BCL2/CASP3/NOS2/PPARG/AKT1/HMOX1/CYP1A1/ICAM1/VCAM1/CAT/CCNA2/PLAU/OPRD1/PPARD/PPARA/ADIPOQ/VEGFA/CDKN1A/MMP2/RAF1/HIF1A/CAV1/MYC/CCNB1/PLAT/COL1A1/NFE2L2/HSF1/EGLN1/MTOR/ADORA1/PDK1/ADAM17/MMP14/HDAC2/EP300/MB/TEK/PGK1/SRC/PDGFRB/CDK4/TGFBR2/SIRT1/MDM2/DRD2/HSP90B1	49
GO:0046777	protein autophosphorylation	40/292	235/18670	6.963e-30	2.04303e-27	7.43295e-28	JUN/AKT1/INSR/KDR/GSK3B/MAPK3/ADIPOQ/EGFR/VEGFA/ERBB2/CAV1/ABL1/MTOR/SYK/BLK/CSK/BMX/LYN/TXK/FGR/BTK/TYRO3/EPHA1/ERN1/ACE/IGF1R/EPHB4/CSF1R/MAPKAPK2/TEK/LCK/KIT/NTRK1/DYRK1A/SRC/ZAP70/ATR/PDGFRB/FGFR1/FYN	40
GO:0035690	cellular response to drug	47/292	369/18670	3.42809e-29	9.00624e-27	3.27665e-27	IL6/PTGS2/CHRM3/CHRM2/OPRM1/CASP9/NOS2/RELA/HMOX1/ICAM1/AHR/KDR/CCNA2/NR3C1/MAPK3/MAPK1/SOD1/UGT1A1/ADIPOQ/MMP3/EGFR/IL10/MYC/IL1B/NFE2L2/NQO1/HSF1/PCNA/PRKCD/ABL1/CDK1/MET/HDAC6/HDAC2/CDK2/NTRK1/SRC/CFTR/CDK4/SIRT1/MDM2/GRK2/TNF/HSP90B1/HSP90AB1/KDM6B/FYN	47
GO:0048511	rhythmic process	43/292	295/18670	3.4306e-29	9.00624e-27	3.27665e-27	PGR/SLC6A4/OPRM1/JUN/CASP3/NOS2/PPARG/MAPK8/HAS2/AHR/ESR1/GSK3B/MAPK10/PPARA/SREBF1/ADIPOQ/EGFR/TOP1/NOS3/SERPINE1/PCNA/MTOR/CDK1/ADORA1/ADORA2A/TYRO3/MTNR1A/MTNR1B/TYMS/NCOR2/HDAC2/HDAC1/EP300/DRD4/NTRK1/MAPK9/DYRK1A/SRC/CDK4/SIRT1/DRD2/DRD3/MMP7	43
GO:0043405	regulation of MAP kinase activity	45/292	337/18670	7.4573e-29	1.85985e-26	6.76652e-27	GSTP1/INSR/MAPK14/MAPK10/MAPK3/MAPK1/SOD1/HMGCR/ADIPOQ/EGFR/VEGFA/EGF/RAF1/ERBB2/CAV1/IL1B/CD40LG/PRKCD/CDK1/ADORA1/SYK/ADORA2B/TLR9/CSK/EPHB2/LYN/ILK/ERN1/IGF1R/ADRA2B/MAP2K1/MAPKAPK2/BMP4/MST1R/KIT/DRD4/NTRK1/PTPN1/PIK3CB/PIK3CG/SRC/PDGFRB/FGFR1/TNF/MIF	45
GO:0010038	response to metal ion	46/292	364/18670	2.00791e-28	4.76926e-26	1.73516e-26	CD14/PTGS2/BCL2/CASP9/JUN/CASP3/CASP8/AKT1/MAPK8/HMOX1/CYP1A2/CYP1A1/ICAM1/VCAM1/CAT/SLC6A3/NCF1/MAPK3/MAPK1/SOD1/GOT1/CCND1/EGFR/FOS/MMP9/HIF1A/CAV1/CCNB1/IL1A/NFE2L2/NQO1/PARP1/HSF1/CHUK/PCNA/CDK1/ALOX15/CA2/KIT/MAPK9/CYP11B2/CDK4/MDM2/BRAF/DRD2/TSPO	46
GO:2000377	regulation of reactive oxygen species metabolic process	36/292	195/18670	2.95913e-28	6.70915e-26	2.44093e-26	PTGS2/BCL2/AKT1/ICAM1/GSTP1/INSR/MAPK14/SOD1/STAT3/MMP3/EGFR/CDKN1A/IL10/HIF1A/CAV1/IL1B/IFNG/NFE2L2/CRP/PRKCD/MTOR/SYK/MMP8/HSP90AA1/HDAC6/XDH/RAC1/DHFR/PDGFRB/FPR2/TGFBR2/TNF/AGTR1/HSP90AB1/TSPO/FYN	36
GO:0007568	aging	43/292	321/18670	1.20563e-27	2.61464e-25	9.51259e-26	PTGS2/BCL2/CASP9/JUN/RELA/AKT1/CYP1A1/ICAM1/VCAM1/CAT/MAPK14/SLC6A3/MAPK3/MAPK1/SOD1/HMGCR/SREBF1/STAT3/FOS/CDKN1A/IL10/TP63/SERPINE1/MPO/NFE2L2/NQO1/PRKCD/ALOX12/ABL1/MTOR/CDK1/ILK/TYMS/GRM5/MAP2K1/NTRK1/ATR/PDGFRB/TGFBR2/SIRT1/MMP7/TSPO/MIF	43
GO:0038083	peptidyl-tyrosine autophosphorylation	20/292	37/18670	4.99291e-27	1.03769e-24	3.77534e-25	INSR/KDR/MAPK3/EGFR/VEGFA/CAV1/ABL1/BLK/BMX/LYN/TXK/FGR/BTK/ACE/IGF1R/LCK/NTRK1/DYRK1A/SRC/FYN	20
GO:0048732	gland development	47/292	434/18670	4.80276e-26	9.58248e-24	3.4863e-24	PGR/BCL2/BAX/JUN/AR/RELA/AKT1/HMOX1/CYP1A1/INSR/ESR1/SLC6A3/MAPK3/MAPK1/SOD1/UGT1A1/CCND1/EGFR/VEGFA/IL10/EGF/TP63/RAF1/HIF1A/CAV1/IGF2/PCNA/ABL1/TYR/EPHA2/MET/PIK3CA/TYMS/NCOR2/CYP19A1/XDH/CSF1R/MAP2K1/TGM2/BMP4/SRC/TGFBR2/FGFR1/DRD2/TNF/TSPO/AKT2	47
GO:0043434	response to peptide hormone	47/292	436/18670	5.87784e-26	1.12764e-23	4.10259e-24	PTGS2/PPARG/RELA/AKT1/STAT1/ICAM1/GSTP1/INSR/CAT/GSK3B/CCNA2/PPARA/SREBF1/ADIPOQ/GOT1/STAT3/IL10/CAV1/IL1B/PRKCB/COL1A1/NFE2L2/PARP1/HSF1/CHUK/IGF2/PRKCD/MTOR/PRKCZ/CSK/LYN/RPS6KB1/PIK3CA/YWHAG/CA2/IGF1R/TEK/PTPN1/SRC/CYP11B2/CDK4/SIRT1/MDM2/AGTR1/NR1H4/AKT2/FYN	47
GO:0001666	response to hypoxia	43/292	359/18670	1.23553e-25	2.28253e-23	8.30432e-24	PTGS2/SLC6A4/BCL2/CASP3/NOS2/AKT1/HMOX1/CYP1A1/ICAM1/VCAM1/CAT/CCNA2/PLAU/OPRD1/PPARD/PPARA/ADIPOQ/VEGFA/MMP2/RAF1/HIF1A/CAV1/MYC/CCNB1/PLAT/NFE2L2/HSF1/EGLN1/MTOR/ADORA1/PDK1/ADAM17/MMP14/EP300/MB/TEK/PGK1/SRC/TGFBR2/SIRT1/MDM2/DRD2/HSP90B1	43
GO:0097305	response to alcohol	36/292	233/18670	1.9455e-25	3.37781e-23	1.22892e-23	CD14/OPRM1/CASP8/PPARG/AKT1/ICAM1/VCAM1/GSTP1/AHR/CAT/SLC6A3/HTR3A/HSD3B2/SOD1/HMGCR/UGT1A1/ADIPOQ/STAT3/CCND1/BCL2L1/FOS/CDKN1A/IL2/NQO1/PARP1/FOSL1/CDK1/TYMS/HDAC2/CA3/DRD4/CFTR/CDK4/TGFBR2/DRD2/FYN	36
GO:0001101	response to acid chemical	42/292	343/18670	1.96384e-25	3.37781e-23	1.22892e-23	PTGS2/SLC6A4/CASP3/PON1/PPARG/RELA/AKT1/ICAM1/GSTP1/CAT/KDR/AKR1B1/MAPK10/LDLR/APOB/SREBF1/ADIPOQ/RXRB/EGFR/VEGFA/BCL2L1/MMP2/CCNB1/COL1A1/NQO1/COL3A1/HSF1/CHUK/PCNA/MTOR/LYN/TYMS/HDAC2/BCHE/NTRK1/DHFR/SRC/PDGFRB/CDK4/TNF/NR1H4/FYN	42
GO:1901653	cellular response to peptide	44/292	385/18670	2.26947e-25	3.77338e-23	1.37283e-23	ADRB2/PPARG/RELA/AKT1/STAT1/ICAM1/VCAM1/GSTP1/INSR/GSK3B/CCNA2/AKR1B1/SREBF1/ADIPOQ/GOT1/STAT3/CAV1/IL1B/PRKCB/NFE2L2/PARP1/HSF1/IGF2/PRKCD/PRKCZ/CSK/LYN/RPS6KB1/PIK3CA/YWHAG/CA2/GRM5/IGF1R/PTPN1/SRC/FPR2/CYP11B2/CDK4/SIRT1/MDM2/AGTR1/NR1H4/AKT2/FYN	44
GO:0043491	protein kinase B signaling	38/292	269/18670	2.37739e-25	3.8253e-23	1.39172e-23	AKT1/INSR/ESR1/KDR/EGFR/EGF/ERBB2/F3/IL1B/CCL2/IGF2/ERBB3/MTOR/EPHA2/TYRO3/MET/HSP90AA1/PIK3CA/ILK/IGF1R/XDH/RAC1/TEK/LCK/MST1R/KIT/PIK3CD/PIK3CB/PIK3CG/SRC/PDGFRB/FGFR1/SIRT1/DRD2/DRD3/TNF/HSP90AB1/FYN	38
GO:0007584	response to nutrient	35/292	219/18670	2.89332e-25	4.50996e-23	1.64082e-23	PTGS2/SLC6A4/PPARG/RELA/STAT1/HMOX1/CYP1A1/VCAM1/GSTP1/CAT/PPARD/SOD1/HMGCR/UGT1A1/ADIPOQ/CCND1/EGFR/IL1B/COL1A1/NQO1/HSF1/CXCL10/SPP1/PCNA/TYR/MTOR/ALPL/TYMS/BCHE/TGFBR2/MDM2/HSP90B1/NR1H4/TSPO/FYN	35
GO:0071216	cellular response to biotic stimulus	36/292	236/18670	3.07609e-25	4.64956e-23	1.69161e-23	IL6/CD14/LBP/PRKCA/NOS2/RELA/AKT1/MAPK8/ICAM1/GSTP1/MAPK14/GSK3B/PPARD/MAPK3/MAPK1/IL10/NFKBIA/IL1B/CCL2/CXCL8/NOS3/SERPINE1/CXCL11/CXCL2/HSF1/CXCL10/ABL1/SYK/LYN/BTK/SRC/CDK4/TNF/NR1H4/TSPO/MIF	36
GO:0050900	leukocyte migration	49/292	499/18670	3.25183e-25	4.77062e-23	1.73565e-23	IL6/LBP/AKT1/MMP1/HMOX1/ICAM1/SELE/VCAM1/MAPK14/OLR1/MAPK3/APOB/VEGFA/IL10/CAV1/IL1B/CCL2/CXCL8/THBD/SERPINE1/COL1A1/CXCL11/CXCL2/CXCL10/FN1/ADORA1/SYK/LYN/ADAM17/PIK3CA/MMP14/CNR2/CYP19A1/FUT7/RAC1/TEK/LCK/KIT/PIK3CD/PIK3CB/PIK3CG/SRC/ZAP70/FPR2/CXCR2/TNF/ADAM10/MIF/FYN	49
GO:0036293	response to decreased oxygen levels	43/292	370/18670	4.23613e-25	6.03708e-23	2.19641e-23	PTGS2/SLC6A4/BCL2/CASP3/NOS2/AKT1/HMOX1/CYP1A1/ICAM1/VCAM1/CAT/CCNA2/PLAU/OPRD1/PPARD/PPARA/ADIPOQ/VEGFA/MMP2/RAF1/HIF1A/CAV1/MYC/CCNB1/PLAT/NFE2L2/HSF1/EGLN1/MTOR/ADORA1/PDK1/ADAM17/MMP14/EP300/MB/TEK/PGK1/SRC/TGFBR2/SIRT1/MDM2/DRD2/HSP90B1	43
GO:0033002	muscle cell proliferation	36/292	239/18670	4.83056e-25	6.69301e-23	2.43505e-23	IL6/PTGS2/JUN/PPARG/AKT1/STAT1/HMOX1/GSTP1/MAPK14/AKR1B1/PPARD/MAPK1/HMGCR/ADIPOQ/STAT3/EGFR/CDKN1A/MMP2/MMP9/IL10/CCNB1/IFNG/IGFBP3/ALOX12/MTOR/CDK1/ILK/ERN1/COMT/TGM2/BMP4/PDGFRB/TGFBR2/FGFR1/MDM2/TNF	36
GO:0043406	positive regulation of MAP kinase activity	37/292	258/18670	6.12697e-25	8.25982e-23	3.00509e-23	INSR/MAPK14/MAPK10/MAPK3/MAPK1/SOD1/EGFR/VEGFA/EGF/RAF1/ERBB2/IL1B/CD40LG/CDK1/ADORA1/SYK/ADORA2B/TLR9/CSK/ILK/ERN1/ADRA2B/MAP2K1/MAPKAPK2/BMP4/MST1R/KIT/DRD4/NTRK1/PTPN1/PIK3CB/PIK3CG/SRC/PDGFRB/FGFR1/TNF/MIF	37
GO:2000379	positive regulation of reactive oxygen species metabolic process	26/292	102/18670	1.60097e-24	2.10148e-22	7.64562e-23	PTGS2/AKT1/ICAM1/GSTP1/INSR/MAPK14/SOD1/EGFR/CDKN1A/IL1B/IFNG/NFE2L2/CRP/PRKCD/MTOR/SYK/MMP8/HSP90AA1/XDH/PDGFRB/FPR2/TGFBR2/TNF/AGTR1/HSP90AB1/TSPO	26
GO:0032103	positive regulation of response to external stimulus	40/292	323/18670	1.95242e-24	2.49709e-22	9.08493e-23	IL6/LBP/PTGS2/OPRM1/PRKCA/KDR/MAPK14/MAPK3/LDLR/ABCC1/EGFR/VEGFA/NFKBIA/F3/IL1B/PTGER3/CXCL8/HSPB1/IL2/THBD/SERPINE1/CXCL10/MMP8/ADORA2B/TLR9/BTK/MET/ADAM17/IDO1/RAC1/TGM2/PIK3CG/PDGFRB/FPR2/CXCR2/FGFR1/TNF/AGTR1/ADAM10/MIF	40
GO:2001233	regulation of apoptotic signaling pathway	44/292	406/18670	2.03686e-24	2.53996e-22	9.2409e-23	PTGS2/BCL2/BAX/CASP8/AR/RELA/AKT1/MAPK8/HMOX1/ICAM1/GSTP1/GSK3B/SOD1/RB1/BCL2L1/MMP9/TP63/RAF1/HIF1A/CAV1/IL1B/NOS3/HSPB1/SERPINE1/IL1A/NFE2L2/PARP1/PRKCD/BBC3/MCL1/ADORA2A/YWHAG/HDAC1/LCK/BMP4/PTPN1/MAPK9/SRC/FGFR1/SIRT1/MDM2/TNF/MIF/FYN	44
GO:0050673	epithelial cell proliferation	45/292	434/18670	3.69049e-24	4.4898e-22	1.63348e-22	PGR/BAX/JUN/PRKCA/AR/PPARG/AKT1/STAT1/HMOX1/HAS2/ESR1/KDR/PPARD/MAPK1/STAT3/CCND1/RB1/EGFR/VEGFA/IL10/TP63/HIF1A/ERBB2/CAV1/MYC/F3/CCL2/IGFBP3/NOX5/MTOR/EPHA2/ADAM17/MMP12/MMP14/ERN1/XDH/MAP2K1/TEK/BMP4/KIT/PIK3CB/FGFR1/SIRT1/TNF/AGTR1	45
GO:0071222	cellular response to lipopolysaccharide	33/292	205/18670	5.68087e-24	6.74671e-22	2.45459e-22	IL6/CD14/LBP/PRKCA/NOS2/RELA/AKT1/MAPK8/ICAM1/GSTP1/MAPK14/PPARD/MAPK3/MAPK1/IL10/NFKBIA/IL1B/CCL2/CXCL8/NOS3/SERPINE1/CXCL11/CXCL2/HSF1/CXCL10/ABL1/LYN/SRC/CDK4/TNF/NR1H4/TSPO/MIF	33
GO:0032147	activation of protein kinase activity	40/292	333/18670	6.25299e-24	7.25347e-22	2.63896e-22	TNFSF15/ADRB2/AKT1/INSR/MAPK14/MAPK10/IL4/MAPK3/MAPK1/SOD1/EGFR/VEGFA/EGF/RAF1/IL1B/CD40LG/PRKCD/ABL1/MTOR/CDK1/ADORA1/SYK/PRKCZ/ADORA2B/PIK3CA/ERN1/ADRA2C/ADRA2B/MAP2K1/MAPKAPK2/BMP4/KIT/DRD4/NTRK1/PTPN1/PIK3CB/SRC/TGFBR2/DRD2/TNF	40
GO:0042542	response to hydrogen peroxide	29/292	146/18670	6.97158e-24	7.90324e-22	2.87536e-22	IL6/BCL2/JUN/CASP3/RELA/STAT1/HMOX1/CAT/SOD1/IL10/COL1A1/NFE2L2/NQO1/HSF1/PCNA/PRKCD/FOSL1/ABL1/CDK1/MET/HDAC6/HDAC2/MB/SRC/PDGFRB/SIRT1/MDM2/KDM6B/FYN	29
GO:0070371	ERK1 and ERK2 cascade	39/292	317/18670	9.82433e-24	1.08897e-21	3.9619e-22	OPRM1/JUN/PRKCA/ICAM1/GSTP1/KDR/MAPK3/MAPK1/HMGCR/ADIPOQ/EGFR/EGF/ERBB2/MYC/IL1B/CCL2/FN1/ABL1/SYK/PRKCZ/EPHA2/CSK/EPHB2/LYN/ALOX15/CSF1R/MAP2K1/TEK/BMP4/KIT/NTRK1/PTPN1/SRC/PDGFRB/FPR2/BRAF/DRD2/TNF/MIF	39
GO:0009612	response to mechanical stimulus	33/292	210/18670	1.25854e-23	1.3647e-21	4.96506e-22	PTGS2/JUN/CASP8/PPARG/RELA/AKT1/MAPK8/STAT1/MAPK14/MAPK3/GOT1/EGFR/FOS/NFKBIA/RAF1/IL1B/CCNB1/COL1A1/MPO/COL3A1/CXCL10/IRF1/FOSL1/MMP14/RAC1/KIT/NTRK1/MAPK9/SRC/TGFBR2/DRD2/MMP7/FYN	33
GO:0022407	regulation of cell-cell adhesion	43/292	403/18670	1.33271e-23	1.41438e-21	5.1458e-22	IL6/CASP3/PRKCA/RELA/AKT1/ICAM1/VCAM1/HAS2/MAPK14/IL4/PPARA/ADIPOQ/VEGFA/IL10/ERBB2/CAV1/IL1B/CCL2/IL2/IFNG/IGF2/CD40LG/IRF1/PRKCD/ALOX12/ABL1/ADORA2A/SYK/PRKCZ/CSK/LYN/ALOX15/PIK3CA/IDO1/RAC1/CDC42/LCK/BMP4/SRC/ZAP70/TGFBR2/TNF/FYN	43
GO:0071219	cellular response to molecule of bacterial origin	33/292	212/18670	1.71923e-23	1.78657e-21	6.49991e-22	IL6/CD14/LBP/PRKCA/NOS2/RELA/AKT1/MAPK8/ICAM1/GSTP1/MAPK14/PPARD/MAPK3/MAPK1/IL10/NFKBIA/IL1B/CCL2/CXCL8/NOS3/SERPINE1/CXCL11/CXCL2/HSF1/CXCL10/ABL1/LYN/SRC/CDK4/TNF/NR1H4/TSPO/MIF	33
GO:0051090	regulation of DNA-binding transcription factor activity	44/292	432/18670	2.57071e-23	2.61688e-21	9.52076e-22	IL6/JUN/AR/PPARG/RELA/IKBKB/AKT1/MAPK8/HMOX1/ICAM1/ESR1/CAT/ESR2/MAPK14/MAPK10/OPRD1/MAPK3/MAPK1/STAT3/RB1/VEGFA/FOS/IL10/NFKBIA/CAV1/IL1B/PRKCB/CHUK/CD40LG/FOSL1/EGLN1/SYK/PRKCZ/TLR9/BTK/HDAC2/EP300/KIT/NTRK1/MAPK9/SIRT1/TNF/NR1H4/ADORA3	44
GO:0062013	positive regulation of small molecule metabolic process	29/292	153/18670	2.84899e-23	2.84215e-21	1.03403e-21	PTGS2/NOS2/PPARG/AKT1/HAS2/INSR/IL4/PPARA/SREBF1/ADIPOQ/STAT3/EGF/HIF1A/IL1B/NOS3/CCNB1/IFNG/IGF2/CDK1/ADORA2B/ESRRB/VCP/COMT/PGK1/SRC/SIRT1/TNF/NR1H4/AKT2	29
GO:0048660	regulation of smooth muscle cell proliferation	30/292	169/18670	3.64866e-23	3.56853e-21	1.2983e-21	IL6/PTGS2/JUN/PPARG/AKT1/STAT1/HMOX1/GSTP1/AKR1B1/PPARD/HMGCR/ADIPOQ/EGFR/CDKN1A/MMP2/MMP9/IL10/IFNG/IGFBP3/ALOX12/MTOR/ILK/ERN1/COMT/TGM2/BMP4/PDGFRB/TGFBR2/MDM2/TNF	30
GO:0062012	regulation of small molecule metabolic process	45/292	459/18670	3.75863e-23	3.60539e-21	1.31172e-21	PTGS2/NOS2/PPARG/AKT1/HAS2/INSR/GSK3B/IL4/LDLR/SOD1/APOB/HMGCR/PPARA/SREBF1/ADIPOQ/STAT3/EGF/ODC1/HIF1A/CAV1/IL1B/NOS3/CCNB1/IFNG/NQO1/PARP1/IGFBP3/IGF2/MTOR/CDK1/PDK1/ADORA2B/ESRRB/NCOR2/VCP/EP300/COMT/PGK1/KIT/SRC/SIRT1/TNF/NR1H4/TSPO/AKT2	45
GO:0050727	regulation of inflammatory response	46/292	485/18670	4.70849e-23	4.43131e-21	1.6122e-21	IL6/LBP/PTGS2/NOS2/PPARG/RELA/SELE/GSTP1/ESR1/MAPK14/PPARD/IL4/LDLR/SOD1/PPARA/ABCC1/ADIPOQ/RB1/MMP3/EGFR/MMP9/IL10/NFKBIA/IL1B/PTGER3/IL2/SERPINE1/PRKCD/ADORA1/ADORA2A/MMP8/ADORA2B/TLR9/LYN/BTK/TYRO3/CNR2/CYP19A1/IDO1/TEK/TGM2/PIK3CG/FPR2/TNF/AGTR1/NR1H4	46
GO:0048659	smooth muscle cell proliferation	30/292	171/18670	5.22725e-23	4.82843e-21	1.75668e-21	IL6/PTGS2/JUN/PPARG/AKT1/STAT1/HMOX1/GSTP1/AKR1B1/PPARD/HMGCR/ADIPOQ/EGFR/CDKN1A/MMP2/MMP9/IL10/IFNG/IGFBP3/ALOX12/MTOR/ILK/ERN1/COMT/TGM2/BMP4/PDGFRB/TGFBR2/MDM2/TNF	30
GO:0007623	circadian rhythm	32/292	208/18670	1.20895e-22	1.09641e-20	3.98897e-21	SLC6A4/JUN/NOS2/PPARG/MAPK8/AHR/GSK3B/MAPK10/PPARA/SREBF1/ADIPOQ/EGFR/TOP1/SERPINE1/MTOR/CDK1/ADORA1/ADORA2A/MTNR1A/MTNR1B/TYMS/HDAC2/HDAC1/EP300/DRD4/NTRK1/MAPK9/DYRK1A/CDK4/SIRT1/DRD2/DRD3	32
GO:0051896	regulation of protein kinase B signaling	34/292	244/18670	1.45289e-22	1.29411e-20	4.70823e-21	AKT1/INSR/ESR1/EGFR/EGF/ERBB2/F3/IGF2/ERBB3/MTOR/EPHA2/MET/HSP90AA1/PIK3CA/ILK/IGF1R/XDH/RAC1/TEK/LCK/MST1R/KIT/PIK3CD/PIK3CB/PIK3CG/SRC/PDGFRB/FGFR1/SIRT1/DRD2/DRD3/TNF/HSP90AB1/FYN	34
GO:0071375	cellular response to peptide hormone stimulus	38/292	321/18670	1.54391e-22	1.35105e-20	4.91541e-21	PPARG/RELA/AKT1/STAT1/GSTP1/INSR/GSK3B/CCNA2/SREBF1/ADIPOQ/GOT1/STAT3/CAV1/IL1B/PRKCB/NFE2L2/PARP1/HSF1/IGF2/PRKCD/PRKCZ/CSK/LYN/RPS6KB1/PIK3CA/YWHAG/CA2/IGF1R/PTPN1/SRC/CYP11B2/CDK4/SIRT1/MDM2/AGTR1/NR1H4/AKT2/FYN	38
GO:0014065	phosphatidylinositol 3-kinase signaling	28/292	148/18670	1.76128e-22	1.5147e-20	5.51079e-21	AKT1/INSR/CAT/KDR/PPARD/NCF1/MAPK3/MAPK1/EGFR/ERBB2/ERBB3/LYN/FGR/TYRO3/PIK3CA/IGF1R/TEK/KIT/NTRK1/PIK3CD/PIK3CB/PIK3CG/SRC/PDGFRB/FGFR1/SIRT1/TNF/FYN	28
GO:0097237	cellular response to toxic substance	34/292	247/18670	2.17891e-22	1.81421e-20	6.60046e-21	IL6/PTGS1/PTGS2/RELA/HMOX1/GSTP1/GSTM1/CAT/KDR/OPRD1/SOD1/UGT1A1/GSR/IL10/NOS3/MPO/ABCG2/NFE2L2/NQO1/HSF1/PCNA/PRKCD/ABL1/CDK1/MET/HDAC6/HDAC2/NTRK1/DHFR/SRC/SIRT1/MDM2/TNF/KDM6B	34
GO:0060326	cell chemotaxis	37/292	304/18670	2.18229e-22	1.81421e-20	6.60046e-21	IL6/LBP/VCAM1/GSTP1/KDR/MAPK14/MAPK3/ABCC1/VEGFA/IL10/IL1B/CCL2/CXCL8/HSPB1/SERPINE1/CXCL11/CXCL2/CXCL10/PRKCD/SYK/EPHA2/LYN/MET/ADAM17/CNR2/CYP19A1/RAC1/KIT/PIK3CD/PIK3CG/PDGFRB/FPR2/CXCR2/FGFR1/AGTR1/ADAM10/MIF	37
GO:1904951	positive regulation of establishment of protein localization	44/292	456/18670	2.27879e-22	1.86338e-20	6.77935e-21	IL6/CD14/PTGS2/BCL2/CASP8/ACHE/MAPK8/MAPK14/GSK3B/PPARD/MAPK3/MAPK1/EGFR/IL10/TP63/HIF1A/ERBB2/IL1B/IL2/IFNG/IL1A/CHUK/PRKCD/BBC3/ABL1/ADORA2A/SYK/PRKCZ/MMP8/BLK/FGR/MMP12/YWHAG/RAC1/CSF1R/SRC/CFTR/MDM2/DRD2/TNF/NR1H4/MIF/AKT2/FYN	44
GO:0048015	phosphatidylinositol-mediated signaling	30/292	181/18670	2.93632e-22	2.36232e-20	8.5946e-21	AKT1/INSR/CAT/KDR/PPARD/NCF1/MAPK3/MAPK1/EGFR/ERBB2/ERBB3/LYN/FGR/TYRO3/RPS6KB1/PIK3CA/IGF1R/CSF1R/TEK/KIT/NTRK1/PIK3CD/PIK3CB/PIK3CG/SRC/PDGFRB/FGFR1/SIRT1/TNF/FYN	30
GO:0070997	neuron death	39/292	348/18670	3.08275e-22	2.44075e-20	8.87996e-21	BCL2/BAX/CASP9/JUN/CASP3/CASP8/AKT1/HMOX1/GSK3B/SOD1/PPARA/STAT3/RB1/BCL2L1/FOS/IL10/TP63/HIF1A/CCL2/IFNG/NQO1/PARP1/HSF1/ERBB3/MCL1/ABL1/MTOR/ADORA1/ADORA2A/TYRO3/MTNR1B/PIK3CA/ILK/NTRK1/SIRT1/TNF/HSP90AB1/AKT2/FYN	39
GO:0048871	multicellular organismal homeostasis	45/292	485/18670	3.58985e-22	2.79784e-20	1.01791e-20	IL6/PTGS2/ADRB2/BCL2/BAX/PRKCA/ACHE/HAS2/AKR1B1/IL4/SOD1/ADIPOQ/STAT3/RB1/EGFR/VEGFA/TP63/CAV1/IL1B/PTGER3/NOS3/HSPB1/IL1A/HSF1/SPP1/ALOX12/ADORA1/SYK/TLR9/CSK/MET/ESRRB/ADAM17/PIK3CA/CA2/IGF1R/RAC1/CSF1R/SRC/CFTR/CYP11B2/DRD2/TNF/KDM6B/FTO	45
GO:0001819	positive regulation of cytokine production	44/292	464/18670	4.57329e-22	3.4563e-20	1.25747e-20	IL6/CD14/LBP/PTGS2/CASP8/RELA/STAT1/HMOX1/MAPK14/IL4/MAPK3/SOD1/ADIPOQ/STAT3/IL10/HIF1A/IL1B/HSPB1/IL2/SERPINE1/IFNG/IL1A/CHUK/CD40LG/IRF1/ABL1/SYK/PRKCZ/MMP8/ADORA2B/TLR9/TXK/FGR/ADAM17/MMP12/HDAC2/EP300/IDO1/CSF1R/MAPKAPK2/SRC/DRD2/TNF/MIF	44
GO:0042110	T cell activation	44/292	464/18670	4.57329e-22	3.4563e-20	1.25747e-20	IL6/BCL2/BAX/CASP3/CASP8/AKT1/ICAM1/VCAM1/IL4/SOD1/STAT3/IL10/ERBB2/CAV1/IL1B/CCL2/IL2/IFNG/RUNX2/IGF2/CD40LG/IRF1/ABL1/MTOR/ADORA2A/SYK/PRKCZ/CSK/LYN/ADAM17/PIK3CA/IDO1/FUT7/RAC1/CDC42/LCK/BMP4/KIT/PIK3CD/PIK3CG/SRC/ZAP70/TGFBR2/FYN	44
GO:0048017	inositol lipid-mediated signaling	30/292	184/18670	4.82108e-22	3.58919e-20	1.30582e-20	AKT1/INSR/CAT/KDR/PPARD/NCF1/MAPK3/MAPK1/EGFR/ERBB2/ERBB3/LYN/FGR/TYRO3/RPS6KB1/PIK3CA/IGF1R/CSF1R/TEK/KIT/NTRK1/PIK3CD/PIK3CB/PIK3CG/SRC/PDGFRB/FGFR1/SIRT1/TNF/FYN	30
GO:0007596	blood coagulation	38/292	336/18670	7.94547e-22	5.82824e-20	2.12043e-20	IL6/PRKCA/PLAU/MAPK3/MAPK1/RAF1/CAV1/F3/PRKCB/NOS3/HSPB1/PLAT/THBD/SERPINE1/COL1A1/NFE2L2/COL3A1/CD40LG/IRF1/PRKCD/ALOX12/ADORA2A/SYK/LYN/TYRO3/PIK3CA/ILK/HDAC2/HDAC1/ADRA2C/ADRA2B/RAC1/CDC42/LCK/PIK3CB/PIK3CG/SRC/FYN	38
GO:0050708	regulation of protein secretion	44/292	472/18670	9.04639e-22	6.53962e-20	2.37925e-20	IL6/CD14/OPRM1/PRKCA/NOS2/ACHE/MAPK14/PPARD/MAPK3/HMGCR/SREBF1/EGFR/IL10/HIF1A/IL1B/IL2/IFNG/IL1A/CRP/CHUK/CD40LG/FN1/ABL1/ADORA2A/SYK/PRKCZ/MMP8/TLR9/BLK/LYN/FGR/MTNR1B/MMP12/ADRA2C/RAC1/CSF1R/DRD4/SRC/CFTR/DRD2/DRD3/TNF/NR1H4/MIF	44
GO:0002791	regulation of peptide secretion	45/292	500/18670	1.23545e-21	8.80348e-20	3.20289e-20	IL6/CD14/OPRM1/PRKCA/NOS2/ACHE/MAPK14/PPARD/MAPK3/HMGCR/SREBF1/EGFR/IL10/HIF1A/IL1B/IL2/IFNG/IL1A/CRP/CHUK/CD40LG/FN1/ABL1/ADORA1/ADORA2A/SYK/PRKCZ/MMP8/TLR9/BLK/LYN/FGR/MTNR1B/MMP12/ADRA2C/RAC1/CSF1R/DRD4/SRC/CFTR/DRD2/DRD3/TNF/NR1H4/MIF	45
GO:0007599	hemostasis	38/292	341/18670	1.34548e-21	9.42866e-20	3.43034e-20	IL6/PRKCA/PLAU/MAPK3/MAPK1/RAF1/CAV1/F3/PRKCB/NOS3/HSPB1/PLAT/THBD/SERPINE1/COL1A1/NFE2L2/COL3A1/CD40LG/IRF1/PRKCD/ALOX12/ADORA2A/SYK/LYN/TYRO3/PIK3CA/ILK/HDAC2/HDAC1/ADRA2C/ADRA2B/RAC1/CDC42/LCK/PIK3CB/PIK3CG/SRC/FYN	38
GO:0070372	regulation of ERK1 and ERK2 cascade	36/292	300/18670	1.36099e-21	9.42866e-20	3.43034e-20	OPRM1/JUN/PRKCA/ICAM1/GSTP1/KDR/MAPK3/HMGCR/ADIPOQ/EGFR/ERBB2/IL1B/CCL2/FN1/ABL1/SYK/PRKCZ/EPHA2/CSK/EPHB2/LYN/ALOX15/CSF1R/MAP2K1/TEK/BMP4/KIT/NTRK1/PTPN1/SRC/PDGFRB/FPR2/BRAF/DRD2/TNF/MIF	36
GO:0050817	coagulation	38/292	342/18670	1.4933e-21	1.02035e-19	3.71226e-20	IL6/PRKCA/PLAU/MAPK3/MAPK1/RAF1/CAV1/F3/PRKCB/NOS3/HSPB1/PLAT/THBD/SERPINE1/COL1A1/NFE2L2/COL3A1/CD40LG/IRF1/PRKCD/ALOX12/ADORA2A/SYK/LYN/TYRO3/PIK3CA/ILK/HDAC2/HDAC1/ADRA2C/ADRA2B/RAC1/CDC42/LCK/PIK3CB/PIK3CG/SRC/FYN	38
GO:0046686	response to cadmium ion	20/292	63/18670	2.94272e-21	1.98355e-19	7.21656e-20	JUN/AKT1/MAPK8/HMOX1/CYP1A2/CAT/NCF1/MAPK3/MAPK1/SOD1/GOT1/EGFR/FOS/MMP9/HSF1/CHUK/PCNA/CDK1/KIT/MAPK9	20
GO:0009410	response to xenobiotic stimulus	35/292	292/18670	5.34158e-21	3.55251e-19	1.29247e-19	PTGS1/OPRM1/CASP9/PPARG/RELA/CYP3A4/CYP1A2/CYP1A1/ICAM1/NR1I2/GSTP1/AHR/GSTM1/CCNA2/NR3C1/SLC6A3/HTR3A/SOD1/UGT1A1/RB1/EGFR/NQO1/HSF1/PCNA/MTOR/ADORA2A/CNR2/HDAC2/BCHE/CYP2D6/DRD4/MDM2/DRD2/DRD3/HSP90AB1	35
GO:1901214	regulation of neuron death	36/292	313/18670	5.77214e-21	3.78835e-19	1.37828e-19	BCL2/BAX/CASP9/JUN/CASP3/CASP8/AKT1/HMOX1/GSK3B/SOD1/PPARA/STAT3/BCL2L1/FOS/IL10/HIF1A/CCL2/IFNG/NQO1/PARP1/HSF1/ERBB3/MCL1/ABL1/MTOR/ADORA1/ADORA2A/TYRO3/MTNR1B/PIK3CA/ILK/NTRK1/SIRT1/TNF/HSP90AB1/FYN	36
GO:0014066	regulation of phosphatidylinositol 3-kinase signaling	25/292	124/18670	6.66679e-21	4.3187e-19	1.57123e-19	INSR/CAT/KDR/PPARD/NCF1/MAPK3/MAPK1/EGFR/ERBB3/LYN/FGR/PIK3CA/IGF1R/TEK/KIT/NTRK1/PIK3CD/PIK3CB/PIK3CG/SRC/PDGFRB/FGFR1/SIRT1/TNF/FYN	25
GO:0050730	regulation of peptidyl-tyrosine phosphorylation	33/292	256/18670	7.61971e-21	4.85554e-19	1.76654e-19	IL6/ICAM1/NCF1/IL4/ADIPOQ/STAT3/EGFR/VEGFA/EGF/CAV1/IL2/IFNG/HSF1/IGF2/ERBB3/PRKCD/ABL1/MTOR/ADORA1/SYK/PRKCZ/LYN/ADAM17/HDAC2/GRM5/ACE/CSF1R/KIT/PTPN1/SRC/TNF/MIF/FYN	33
GO:0014068	positive regulation of phosphatidylinositol 3-kinase signaling	22/292	87/18670	7.74517e-21	4.85554e-19	1.76654e-19	INSR/CAT/KDR/PPARD/NCF1/ERBB3/LYN/FGR/PIK3CA/IGF1R/TEK/KIT/NTRK1/PIK3CD/PIK3CB/PIK3CG/SRC/PDGFRB/FGFR1/SIRT1/TNF/FYN	22
GO:0045785	positive regulation of cell adhesion	40/292	403/18670	7.78755e-21	4.85554e-19	1.76654e-19	IL6/PRKCA/RELA/AKT1/ICAM1/VCAM1/HAS2/KDR/GSK3B/IL4/VEGFA/IL10/ERBB2/CAV1/IL1B/CCL2/IL2/IFNG/IGF2/CD40LG/FN1/ABL1/SYK/PRKCZ/CSK/LYN/EPHA1/ALOX15/PIK3CA/ILK/RAC1/CDC42/TEK/LCK/TGM2/SRC/ZAP70/TGFBR2/TNF/FYN	40
GO:1903037	regulation of leukocyte cell-cell adhesion	35/292	304/18670	2.02592e-20	1.24757e-18	4.53891e-19	IL6/CASP3/RELA/AKT1/ICAM1/VCAM1/HAS2/IL4/PPARA/IL10/ERBB2/CAV1/IL1B/CCL2/IL2/IFNG/IGF2/CD40LG/IRF1/ADORA2A/SYK/PRKCZ/CSK/LYN/PIK3CA/IDO1/RAC1/CDC42/LCK/BMP4/SRC/ZAP70/TGFBR2/TNF/FYN	35
GO:0050731	positive regulation of peptidyl-tyrosine phosphorylation	29/292	192/18670	2.21111e-20	1.345e-18	4.89339e-19	IL6/ICAM1/NCF1/IL4/ADIPOQ/STAT3/VEGFA/EGF/IL2/IFNG/HSF1/IGF2/ERBB3/ABL1/MTOR/ADORA1/SYK/LYN/ADAM17/HDAC2/GRM5/ACE/CSF1R/KIT/PTPN1/SRC/TNF/MIF/FYN	29
GO:0051897	positive regulation of protein kinase B signaling	28/292	176/18670	2.42244e-20	1.4558e-18	5.2965e-19	INSR/ESR1/EGFR/EGF/ERBB2/F3/IGF2/ERBB3/MTOR/MET/HSP90AA1/PIK3CA/ILK/IGF1R/RAC1/TEK/LCK/MST1R/KIT/PIK3CD/PIK3CB/PIK3CG/SRC/PDGFRB/FGFR1/TNF/HSP90AB1/FYN	28
GO:2001234	negative regulation of apoptotic signaling pathway	31/292	230/18670	3.23027e-20	1.91817e-18	6.97868e-19	PTGS2/BCL2/BAX/CASP8/AR/RELA/AKT1/HMOX1/ICAM1/GSTP1/RB1/BCL2L1/MMP9/RAF1/HIF1A/IL1B/NOS3/HSPB1/SERPINE1/IL1A/NFE2L2/MCL1/HDAC1/BMP4/PTPN1/SRC/SIRT1/MDM2/TNF/MIF/FYN	31
GO:0097193	intrinsic apoptotic signaling pathway	34/292	289/18670	3.66775e-20	2.15232e-18	7.83059e-19	PTGS2/BCL2/BAX/CASP9/CASP3/AKT1/HMOX1/SOD1/BCL2L1/CDKN1A/MMP9/TP63/HIF1A/CAV1/HSPB1/NFE2L2/PARP1/E2F2/PRKCD/BBC3/MCL1/ABL1/PDK1/EPHA2/HDAC1/ERN1/EP300/LCK/PTPN1/SRC/SIRT1/MDM2/TNF/MIF	34
GO:0007159	leukocyte cell-cell adhesion	36/292	337/18670	6.94481e-20	4.02799e-18	1.46546e-18	IL6/CASP3/RELA/AKT1/ICAM1/SELE/VCAM1/HAS2/IL4/PPARA/IL10/ERBB2/CAV1/IL1B/CCL2/IL2/IFNG/IGF2/CD40LG/IRF1/ADORA2A/SYK/PRKCZ/CSK/LYN/PIK3CA/IDO1/RAC1/CDC42/LCK/BMP4/SRC/ZAP70/TGFBR2/TNF/FYN	36
GO:1903409	reactive oxygen species biosynthetic process	24/292	122/18670	7.61149e-20	4.36392e-18	1.58768e-18	PTGS2/NOS2/AKT1/CYP1A2/CYP1A1/ICAM1/INSR/SOD1/STAT3/IL10/CAV1/IL1B/NOS3/IFNG/MPO/NQO1/MTOR/MMP8/HSP90AA1/RAC1/TNF/HSP90AB1/TSPO/FYN	24
GO:0071496	cellular response to external stimulus	36/292	339/18670	8.46235e-20	4.79661e-18	1.74511e-18	PTGS2/BCL2/JUN/CASP8/PPARG/AKT1/MAPK8/HMOX1/ICAM1/VCAM1/GSTP1/MAPK3/MAPK1/SOD1/SREBF1/GOT1/EGFR/FOS/CDKN1A/IL1B/COL1A1/NFE2L2/HSF1/IRF1/FOSL1/MTOR/ADORA2B/LYN/COMT/RAC1/SIRT1/MDM2/MMP7/HSP90B1/NR1H4/FYN	36
GO:0048608	reproductive structure development	40/292	431/18670	8.96159e-20	5.02252e-18	1.8273e-18	PGR/PTGS2/BCL2/BAX/CASP3/CASP8/AR/PPARG/AKT1/ICAM1/INSR/ESR1/MAPK14/PPARD/MAPK3/MAPK1/SOD1/CCND1/EGFR/VEGFA/BCL2L1/IL10/TP63/HIF1A/NOS3/HSF1/SPP1/IGF2/FOSL1/TYRO3/MMP14/CYP19A1/MAP2K1/BMP4/KIT/NTRK1/SRC/PDGFRB/SIRT1/HSP90AB1	40
GO:0045862	positive regulation of proteolysis	37/292	363/18670	1.01888e-19	5.64689e-18	2.05445e-18	TNFSF15/BAX/CASP9/CASP8/PPARG/AKT1/MAPK14/GSK3B/MAPK3/STAT3/EGF/CAV1/MYC/F3/IL1B/IFNG/NFE2L2/HSF1/CTSD/BBC3/FN1/CYCS/ALOX12/SYK/LYN/MMP14/VCP/HDAC2/XDH/PLK1/LCK/MAPK9/SRC/SIRT1/MDM2/TNF/FYN	37
GO:0030168	platelet activation	26/292	153/18670	1.03025e-19	5.6471e-18	2.05453e-18	IL6/PRKCA/MAPK3/MAPK1/RAF1/PRKCB/NOS3/HSPB1/THBD/COL1A1/COL3A1/CD40LG/PRKCD/ALOX12/SYK/LYN/TYRO3/PIK3CA/ILK/ADRA2C/ADRA2B/LCK/PIK3CB/PIK3CG/SRC/FYN	26
GO:0061458	reproductive system development	40/292	434/18670	1.15097e-19	6.24026e-18	2.27033e-18	PGR/PTGS2/BCL2/BAX/CASP3/CASP8/AR/PPARG/AKT1/ICAM1/INSR/ESR1/MAPK14/PPARD/MAPK3/MAPK1/SOD1/CCND1/EGFR/VEGFA/BCL2L1/IL10/TP63/HIF1A/NOS3/HSF1/SPP1/IGF2/FOSL1/TYRO3/MMP14/CYP19A1/MAP2K1/BMP4/KIT/NTRK1/SRC/PDGFRB/SIRT1/HSP90AB1	40
GO:0045471	response to ethanol	24/292	125/18670	1.39186e-19	7.46518e-18	2.71599e-18	CD14/OPRM1/CASP8/ICAM1/VCAM1/GSTP1/CAT/SLC6A3/HTR3A/SOD1/HMGCR/UGT1A1/ADIPOQ/STAT3/CCND1/IL2/NQO1/CDK1/TYMS/HDAC2/CA3/DRD4/DRD2/FYN	24
GO:0003018	vascular process in circulatory system	27/292	173/18670	1.98202e-19	1.05173e-17	3.82642e-18	PTGS2/CHRM3/ADRB2/SLC6A4/AKT1/HMOX1/ICAM1/PPARD/SOD1/HMGCR/EGFR/VEGFA/CAV1/NOS3/CRP/ALOX12/ADORA1/ADORA2A/ADORA2B/MTNR1B/ACE/ADRA2C/ADRA2B/TEK/SRC/CXCR2/AGTR1	27
GO:0001935	endothelial cell proliferation	28/292	191/18670	2.34525e-19	1.23138e-17	4.48001e-18	JUN/PRKCA/PPARG/AKT1/STAT1/HMOX1/KDR/STAT3/VEGFA/IL10/HIF1A/CAV1/F3/CCL2/NOX5/MTOR/EPHA2/ADAM17/MMP14/ERN1/XDH/TEK/BMP4/PIK3CB/FGFR1/SIRT1/TNF/AGTR1	28
GO:1901654	response to ketone	28/292	193/18670	3.12388e-19	1.62312e-17	5.90523e-18	CASP9/AR/PPARG/RELA/AKT1/ICAM1/AHR/NR3C1/AKR1B1/HSD3B2/SREBF1/CCND1/EGFR/BCL2L1/FOS/CDKN1A/CAV1/PARP1/HSF1/SPP1/PCNA/FOSL1/TYMS/SRC/CFTR/CDK4/SIRT1/TSPO	28
GO:0008202	steroid metabolic process	35/292	331/18670	3.27133e-19	1.68221e-17	6.12022e-18	PON1/CYP3A4/CYP1A2/CYP1A1/NR1I2/ESR1/CAT/AKR1B1/PPARD/IL4/HSD3B2/LDLR/SOD1/APOB/HMGCR/UGT1A1/SREBF1/SOAT2/SOAT1/IL1B/IFNG/SPP1/CYP19A1/COMT/CYP2D6/KIT/CFTR/CYP11B2/HSD11B1/FGFR1/SIRT1/TNF/AGTR1/NR1H4/TSPO	35
GO:0009314	response to radiation	40/292	448/18670	3.60039e-19	1.81562e-17	6.60561e-18	PTGS2/OPRM1/BCL2/BAX/CASP9/JUN/CASP3/RELA/AKT1/MAPK8/ICAM1/VCAM1/CAT/MAPK14/MAPK10/HMGCR/CCND1/EGFR/BCL2L1/FOS/CDKN1A/HIF1A/MYC/THBD/PARP1/COL3A1/HSF1/CXCL10/PCNA/TYR/MTOR/EP300/KIT/NTRK1/ATR/SIRT1/MDM2/DRD2/DRD3/AKT2	40
GO:0010876	lipid localization	38/292	400/18670	3.60358e-19	1.81562e-17	6.60561e-18	IL6/LBP/PON1/NOS2/PPARG/AKT1/PPARD/LDLR/MTTP/APOB/PPARA/ABCC1/ADIPOQ/SOAT2/SOAT1/EGF/NFKBIA/CAV1/IL1B/CRP/SPP1/PRKCD/SYK/RPS6KB1/CYP19A1/ACE/DRD4/CFTR/SIRT1/DRD2/DRD3/TNF/AGTR1/NR1H4/TSPO/MIF/AKT2/FTO	38
GO:0042063	gliogenesis	33/292	290/18670	3.81016e-19	1.90051e-17	6.91444e-18	IL6/PPARG/RELA/AKT1/GSTP1/MAPK3/MAPK1/LDLR/SOD1/STAT3/EGFR/ERBB2/IL1B/CCL2/IFNG/ERBB3/ABL1/MTOR/CDK1/ADORA2A/CSK/LYN/MMP14/ILK/HDAC2/HDAC1/CSF1R/MAP2K1/FPR2/DRD3/TNF/TSPO/AKT2	33
GO:0031960	response to corticosteroid	26/292	162/18670	4.58795e-19	2.26581e-17	8.2435e-18	IL6/PTGS2/BCL2/CASP9/CASP3/ICAM1/GSTP1/NR3C1/HSD3B2/UGT1A1/ADIPOQ/GOT1/CCND1/EGFR/FOS/CDKN1A/IL10/COL1A1/PARP1/PCNA/FOSL1/ALPL/TYMS/BCHE/SRC/TNF	26
GO:0032868	response to insulin	32/292	272/18670	4.9754e-19	2.43307e-17	8.85201e-18	PPARG/RELA/AKT1/STAT1/ICAM1/GSTP1/INSR/CAT/GSK3B/PPARA/SREBF1/ADIPOQ/GOT1/IL10/IL1B/PRKCB/PARP1/IGF2/PRKCD/MTOR/PRKCZ/LYN/RPS6KB1/PIK3CA/YWHAG/IGF1R/PTPN1/SRC/CDK4/SIRT1/NR1H4/AKT2	32
GO:0010001	glial cell differentiation	29/292	218/18670	8.10978e-19	3.92734e-17	1.42885e-17	IL6/PPARG/RELA/AKT1/GSTP1/MAPK3/MAPK1/LDLR/SOD1/STAT3/EGFR/ERBB2/IL1B/IFNG/ERBB3/ABL1/MTOR/CDK1/ADORA2A/CSK/LYN/ILK/HDAC2/HDAC1/MAP2K1/FPR2/DRD3/TNF/AKT2	29
GO:0019216	regulation of lipid metabolic process	38/292	410/18670	8.41597e-19	4.03643e-17	1.46854e-17	PTGS2/PPARG/AKT1/CYP1A1/PPARD/LDLR/SOD1/APOB/HMGCR/UGT1A1/PPARA/SREBF1/ADIPOQ/RB1/CAV1/IL1B/IFNG/PRKCD/MTOR/ADORA1/PDK1/LYN/FGR/NCOR2/TEK/KIT/PIK3CG/SRC/PDGFRB/FPR2/CDK4/SIRT1/DRD3/TNF/AGTR1/NR1H4/TSPO/AKT2	38
GO:0051222	positive regulation of protein transport	38/292	418/18670	1.62923e-18	7.73964e-17	2.81584e-17	IL6/CD14/PTGS2/ACHE/MAPK14/GSK3B/PPARD/MAPK3/MAPK1/EGFR/IL10/HIF1A/ERBB2/IL1B/IL2/IFNG/IL1A/CHUK/PRKCD/ABL1/ADORA2A/SYK/PRKCZ/MMP8/BLK/FGR/MMP12/RAC1/CSF1R/SRC/CFTR/MDM2/DRD2/TNF/NR1H4/MIF/AKT2/FYN	38
GO:0009266	response to temperature stimulus	30/292	243/18670	1.6944e-18	7.97328e-17	2.90084e-17	CD14/PTGS2/ADRB2/CASP8/PPARG/AKT1/HMOX1/GSK3B/MAPK3/MAPK1/SOD1/FOS/CDKN1A/NFKBIA/NOS3/IL1A/HSF1/CXCL10/MTOR/ADORA1/LYN/HSP90AA1/VCP/HDAC2/EP300/MAPKAPK2/NTRK1/ATR/SIRT1/HSP90AB1	30
GO:0010634	positive regulation of epithelial cell migration	26/292	171/18670	1.85769e-18	8.65996e-17	3.15067e-17	PTGS2/JUN/PRKCA/AKT1/HMOX1/HAS2/KDR/VEGFA/MMP9/HIF1A/NOS3/HSPB1/IFNG/NFE2L2/ALOX12/ABL1/MTOR/MET/ADAM17/HDAC6/TEK/BMP4/SRC/TGFBR2/FGFR1/SIRT1	26
GO:1901342	regulation of vasculature development	38/292	422/18670	2.25379e-18	1.04092e-16	3.78707e-17	IL6/PTGS2/PRKCA/PPARG/STAT1/HMOX1/KDR/STAT3/VEGFA/IL10/HIF1A/ERBB2/F3/IL1B/CXCL8/PRKCB/NOS3/HSPB1/SERPINE1/IL1A/NFE2L2/CXCL10/E2F2/NFATC1/EGLN1/ABL1/EPHA2/EPHA1/XDH/TEK/PGK1/BMP4/KIT/TGFBR2/CXCR2/SIRT1/AGTR1/ADAM10	38
GO:0034612	response to tumor necrosis factor	33/292	312/18670	3.61346e-18	1.65119e-16	6.00735e-17	TNFSF15/CD14/PTGS2/CASP3/CASP8/RELA/IKBKB/AKT1/STAT1/ICAM1/SELE/VCAM1/HAS2/GSTP1/MAPK14/MAPK3/MAPK1/APOB/ADIPOQ/NFKBIA/CCL2/CXCL8/COL1A1/NFE2L2/CHUK/CD40LG/SYK/ADAM17/ILK/SIRT1/TNF/NR1H4/ADAM10	33
GO:0051047	positive regulation of secretion	38/292	428/18670	3.64135e-18	1.65119e-16	6.00735e-17	IL6/CD14/SLC6A4/ACHE/MAPK14/PPARD/MAPK3/EGFR/IL10/HIF1A/IL1B/IL2/IFNG/IL1A/CHUK/SPP1/ABL1/ADORA1/ADORA2A/SYK/PRKCZ/MMP8/ADORA2B/BLK/FGR/MMP12/CYP19A1/RAC1/CSF1R/SRC/CFTR/FGFR1/DRD2/DRD3/GRK2/TNF/NR1H4/MIF	38
GO:0071276	cellular response to cadmium ion	15/292	37/18670	3.93317e-18	1.76745e-16	6.43034e-17	JUN/AKT1/MAPK8/HMOX1/CYP1A2/NCF1/MAPK3/MAPK1/SOD1/EGFR/FOS/MMP9/HSF1/CHUK/MAPK9	15
GO:0048661	positive regulation of smooth muscle cell proliferation	21/292	101/18670	4.89243e-18	2.17888e-16	7.9272e-17	IL6/PTGS2/JUN/AKT1/STAT1/HMOX1/AKR1B1/HMGCR/EGFR/MMP2/MMP9/IL10/ALOX12/MTOR/ERN1/TGM2/BMP4/PDGFRB/TGFBR2/MDM2/TNF	21
GO:0043281	regulation of cysteine-type endopeptidase activity involved in apoptotic process	28/292	215/18670	5.89943e-18	2.6041e-16	9.47425e-17	TNFSF15/PTGS2/BAX/CASP9/CASP8/PPARG/AKT1/VEGFA/MMP9/TP63/RAF1/MYC/F3/BIRC5/HSF1/CTSD/BBC3/CYCS/ALOX12/ADORA2A/SYK/VCP/XDH/LCK/SRC/SIRT1/MDM2/TNF	28
GO:0051249	regulation of lymphocyte activation	40/292	485/18670	6.00607e-18	2.62792e-16	9.56092e-17	IL6/BCL2/CASP3/AKT1/VCAM1/AHR/IL4/SOD1/CDKN1A/IL10/ERBB2/CAV1/IL1B/CCL2/IL2/IFNG/IGF2/CD40LG/IRF1/ABL1/ADORA2A/SYK/PRKCZ/TLR9/CSK/LYN/BTK/TYRO3/PIK3CA/MMP14/IDO1/RAC1/CDC42/LCK/BMP4/SRC/ZAP70/TGFBR2/MIF/FYN	40
GO:0071241	cellular response to inorganic substance	28/292	217/18670	7.56953e-18	3.2832e-16	1.1945e-16	PTGS2/JUN/AKT1/MAPK8/HMOX1/CYP1A2/CYP1A1/CCNA2/NCF1/MAPK3/MAPK1/SOD1/MMP3/EGFR/FOS/MMP9/CCNB1/NFE2L2/NQO1/PARP1/HSF1/CHUK/ALOX15/CDK2/MAPK9/CYP11B2/BRAF/TSPO	28
GO:0070661	leukocyte proliferation	32/292	298/18670	7.67227e-18	3.29908e-16	1.20027e-16	IL6/BCL2/BAX/CASP3/VCAM1/GSTP1/AHR/IL4/CDKN1A/IL10/ERBB2/IL1B/IL2/IGF2/CD40LG/IRF1/PRKCD/ABL1/SYK/TLR9/LYN/BTK/IDO1/ACE/CSF1R/BMP4/KIT/PIK3CG/ZAP70/TGFBR2/MIF/FYN	32
GO:0045787	positive regulation of cell cycle	36/292	389/18670	7.82233e-18	3.33485e-16	1.21329e-16	SLC6A4/BAX/PRKCA/AKT1/CYP1A1/INSR/CCND1/RB1/EGFR/CDKN1A/IL10/EGF/IL1B/CCNB1/IL1A/HSF1/IGF2/PCNA/FOSL1/ABL1/CDK1/RPS6KB1/ADAM17/EP300/CDC25B/CDC42/CDK2/SRC/PDGFRB/CDK4/FGFR1/MDM2/DRD2/DRD3/HSP90AB1/MIF	36
GO:0030099	myeloid cell differentiation	37/292	416/18670	9.84073e-18	4.15979e-16	1.51342e-16	CASP9/JUN/CASP3/CASP8/PRKCA/PPARG/STAT1/MAPK14/IL4/ADIPOQ/STAT3/RB1/VEGFA/FOS/MMP9/NFKBIA/HIF1A/MYC/PRKCB/IFNG/PARP1/MTOR/EPHA2/LYN/HDAC1/CA2/EP300/MB/CDC42/CSF1R/BMP4/KIT/PIK3CD/SRC/TGFBR2/SIRT1/TNF	37
GO:2000116	regulation of cysteine-type endopeptidase activity	29/292	239/18670	1.04423e-17	4.37697e-16	1.59243e-16	TNFSF15/PTGS2/BAX/CASP9/CASP8/PPARG/AKT1/VEGFA/MMP9/TP63/RAF1/MYC/F3/BIRC5/HSF1/CTSD/BBC3/CYCS/ALOX12/ADORA2A/SYK/VCP/XDH/LCK/SRC/SIRT1/MDM2/TNF/FYN	29
GO:0044706	multi-multicellular organism process	28/292	222/18670	1.39508e-17	5.79889e-16	2.10975e-16	PGR/PTGS2/SLC6A4/BCL2/AR/AKT1/CYP1A1/ESR1/AKR1B1/PPARD/MAPK3/MAPK1/SOD1/FOS/MMP2/MMP9/IL1B/THBD/HSF1/SPP1/FOSL1/MTOR/COMT/IDO1/ADRA2C/ADRA2B/TGFBR2/MMP7	28
GO:0042136	neurotransmitter biosynthetic process	21/292	106/18670	1.40939e-17	5.80996e-16	2.11378e-16	PTGS2/SLC6A4/NOS2/ACHE/AKT1/ICAM1/INSR/SLC6A3/IL10/CAV1/IL1B/NOS3/IFNG/NQO1/MTOR/MMP8/HSP90AA1/RAC1/TNF/HSP90AB1/TSPO	21
GO:0051098	regulation of binding	35/292	373/18670	1.49717e-17	6.1212e-16	2.22702e-16	ADRB2/BCL2/BAX/JUN/PON1/PPARG/AKT1/MAPK8/HMOX1/SLPI/GSK3B/MAPK3/PPARA/ADIPOQ/RB1/MMP9/IL10/EGF/NFKBIA/CAV1/IFNG/PARP1/HSF1/PRKCD/ABL1/MMP8/MET/HDAC2/EP300/ACE/CYP2D6/PLK1/BMP4/SRC/HSP90AB1	35
GO:0002573	myeloid leukocyte differentiation	27/292	204/18670	1.55286e-17	6.29729e-16	2.29108e-16	JUN/CASP8/PRKCA/PPARG/MAPK14/IL4/ADIPOQ/RB1/VEGFA/FOS/MMP9/MYC/IFNG/PARP1/MTOR/EPHA2/LYN/CA2/CDC42/CSF1R/BMP4/KIT/PIK3CD/SRC/TGFBR2/SIRT1/TNF	27
GO:0097191	extrinsic apoptotic signaling pathway	28/292	224/18670	1.77347e-17	7.08994e-16	2.57946e-16	BCL2/BAX/CASP9/CASP3/CASP8/AR/RELA/AKT1/HMOX1/ICAM1/GSTP1/GSK3B/BCL2L1/RAF1/CAV1/IL1B/NOS3/IL2/SERPINE1/IFNG/IL1A/ERBB3/MCL1/BMP4/SRC/FGFR1/TNF/FYN	28
GO:1903532	positive regulation of secretion by cell	36/292	399/18670	1.77675e-17	7.08994e-16	2.57946e-16	IL6/CD14/SLC6A4/ACHE/MAPK14/PPARD/MAPK3/EGFR/IL10/HIF1A/IL1B/IL2/IFNG/IL1A/CHUK/SPP1/ABL1/ADORA2A/SYK/PRKCZ/MMP8/ADORA2B/BLK/FGR/MMP12/CYP19A1/RAC1/CSF1R/SRC/CFTR/FGFR1/DRD2/GRK2/TNF/NR1H4/MIF	36
GO:0042133	neurotransmitter metabolic process	24/292	153/18670	1.90242e-17	7.53116e-16	2.73999e-16	PTGS2/SLC6A4/NOS2/ACHE/AKT1/ICAM1/INSR/SLC6A3/MAOA/IL10/CAV1/IL1B/NOS3/IFNG/NQO1/MTOR/MMP8/HSP90AA1/COMT/BCHE/RAC1/TNF/HSP90AB1/TSPO	24
GO:0050678	regulation of epithelial cell proliferation	35/292	378/18670	2.27888e-17	8.92847e-16	3.24836e-16	PGR/BAX/JUN/PRKCA/AR/PPARG/AKT1/STAT1/HMOX1/HAS2/KDR/PPARD/STAT3/CCND1/RB1/EGFR/VEGFA/IL10/TP63/HIF1A/ERBB2/CAV1/MYC/F3/CCL2/MTOR/ADAM17/MMP12/XDH/TEK/BMP4/FGFR1/SIRT1/TNF/AGTR1	35
GO:0052547	regulation of peptidase activity	38/292	452/18670	2.29119e-17	8.92847e-16	3.24836e-16	TNFSF15/PTGS2/BAX/CASP9/CASP8/PPARG/AKT1/SLPI/MAPK14/MAPK3/STAT3/VEGFA/MMP9/TP63/RAF1/CAV1/MYC/F3/BIRC5/SERPINE1/HSF1/CTSD/BBC3/FN1/CYCS/ALOX12/ADORA2A/SYK/LYN/VCP/HDAC1/XDH/LCK/SRC/SIRT1/MDM2/TNF/FYN	38
GO:0002793	positive regulation of peptide secretion	31/292	288/18670	2.41071e-17	9.32142e-16	3.39132e-16	IL6/CD14/ACHE/MAPK14/PPARD/MAPK3/EGFR/IL10/HIF1A/IL1B/IL2/IFNG/IL1A/CHUK/ABL1/ADORA1/ADORA2A/SYK/PRKCZ/MMP8/BLK/FGR/MMP12/RAC1/CSF1R/SRC/CFTR/DRD2/TNF/NR1H4/MIF	31
GO:0050714	positive regulation of protein secretion	30/292	268/18670	2.71398e-17	1.04133e-15	3.78858e-16	IL6/CD14/ACHE/MAPK14/PPARD/MAPK3/EGFR/IL10/HIF1A/IL1B/IL2/IFNG/IL1A/CHUK/ABL1/ADORA2A/SYK/PRKCZ/MMP8/BLK/FGR/MMP12/RAC1/CSF1R/SRC/CFTR/DRD2/TNF/NR1H4/MIF	30
GO:0007565	female pregnancy	26/292	192/18670	3.54733e-17	1.34825e-15	4.90521e-16	PGR/PTGS2/BCL2/AR/AKT1/ESR1/AKR1B1/PPARD/MAPK3/MAPK1/SOD1/FOS/MMP2/MMP9/IL1B/THBD/HSF1/SPP1/FOSL1/MTOR/COMT/IDO1/ADRA2C/ADRA2B/TGFBR2/MMP7	26
GO:0071383	cellular response to steroid hormone stimulus	29/292	250/18670	3.58628e-17	1.34825e-15	4.90521e-16	PGR/NR3C2/CASP9/AR/PPARG/ICAM1/NR1I2/GSTP1/NR1I3/ESR1/ESR2/NR3C1/PPARD/UGT1A1/PPARA/RXRB/RB1/EGFR/TP63/PARP1/ESRRB/NCOR2/HDAC6/HDAC1/EP300/BMP4/SRC/SIRT1/NR1H4	29
GO:0050863	regulation of T cell activation	32/292	314/18670	3.59497e-17	1.34825e-15	4.90521e-16	IL6/CASP3/AKT1/VCAM1/IL4/SOD1/IL10/ERBB2/CAV1/IL1B/CCL2/IL2/IFNG/IGF2/CD40LG/IRF1/ABL1/ADORA2A/SYK/PRKCZ/CSK/LYN/PIK3CA/IDO1/RAC1/CDC42/LCK/BMP4/SRC/ZAP70/TGFBR2/FYN	32
GO:0035296	regulation of tube diameter	23/292	143/18670	5.11039e-17	1.87431e-15	6.81913e-16	PTGS2/CHRM3/ADRB2/SLC6A4/AKT1/HMOX1/ICAM1/PPARD/SOD1/HMGCR/EGFR/CAV1/NOS3/CRP/ALOX12/ADORA1/ADORA2A/ADORA2B/MTNR1B/ACE/ADRA2C/ADRA2B/AGTR1	23
GO:0050880	regulation of blood vessel size	23/292	143/18670	5.11039e-17	1.87431e-15	6.81913e-16	PTGS2/CHRM3/ADRB2/SLC6A4/AKT1/HMOX1/ICAM1/PPARD/SOD1/HMGCR/EGFR/CAV1/NOS3/CRP/ALOX12/ADORA1/ADORA2A/ADORA2B/MTNR1B/ACE/ADRA2C/ADRA2B/AGTR1	23
GO:0097746	regulation of blood vessel diameter	23/292	143/18670	5.11039e-17	1.87431e-15	6.81913e-16	PTGS2/CHRM3/ADRB2/SLC6A4/AKT1/HMOX1/ICAM1/PPARD/SOD1/HMGCR/EGFR/CAV1/NOS3/CRP/ALOX12/ADORA1/ADORA2A/ADORA2B/MTNR1B/ACE/ADRA2C/ADRA2B/AGTR1	23
GO:0006869	lipid transport	34/292	365/18670	5.60274e-17	2.02511e-15	7.36775e-16	LBP/PON1/NOS2/PPARG/AKT1/PPARD/LDLR/MTTP/APOB/PPARA/ABCC1/ADIPOQ/SOAT2/SOAT1/EGF/NFKBIA/CAV1/IL1B/SPP1/PRKCD/SYK/RPS6KB1/CYP19A1/ACE/DRD4/CFTR/SIRT1/DRD2/DRD3/AGTR1/NR1H4/TSPO/MIF/AKT2	34
GO:0032102	negative regulation of response to external stimulus	34/292	365/18670	5.60274e-17	2.02511e-15	7.36775e-16	PPARG/GSTP1/SLC6A3/PLAU/PPARD/IL4/LDLR/SOD1/HMGCR/PPARA/ADIPOQ/RB1/CDKN1A/IL10/CCL2/NOS3/IL2/PLAT/THBD/SERPINE1/SPP1/PRKCD/ALOX12/ADORA1/ADORA2A/TYRO3/CNR2/CYP19A1/TEK/FPR2/DRD2/DRD3/NR1H4/MIF	34
GO:0035150	regulation of tube size	23/292	144/18670	5.99745e-17	2.15218e-15	7.83007e-16	PTGS2/CHRM3/ADRB2/SLC6A4/AKT1/HMOX1/ICAM1/PPARD/SOD1/HMGCR/EGFR/CAV1/NOS3/CRP/ALOX12/ADORA1/ADORA2A/ADORA2B/MTNR1B/ACE/ADRA2C/ADRA2B/AGTR1	23
GO:0022409	positive regulation of cell-cell adhesion	29/292	255/18670	6.15125e-17	2.1916e-15	7.9735e-16	IL6/RELA/AKT1/ICAM1/VCAM1/HAS2/IL4/IL10/CAV1/IL1B/CCL2/IL2/IFNG/IGF2/CD40LG/SYK/PRKCZ/CSK/LYN/ALOX15/PIK3CA/RAC1/CDC42/LCK/SRC/ZAP70/TGFBR2/TNF/FYN	29
GO:0006909	phagocytosis	34/292	369/18670	7.82013e-17	2.76644e-15	1.00649e-15	CD14/LBP/PPARG/MAPK3/MAPK1/LDLR/SOD1/ADIPOQ/IL1B/CCL2/IFNG/CRP/PRKCD/ABL1/ADORA1/ADORA2A/SYK/CSK/LYN/FGR/TYRO3/MET/ALOX15/HSP90AA1/PIK3CA/RAC1/CDC42/TGM2/PIK3CB/SRC/FPR2/TNF/HSP90AB1/FYN	34
GO:0032963	collagen metabolic process	21/292	115/18670	8.21506e-17	2.85008e-15	1.03692e-15	IL6/PPARG/MMP1/PPARD/GOT1/MMP3/MMP2/MMP9/HIF1A/COL1A1/CTSD/CTSL/MMP8/MMP13/MMP12/MMP16/MMP14/HDAC2/BMP4/PDGFRB/MMP7	21
GO:0045834	positive regulation of lipid metabolic process	23/292	146/18670	8.22798e-17	2.85008e-15	1.03692e-15	PTGS2/PPARG/AKT1/LDLR/PPARA/SREBF1/ADIPOQ/IL1B/IFNG/PRKCD/MTOR/ADORA1/LYN/FGR/TEK/KIT/SRC/PDGFRB/FPR2/TNF/AGTR1/NR1H4/AKT2	23
GO:0051384	response to glucocorticoid	23/292	146/18670	8.22798e-17	2.85008e-15	1.03692e-15	IL6/PTGS2/BCL2/CASP9/CASP3/ICAM1/GSTP1/NR3C1/HSD3B2/UGT1A1/ADIPOQ/GOT1/CCND1/EGFR/FOS/CDKN1A/IL10/PCNA/FOSL1/ALPL/TYMS/BCHE/TNF	23
GO:0050867	positive regulation of cell activation	35/292	394/18670	8.36121e-17	2.87626e-15	1.04644e-15	IL6/LBP/BCL2/AKT1/VCAM1/IL4/CDKN1A/IL10/CAV1/IL1B/CCL2/IL2/IFNG/IGF2/CD40LG/SYK/PRKCZ/MMP8/ADORA2B/TLR9/CSK/LYN/FGR/BTK/PIK3CA/MMP14/RAC1/CDC42/LCK/SRC/ZAP70/PDGFRB/TGFBR2/MIF/FYN	35
GO:1903039	positive regulation of leukocyte cell-cell adhesion	27/292	218/18670	8.65881e-17	2.95823e-15	1.07626e-15	IL6/RELA/AKT1/ICAM1/VCAM1/HAS2/IL4/CAV1/IL1B/CCL2/IL2/IFNG/IGF2/CD40LG/SYK/PRKCZ/CSK/LYN/PIK3CA/RAC1/CDC42/LCK/SRC/ZAP70/TGFBR2/TNF/FYN	27
GO:0048638	regulation of developmental growth	33/292	347/18670	8.95955e-17	3.04015e-15	1.10607e-15	ADRB2/SLC6A4/BCL2/AR/AKT1/INSR/MAPK14/GSK3B/SLC6A3/PPARD/MAPK1/SOD1/PPARA/STAT3/VEGFA/CDKN1A/CCNB1/HSF1/SPP1/IGF2/FN1/ABL1/MTOR/CDK1/PIK3CA/ILK/BMP4/CDK4/TGFBR2/FGFR1/DRD2/DRD3/FTO	33
GO:0010631	epithelial cell migration	33/292	351/18670	1.26095e-16	4.24975e-15	1.54615e-15	PTGS2/JUN/PRKCA/PPARG/AKT1/HMOX1/HAS2/KDR/PPARD/IL4/VEGFA/MMP9/HIF1A/NOS3/HSPB1/IFNG/NFE2L2/ALOX12/ABL1/MTOR/EPHA2/MET/ADAM17/PIK3CA/HDAC6/EPHB4/TEK/BMP4/KIT/SRC/TGFBR2/FGFR1/SIRT1	33
GO:0014074	response to purine-containing compound	23/292	149/18670	1.30967e-16	4.38431e-15	1.5951e-15	PTGS2/SLC6A4/JUN/PPARG/RELA/STAT1/AHR/SLC6A3/SOD1/SREBF1/ADIPOQ/FOS/IL1B/THBD/COL1A1/FOSL1/TYR/ADORA2A/HDAC2/TEK/PIK3CG/CFTR/HSP90B1	23
GO:0006809	nitric oxide biosynthetic process	18/292	77/18670	1.32417e-16	4.40332e-15	1.60202e-15	PTGS2/NOS2/AKT1/ICAM1/INSR/IL10/CAV1/IL1B/NOS3/IFNG/NQO1/MTOR/MMP8/HSP90AA1/RAC1/TNF/HSP90AB1/TSPO	18
GO:0032355	response to estradiol	22/292	134/18670	1.58608e-16	5.23931e-15	1.90617e-15	PTGS2/SLC6A4/CASP9/CASP3/CASP8/CYP1A2/GSTP1/ESR1/CAT/CCNA2/APOB/UGT1A1/STAT3/CCND1/EGFR/IL10/COL1A1/NQO1/HSF1/PCNA/NCOR2/PDGFRB	22
GO:0090132	epithelium migration	33/292	354/18670	1.62428e-16	5.33019e-15	1.93923e-15	PTGS2/JUN/PRKCA/PPARG/AKT1/HMOX1/HAS2/KDR/PPARD/IL4/VEGFA/MMP9/HIF1A/NOS3/HSPB1/IFNG/NFE2L2/ALOX12/ABL1/MTOR/EPHA2/MET/ADAM17/PIK3CA/HDAC6/EPHB4/TEK/BMP4/KIT/SRC/TGFBR2/FGFR1/SIRT1	33
GO:0002696	positive regulation of leukocyte activation	34/292	380/18670	1.91308e-16	6.23688e-15	2.26911e-15	IL6/LBP/BCL2/AKT1/VCAM1/IL4/CDKN1A/IL10/CAV1/IL1B/CCL2/IL2/IFNG/IGF2/CD40LG/SYK/PRKCZ/MMP8/ADORA2B/TLR9/CSK/LYN/FGR/BTK/PIK3CA/MMP14/RAC1/CDC42/LCK/SRC/ZAP70/TGFBR2/MIF/FYN	34
GO:0090130	tissue migration	33/292	360/18670	2.67423e-16	8.66174e-15	3.15132e-15	PTGS2/JUN/PRKCA/PPARG/AKT1/HMOX1/HAS2/KDR/PPARD/IL4/VEGFA/MMP9/HIF1A/NOS3/HSPB1/IFNG/NFE2L2/ALOX12/ABL1/MTOR/EPHA2/MET/ADAM17/PIK3CA/HDAC6/EPHB4/TEK/BMP4/KIT/SRC/TGFBR2/FGFR1/SIRT1	33
GO:0031331	positive regulation of cellular catabolic process	33/292	361/18670	2.90308e-16	9.34231e-15	3.39893e-15	IL6/ADRB2/BAX/AKT1/HMOX1/INSR/KDR/GSK3B/IL4/MAPK3/LDLR/PPARA/EGF/HIF1A/CAV1/IL1B/IFNG/NFE2L2/HSF1/PRKCD/ESRRB/HSP90AA1/VCP/HDAC6/PLK1/PTPN1/MAPK9/PIK3CB/SIRT1/MDM2/TNF/AKT2/FTO	33
GO:0071248	cellular response to metal ion	25/292	190/18670	2.94213e-16	9.40727e-15	3.42256e-15	PTGS2/JUN/AKT1/MAPK8/HMOX1/CYP1A2/CYP1A1/NCF1/MAPK3/MAPK1/SOD1/EGFR/FOS/MMP9/CCNB1/NFE2L2/NQO1/PARP1/HSF1/CHUK/ALOX15/MAPK9/CYP11B2/BRAF/TSPO	25
GO:0032943	mononuclear cell proliferation	29/292	274/18670	4.28074e-16	1.3553e-14	4.93086e-15	IL6/BCL2/BAX/CASP3/VCAM1/AHR/IL4/CDKN1A/IL10/ERBB2/IL1B/IL2/IGF2/CD40LG/IRF1/PRKCD/ABL1/SYK/TLR9/LYN/BTK/IDO1/ACE/BMP4/PIK3CG/ZAP70/TGFBR2/MIF/FYN	29
GO:1905952	regulation of lipid localization	23/292	157/18670	4.29305e-16	1.3553e-14	4.93086e-15	IL6/PON1/PPARG/AKT1/PPARD/APOB/PPARA/ADIPOQ/EGF/NFKBIA/IL1B/CRP/SPP1/PRKCD/SYK/CYP19A1/SIRT1/TNF/AGTR1/TSPO/MIF/AKT2/FTO	23
GO:0032642	regulation of chemokine production	18/292	82/18670	4.41785e-16	1.37726e-14	5.01077e-15	IL6/LBP/HMOX1/GSTP1/ADIPOQ/IL10/HIF1A/IL1B/IFNG/SYK/ADORA2B/TLR9/EPHA2/ADAM17/CSF1R/TNF/NR1H4/MIF	18
GO:0046209	nitric oxide metabolic process	18/292	82/18670	4.41785e-16	1.37726e-14	5.01077e-15	PTGS2/NOS2/AKT1/ICAM1/INSR/IL10/CAV1/IL1B/NOS3/IFNG/NQO1/MTOR/MMP8/HSP90AA1/RAC1/TNF/HSP90AB1/TSPO	18
GO:0042326	negative regulation of phosphorylation	37/292	468/18670	4.56412e-16	1.41403e-14	5.14452e-15	BAX/JUN/CASP3/AKT1/GSTP1/HMGCR/PPARA/ADIPOQ/STAT3/RB1/CDKN1A/CAV1/MYC/IL1B/HSPB1/IL2/CCNB1/IFNG/IGFBP3/PRKCD/ABL1/MTOR/ADORA2A/PRKCZ/CSK/EPHB2/LYN/EPHA1/ILK/YWHAG/IGF1R/XDH/PLK1/BMP4/PTPN1/SIRT1/DRD2	37
GO:0032869	cellular response to insulin stimulus	26/292	216/18670	6.66971e-16	2.05361e-14	7.47147e-15	PPARG/RELA/AKT1/STAT1/GSTP1/INSR/GSK3B/SREBF1/ADIPOQ/GOT1/IL1B/PRKCB/PARP1/IGF2/PRKCD/PRKCZ/RPS6KB1/PIK3CA/YWHAG/IGF1R/PTPN1/SRC/CDK4/SIRT1/NR1H4/AKT2	26
GO:0010952	positive regulation of peptidase activity	25/292	197/18670	7.01069e-16	2.14536e-14	7.80525e-15	TNFSF15/BAX/CASP9/CASP8/PPARG/MAPK14/MAPK3/STAT3/CAV1/MYC/F3/HSF1/CTSD/BBC3/FN1/CYCS/ALOX12/SYK/LYN/VCP/XDH/LCK/SIRT1/TNF/FYN	25
GO:0030522	intracellular receptor signaling pathway	29/292	280/18670	7.63938e-16	2.32349e-14	8.45333e-15	PGR/CASP8/AR/PPARG/RELA/NR1I2/AHR/NR1I3/ESR1/ESR2/NR3C1/PPARD/PPARA/SREBF1/RXRB/STAT3/RB1/TP63/NFKBIA/PARP1/ALOX15/ESRRB/NCOR2/HDAC6/HDAC1/EP300/SRC/SIRT1/NR1H4	29
GO:2001057	reactive nitrogen species metabolic process	18/292	85/18670	8.73341e-16	2.64014e-14	9.60535e-15	PTGS2/NOS2/AKT1/ICAM1/INSR/IL10/CAV1/IL1B/NOS3/IFNG/NQO1/MTOR/MMP8/HSP90AA1/RAC1/TNF/HSP90AB1/TSPO	18
GO:0045931	positive regulation of mitotic cell cycle	23/292	163/18670	9.98742e-16	3.00104e-14	1.09184e-14	PRKCA/AKT1/CYP1A1/INSR/CCND1/RB1/EGFR/EGF/IL1B/CCNB1/IL1A/HSF1/IGF2/ABL1/CDK1/RPS6KB1/ADAM17/CDC25B/PDGFRB/CDK4/FGFR1/MDM2/DRD3	23
GO:0006801	superoxide metabolic process	17/292	73/18670	1.01236e-15	3.02375e-14	1.1001e-14	NOS2/GSTP1/NCF1/SOD1/EGFR/NOS3/MPO/NFE2L2/NQO1/CRP/PRKCD/ALOX12/NOX5/SYK/DHFR/FPR2/TNF	17
GO:0030098	lymphocyte differentiation	32/292	353/18670	1.07239e-15	3.18396e-14	1.15839e-14	IL6/BCL2/BAX/VCAM1/IL4/SOD1/STAT3/IL10/ERBB2/IL2/IFNG/RUNX2/CD40LG/IRF1/ABL1/MTOR/SYK/PRKCZ/TLR9/BTK/TYRO3/ADAM17/MMP14/EP300/FUT7/LCK/BMP4/KIT/NTRK1/PIK3CD/ZAP70/TGFBR2	32
GO:0001933	negative regulation of protein phosphorylation	35/292	429/18670	1.15954e-15	3.41184e-14	1.2413e-14	BAX/JUN/CASP3/AKT1/GSTP1/HMGCR/ADIPOQ/RB1/CDKN1A/CAV1/MYC/IL1B/HSPB1/IL2/CCNB1/IFNG/IGFBP3/PRKCD/ABL1/MTOR/ADORA2A/PRKCZ/CSK/EPHB2/LYN/EPHA1/ILK/YWHAG/IGF1R/XDH/PLK1/BMP4/PTPN1/SIRT1/DRD2	35
GO:0001505	regulation of neurotransmitter levels	32/292	354/18670	1.16282e-15	3.41184e-14	1.2413e-14	PTGS2/CHRM2/SLC6A4/NOS2/ACHE/AKT1/ICAM1/INSR/GSK3B/SLC6A3/MAOA/IL10/CAV1/IL1B/PRKCB/NOS3/IFNG/NQO1/MTOR/ADORA2A/MMP8/ADORA2B/HSP90AA1/COMT/BCHE/RAC1/DRD4/DRD2/DRD3/TNF/HSP90AB1/TSPO	32
GO:0043401	steroid hormone mediated signaling pathway	24/292	184/18670	1.44672e-15	4.22003e-14	1.53533e-14	PGR/NR3C2/AR/PPARG/NR1I2/NR1I3/ESR1/ESR2/NR3C1/PPARD/PPARA/RXRB/RB1/TP63/PARP1/ESRRB/NCOR2/HDAC6/HDAC1/EP300/BMP4/SRC/SIRT1/NR1H4	24
GO:0030595	leukocyte chemotaxis	26/292	224/18670	1.62825e-15	4.72193e-14	1.71793e-14	IL6/LBP/MAPK14/MAPK3/VEGFA/IL10/IL1B/CCL2/CXCL8/SERPINE1/CXCL11/CXCL2/CXCL10/SYK/LYN/ADAM17/CNR2/CYP19A1/RAC1/KIT/PIK3CD/PIK3CG/FPR2/CXCR2/ADAM10/MIF	26
GO:0045765	regulation of angiogenesis	33/292	383/18670	1.65188e-15	4.76277e-14	1.73279e-14	IL6/PTGS2/PRKCA/PPARG/STAT1/HMOX1/KDR/STAT3/VEGFA/IL10/HIF1A/ERBB2/F3/IL1B/CXCL8/PRKCB/NOS3/HSPB1/SERPINE1/IL1A/NFE2L2/CXCL10/E2F2/EGLN1/ABL1/EPHA2/EPHA1/TEK/PGK1/TGFBR2/CXCR2/SIRT1/AGTR1	33
GO:0031668	cellular response to extracellular stimulus	28/292	268/18670	1.97169e-15	5.65217e-14	2.05638e-14	PTGS2/BCL2/JUN/PPARG/MAPK8/HMOX1/ICAM1/VCAM1/GSTP1/MAPK3/MAPK1/SOD1/SREBF1/FOS/CDKN1A/COL1A1/NFE2L2/HSF1/FOSL1/MTOR/ADORA2B/LYN/COMT/SIRT1/MDM2/HSP90B1/NR1H4/FYN	28
GO:0050679	positive regulation of epithelial cell proliferation	25/292	206/18670	2.03137e-15	5.78998e-14	2.10651e-14	JUN/PRKCA/AR/AKT1/HMOX1/HAS2/KDR/STAT3/CCND1/EGFR/VEGFA/IL10/TP63/HIF1A/ERBB2/MYC/F3/MTOR/ADAM17/MMP12/TEK/BMP4/FGFR1/SIRT1/AGTR1	25
GO:0032602	chemokine production	18/292	89/18670	2.0749e-15	5.88046e-14	2.13943e-14	IL6/LBP/HMOX1/GSTP1/ADIPOQ/IL10/HIF1A/IL1B/IFNG/SYK/ADORA2B/TLR9/EPHA2/ADAM17/CSF1R/TNF/NR1H4/MIF	18
GO:0046683	response to organophosphorus	21/292	134/18670	2.09076e-15	5.89192e-14	2.1436e-14	PTGS2/SLC6A4/JUN/RELA/STAT1/AHR/SLC6A3/SOD1/SREBF1/ADIPOQ/FOS/IL1B/THBD/COL1A1/FOSL1/TYR/TYMS/TEK/PIK3CG/CFTR/HSP90B1	21
GO:0010632	regulation of epithelial cell migration	29/292	291/18670	2.12667e-15	5.95946e-14	2.16818e-14	PTGS2/JUN/PRKCA/PPARG/AKT1/HMOX1/HAS2/KDR/IL4/VEGFA/MMP9/HIF1A/NOS3/HSPB1/IFNG/NFE2L2/ALOX12/ABL1/MTOR/EPHA2/MET/ADAM17/HDAC6/TEK/BMP4/SRC/TGFBR2/FGFR1/SIRT1	29
GO:0031098	stress-activated protein kinase signaling cascade	30/292	315/18670	2.34207e-15	6.52638e-14	2.37443e-14	IKBKB/AKT1/MAPK8/GSTP1/MAPK14/AKR1B1/MAPK10/NCF1/MAPK3/MAPK1/HMGCR/EGFR/VEGFA/MYC/IL1B/CHUK/CD40LG/SYK/MMP8/ADORA2B/TLR9/LYN/ERN1/IGF1R/XDH/MAP2K1/MAPKAPK2/PTPN1/MAPK9/TNF	30
GO:0071887	leukocyte apoptotic process	19/292	104/18670	2.48483e-15	6.84771e-14	2.49134e-14	IL6/BAX/CASP9/CASP3/AKT1/IL10/HIF1A/IL2/CTSL/LYN/BTK/ADAM17/IDO1/BMP4/PIK3CD/PIK3CB/CXCR2/SIRT1/MIF	19
GO:2001237	negative regulation of extrinsic apoptotic signaling pathway	19/292	104/18670	2.48483e-15	6.84771e-14	2.49134e-14	BCL2/CASP8/AR/RELA/AKT1/HMOX1/ICAM1/GSTP1/BCL2L1/RAF1/IL1B/NOS3/SERPINE1/IL1A/MCL1/BMP4/SRC/TNF/FYN	19
GO:0046651	lymphocyte proliferation	28/292	272/18670	2.88771e-15	7.91422e-14	2.87936e-14	IL6/BCL2/BAX/CASP3/VCAM1/AHR/IL4/CDKN1A/IL10/ERBB2/IL1B/IL2/IGF2/CD40LG/IRF1/PRKCD/ABL1/SYK/TLR9/LYN/BTK/IDO1/BMP4/PIK3CG/ZAP70/TGFBR2/MIF/FYN	28
GO:0009914	hormone transport	30/292	322/18670	4.24419e-15	1.15683e-13	4.20879e-14	IL6/PRKCA/NOS2/PPARD/HMGCR/SREBF1/ADIPOQ/EGFR/RAF1/HIF1A/IL1B/IFNG/SPP1/ADORA1/ADORA2A/BLK/LYN/BTK/MTNR1B/CYP19A1/TTR/ADRA2C/ADRA2B/RAC1/CFTR/FGFR1/DRD2/TNF/AGTR1/NR1H4	30
GO:1903706	regulation of hemopoiesis	36/292	475/18670	4.36645e-15	1.18369e-13	4.30649e-14	JUN/CASP8/PRKCA/STAT1/MAPK14/IL4/SOD1/ADIPOQ/STAT3/RB1/FOS/NFKBIA/HIF1A/ERBB2/MYC/PRKCB/IL2/IFNG/NFE2L2/IRF1/ABL1/MTOR/SYK/PRKCZ/TLR9/LYN/BTK/MMP14/HDAC1/CA2/EP300/ACE/BMP4/ZAP70/TGFBR2/TNF	36
GO:0033273	response to vitamin	18/292	93/18670	4.71238e-15	1.27056e-13	4.62256e-14	PTGS2/PPARG/RELA/CYP1A1/GSTP1/CAT/PPARD/CCND1/EGFR/COL1A1/CXCL10/SPP1/TYR/ALPL/TYMS/BCHE/MDM2/TSPO	18
GO:0009896	positive regulation of catabolic process	34/292	423/18670	4.7552e-15	1.27521e-13	4.63948e-14	IL6/ADRB2/BAX/AKT1/HMOX1/INSR/KDR/GSK3B/IL4/MAPK3/LDLR/PPARA/EGF/HIF1A/CAV1/IL1B/IFNG/NFE2L2/HSF1/PRKCD/ADORA1/ESRRB/HSP90AA1/VCP/HDAC6/PLK1/PTPN1/MAPK9/PIK3CB/SIRT1/MDM2/TNF/AKT2/FTO	34
GO:0052548	regulation of endopeptidase activity	34/292	425/18670	5.46688e-15	1.45615e-13	5.29776e-14	TNFSF15/PTGS2/BAX/CASP9/CASP8/PPARG/AKT1/SLPI/STAT3/VEGFA/MMP9/TP63/RAF1/MYC/F3/BIRC5/SERPINE1/HSF1/CTSD/BBC3/CYCS/ALOX12/ADORA2A/SYK/LYN/VCP/HDAC1/XDH/LCK/SRC/SIRT1/MDM2/TNF/FYN	34
GO:0001936	regulation of endothelial cell proliferation	23/292	176/18670	5.51748e-15	1.45615e-13	5.29776e-14	JUN/PRKCA/PPARG/AKT1/STAT1/HMOX1/KDR/STAT3/VEGFA/IL10/HIF1A/CAV1/F3/CCL2/MTOR/ADAM17/XDH/TEK/BMP4/FGFR1/SIRT1/TNF/AGTR1	23
GO:0009408	response to heat	23/292	176/18670	5.51748e-15	1.45615e-13	5.29776e-14	CD14/PTGS2/AKT1/HMOX1/GSK3B/MAPK3/MAPK1/SOD1/CDKN1A/NOS3/IL1A/HSF1/CXCL10/MTOR/LYN/HSP90AA1/VCP/HDAC2/EP300/MAPKAPK2/ATR/SIRT1/HSP90AB1	23
GO:0070374	positive regulation of ERK1 and ERK2 cascade	25/292	215/18670	5.57588e-15	1.46382e-13	5.32566e-14	OPRM1/JUN/PRKCA/ICAM1/KDR/MAPK3/HMGCR/EGFR/CCL2/ABL1/PRKCZ/ALOX15/CSF1R/MAP2K1/TEK/BMP4/KIT/NTRK1/SRC/PDGFRB/FPR2/BRAF/DRD2/TNF/MIF	25
GO:0045088	regulation of innate immune response	35/292	452/18670	5.66793e-15	1.48019e-13	5.38523e-14	CD14/LBP/CASP8/PPARG/RELA/IKBKB/STAT1/ESR1/APOB/NFKBIA/RAF1/CAV1/IFNG/CHUK/IRF1/PRKCD/CTSL/SYK/TLR9/LYN/TXK/FGR/BTK/TYRO3/MMP12/EP300/MAPKAPK2/PTPN1/SRC/FPR2/DRD2/HSP90B1/HSP90AB1/NR1H4/FYN	35
GO:0051402	neuron apoptotic process	26/292	239/18670	7.86408e-15	2.04302e-13	7.43294e-14	BCL2/BAX/CASP9/JUN/CASP3/HMOX1/SOD1/RB1/BCL2L1/TP63/HIF1A/CCL2/NQO1/PARP1/ERBB3/MCL1/ADORA2A/TYRO3/MTNR1B/PIK3CA/ILK/NTRK1/TNF/HSP90AB1/AKT2/FYN	26
GO:0048771	tissue remodeling	23/292	179/18670	8.01314e-15	2.07091e-13	7.53438e-14	IL6/ADRB2/BAX/PRKCA/EGFR/MMP2/HIF1A/CAV1/NOS3/IL2/IL1A/SPP1/SYK/EPHA2/CSK/MMP14/CA2/ACE/RAC1/CSF1R/TGM2/SRC/MDM2	23
GO:0030879	mammary gland development	21/292	143/18670	8.05445e-15	2.07091e-13	7.53438e-14	PGR/BAX/AR/AKT1/ESR1/SLC6A3/MAPK1/CCND1/VEGFA/EGF/HIF1A/CAV1/EPHA2/NCOR2/CYP19A1/XDH/CSF1R/BMP4/SRC/TGFBR2/AKT2	21
GO:0051091	positive regulation of DNA-binding transcription factor activity	27/292	261/18670	8.19369e-15	2.0959e-13	7.62533e-14	IL6/AR/PPARG/RELA/IKBKB/AKT1/ICAM1/ESR1/CAT/ESR2/OPRD1/STAT3/VEGFA/IL10/CAV1/IL1B/PRKCB/CHUK/CD40LG/FOSL1/PRKCZ/TLR9/BTK/EP300/KIT/NTRK1/TNF	27
GO:0050663	cytokine secretion	26/292	240/18670	8.69758e-15	2.21116e-13	8.04465e-14	CD14/NOS2/MAPK14/MAPK3/IL10/IL1B/IFNG/IL1A/CRP/CHUK/FN1/NOX5/ABL1/SYK/PRKCZ/MMP8/TLR9/LYN/FGR/MMP12/CSF1R/SRC/DRD2/TNF/NR1H4/MIF	26
GO:1904019	epithelial cell apoptotic process	19/292	111/18670	8.73292e-15	2.21116e-13	8.04465e-14	IL6/HMOX1/ICAM1/KDR/IL4/RB1/BCL2L1/IL10/CCL2/SERPINE1/NFE2L2/E2F2/CD40LG/ABL1/MTOR/TEK/PIK3CG/TGFBR2/TNF	19
GO:0071214	cellular response to abiotic stimulus	30/292	331/18670	8.90924e-15	2.23313e-13	8.12459e-14	PTGS2/BAX/CASP9/CASP3/CASP8/AKT1/MAPK8/MAPK14/AKR1B1/MAPK10/MAPK3/GOT1/EGFR/BCL2L1/CDKN1A/MYC/IL1B/COL1A1/PARP1/HSF1/IRF1/PCNA/EP300/RAC1/ATR/SIRT1/MDM2/MMP7/TSPO/AKT2	30
GO:0104004	cellular response to environmental stimulus	30/292	331/18670	8.90924e-15	2.23313e-13	8.12459e-14	PTGS2/BAX/CASP9/CASP3/CASP8/AKT1/MAPK8/MAPK14/AKR1B1/MAPK10/MAPK3/GOT1/EGFR/BCL2L1/CDKN1A/MYC/IL1B/COL1A1/PARP1/HSF1/IRF1/PCNA/EP300/RAC1/ATR/SIRT1/MDM2/MMP7/TSPO/AKT2	30
GO:0015850	organic hydroxy compound transport	27/292	262/18670	9.00894e-15	2.24683e-13	8.17443e-14	SLC6A4/PON1/PPARG/SLC6A3/LDLR/APOB/ADIPOQ/SOAT2/SOAT1/EGF/NFKBIA/CAV1/SPP1/ADORA2A/SYK/CYP19A1/ADRA2C/ADRA2B/DRD4/CFTR/SIRT1/DRD2/DRD3/GRK2/AGTR1/NR1H4/TSPO	27
GO:0051348	negative regulation of transferase activity	28/292	285/18670	9.53648e-15	2.36656e-13	8.61005e-14	CASP3/PPARG/AKT1/GSTP1/GSK3B/HMGCR/ADIPOQ/RB1/CDKN1A/CAV1/IL1B/HSPB1/IFNG/PRKCD/ABL1/ADORA2A/CSK/EPHB2/LYN/EPHA1/ILK/YWHAG/IGF1R/PLK1/BMP4/PTPN1/SRC/SIRT1	28
GO:0038093	Fc receptor signaling pathway	26/292	241/18670	9.61456e-15	2.37413e-13	8.63757e-14	JUN/RELA/IKBKB/MAPK8/MAPK10/MAPK3/MAPK1/FOS/CHUK/PRKCD/NFATC1/ABL1/SYK/LYN/FGR/BTK/HSP90AA1/PIK3CA/RAC1/CDC42/KIT/MAPK9/PIK3CB/SRC/HSP90AB1/FYN	26
GO:0001667	ameboidal-type cell migration	35/292	461/18670	1.02614e-14	2.52137e-13	9.17327e-14	PTGS2/JUN/PRKCA/PPARG/AKT1/HMOX1/HAS2/KDR/PPARD/IL4/VEGFA/MMP9/HIF1A/NOS3/HSPB1/IFNG/NFE2L2/FN1/ALOX12/ABL1/MTOR/EPHA2/MET/ADAM17/PIK3CA/ILK/HDAC6/EPHB4/TEK/BMP4/KIT/SRC/TGFBR2/FGFR1/SIRT1	35
GO:0051403	stress-activated MAPK cascade	28/292	286/18670	1.04257e-14	2.54918e-13	9.27443e-14	IKBKB/AKT1/MAPK8/GSTP1/MAPK14/MAPK10/NCF1/MAPK3/MAPK1/HMGCR/EGFR/VEGFA/MYC/IL1B/CHUK/CD40LG/SYK/MMP8/ADORA2B/TLR9/ERN1/IGF1R/XDH/MAP2K1/MAPKAPK2/PTPN1/MAPK9/TNF	28
GO:0050804	modulation of chemical synaptic transmission	34/292	436/18670	1.16042e-14	2.82351e-13	1.02725e-13	PTGS2/CHRM2/ADRB2/SLC6A4/ACHE/GSK3B/MAPK1/ADIPOQ/STAT3/EGFR/IL1B/CCL2/PRKCB/PLAT/ABL1/MTOR/ADORA1/ADORA2A/PRKCZ/ADORA2B/EPHB2/CNR2/YWHAG/CA2/GRM5/BCHE/KIT/DRD4/NTRK1/SRC/DRD2/DRD3/TNF/FYN	34
GO:0099177	regulation of trans-synaptic signaling	34/292	437/18670	1.24113e-14	3.00523e-13	1.09336e-13	PTGS2/CHRM2/ADRB2/SLC6A4/ACHE/GSK3B/MAPK1/ADIPOQ/STAT3/EGFR/IL1B/CCL2/PRKCB/PLAT/ABL1/MTOR/ADORA1/ADORA2A/PRKCZ/ADORA2B/EPHB2/CNR2/YWHAG/CA2/GRM5/BCHE/KIT/DRD4/NTRK1/SRC/DRD2/DRD3/TNF/FYN	34
GO:0046879	hormone secretion	29/292	312/18670	1.32561e-14	3.19427e-13	1.16214e-13	IL6/PRKCA/NOS2/PPARD/HMGCR/SREBF1/ADIPOQ/EGFR/RAF1/HIF1A/IL1B/IFNG/SPP1/ADORA1/ADORA2A/BLK/LYN/BTK/MTNR1B/CYP19A1/ADRA2C/ADRA2B/RAC1/CFTR/FGFR1/DRD2/TNF/AGTR1/NR1H4	29
GO:0019932	second-messenger-mediated signaling	34/292	439/18670	1.41897e-14	3.40279e-13	1.238e-13	ADRB2/OPRM1/PRKCA/NOS2/SELE/VCAM1/AHR/KDR/GSK3B/EGFR/VEGFA/PTGER3/CXCL8/NOS3/CXCL11/CXCL10/ERBB3/NFATC1/MTOR/ADORA2A/SYK/ADORA2B/BTK/MTNR1B/GRM5/ADRA2C/ADRA2B/ZAP70/FPR2/CXCR2/DRD2/DRD3/TNF/AGTR1	34
GO:0045766	positive regulation of angiogenesis	24/292	204/18670	1.52829e-14	3.64741e-13	1.327e-13	PTGS2/PRKCA/HMOX1/KDR/STAT3/VEGFA/IL10/HIF1A/F3/IL1B/CXCL8/PRKCB/NOS3/HSPB1/SERPINE1/IL1A/NFE2L2/ABL1/EPHA1/TEK/TGFBR2/CXCR2/SIRT1/AGTR1	24
GO:0009416	response to light stimulus	29/292	314/18670	1.5656e-14	3.71868e-13	1.35293e-13	PTGS2/BCL2/BAX/CASP9/CASP3/RELA/AKT1/MAPK8/CAT/MAPK10/HMGCR/CCND1/EGFR/FOS/CDKN1A/HIF1A/MYC/PARP1/PCNA/TYR/MTOR/EP300/KIT/ATR/SIRT1/MDM2/DRD2/DRD3/AKT2	29
GO:0051881	regulation of mitochondrial membrane potential	16/292	72/18670	1.59346e-14	3.7669e-13	1.37048e-13	BCL2/BAX/AKT1/KDR/OPRD1/SOD1/GOT1/BCL2L1/PARP1/ALOX12/ABL1/ADORA2A/VCP/SRC/TSPO/AKT2	16
GO:0071356	cellular response to tumor necrosis factor	28/292	291/18670	1.61898e-14	3.80917e-13	1.38586e-13	TNFSF15/CASP8/RELA/IKBKB/AKT1/STAT1/ICAM1/VCAM1/HAS2/GSTP1/MAPK14/MAPK3/MAPK1/APOB/ADIPOQ/NFKBIA/CCL2/CXCL8/COL1A1/NFE2L2/CHUK/CD40LG/SYK/ADAM17/ILK/SIRT1/TNF/NR1H4	28
GO:1901215	negative regulation of neuron death	24/292	208/18670	2.36911e-14	5.54795e-13	2.01846e-13	BCL2/BAX/JUN/AKT1/HMOX1/GSK3B/SOD1/PPARA/STAT3/BCL2L1/IL10/HIF1A/CCL2/HSF1/ERBB3/ADORA2A/TYRO3/MTNR1B/PIK3CA/ILK/NTRK1/SIRT1/HSP90AB1/FYN	24
GO:1904018	positive regulation of vasculature development	25/292	230/18670	2.69402e-14	6.27934e-13	2.28455e-13	PTGS2/PRKCA/HMOX1/KDR/STAT3/VEGFA/IL10/HIF1A/F3/IL1B/CXCL8/PRKCB/NOS3/HSPB1/SERPINE1/IL1A/NFE2L2/ABL1/EPHA1/TEK/KIT/TGFBR2/CXCR2/SIRT1/AGTR1	25
GO:0000187	activation of MAPK activity	21/292	152/18670	2.81603e-14	6.53319e-13	2.37691e-13	INSR/MAPK14/MAPK10/MAPK3/MAPK1/SOD1/EGF/IL1B/CD40LG/CDK1/SYK/ADORA2B/ERN1/ADRA2B/MAP2K1/MAPKAPK2/KIT/DRD4/PTPN1/PIK3CB/TNF	21
GO:0050707	regulation of cytokine secretion	24/292	210/18670	2.93859e-14	6.78596e-13	2.46887e-13	CD14/MAPK14/MAPK3/IL10/IL1B/IFNG/IL1A/CRP/CHUK/FN1/ABL1/SYK/PRKCZ/MMP8/TLR9/LYN/FGR/MMP12/CSF1R/SRC/DRD2/TNF/NR1H4/MIF	24
GO:0043112	receptor metabolic process	23/292	192/18670	3.71932e-14	8.54931e-13	3.11041e-13	PPARG/ACHE/SELE/PPARA/ADIPOQ/VEGFA/IL10/EGF/HIF1A/CAV1/CXCL8/IFNG/SYK/HDAC6/HDAC2/HDAC1/DRD4/PTPN1/CXCR2/DRD2/DRD3/GRK2/TNF	23
GO:2001236	regulation of extrinsic apoptotic signaling pathway	21/292	155/18670	4.19184e-14	9.59124e-13	3.48949e-13	BCL2/CASP8/AR/RELA/AKT1/HMOX1/ICAM1/GSTP1/BCL2L1/RAF1/CAV1/IL1B/NOS3/SERPINE1/IL1A/MCL1/BMP4/SRC/FGFR1/TNF/FYN	21
GO:0030100	regulation of endocytosis	27/292	281/18670	5.04595e-14	1.14928e-12	4.18131e-13	CD14/PPARG/SELE/IL4/SOD1/ADIPOQ/VEGFA/EGF/CAV1/IL1B/CCL2/SERPINE1/IFNG/ABL1/SYK/CSK/FGR/ALOX15/RAC1/DRD4/PTPN1/PIK3CB/SRC/FPR2/DRD2/DRD3/TNF	27
GO:0002685	regulation of leukocyte migration	23/292	196/18670	5.81847e-14	1.31921e-12	4.79954e-13	IL6/LBP/AKT1/HMOX1/ICAM1/MAPK14/MAPK3/VEGFA/CCL2/CXCL8/SERPINE1/CXCL10/ADORA1/LYN/ADAM17/MMP14/CYP19A1/RAC1/FPR2/CXCR2/TNF/ADAM10/MIF	23
GO:0050920	regulation of chemotaxis	24/292	217/18670	6.12833e-14	1.38317e-12	5.03227e-13	IL6/LBP/GSTP1/KDR/MAPK14/MAPK3/VEGFA/F3/CCL2/CXCL8/HSPB1/SERPINE1/CXCL10/LYN/MET/ADAM17/CYP19A1/RAC1/PDGFRB/FPR2/CXCR2/FGFR1/ADAM10/MIF	24
GO:0023061	signal release	34/292	462/18670	6.27497e-14	1.40989e-12	5.12946e-13	IL6/CHRM2/OPRM1/PRKCA/NOS2/GSK3B/PPARD/HMGCR/SREBF1/ADIPOQ/EGFR/RAF1/HIF1A/IL1B/PRKCB/IFNG/SPP1/ADORA1/ADORA2A/ADORA2B/BLK/LYN/BTK/MTNR1B/CYP19A1/ADRA2C/ADRA2B/RAC1/CFTR/FGFR1/DRD2/TNF/AGTR1/NR1H4	34
GO:0009411	response to UV	20/292	141/18670	7.0521e-14	1.57739e-12	5.73888e-13	PTGS2/BCL2/BAX/CASP9/CASP3/RELA/AKT1/MAPK8/CAT/CCND1/EGFR/CDKN1A/MYC/PARP1/PCNA/TYR/EP300/ATR/SIRT1/MDM2	20
GO:1904645	response to amyloid-beta	14/292	54/18670	7.11225e-14	1.57865e-12	5.74345e-13	ADRB2/ICAM1/VCAM1/GSK3B/MMP3/MMP2/MMP9/PARP1/MMP13/MMP12/GRM5/IGF1R/FPR2/FYN	14
GO:0032800	receptor biosynthetic process	11/292	26/18670	7.12101e-14	1.57865e-12	5.74345e-13	PPARG/ACHE/PPARA/ADIPOQ/IL10/HIF1A/IFNG/HDAC6/HDAC2/HDAC1/TNF	11
GO:0045428	regulation of nitric oxide biosynthetic process	15/292	66/18670	7.50742e-14	1.65695e-12	6.02831e-13	PTGS2/AKT1/ICAM1/INSR/IL10/CAV1/IL1B/IFNG/MTOR/MMP8/HSP90AA1/RAC1/TNF/HSP90AB1/TSPO	15
GO:0051251	positive regulation of lymphocyte activation	29/292	334/18670	7.71998e-14	1.69636e-12	6.17169e-13	IL6/BCL2/AKT1/VCAM1/IL4/CDKN1A/CAV1/IL1B/CCL2/IL2/IFNG/IGF2/CD40LG/SYK/PRKCZ/TLR9/CSK/LYN/BTK/PIK3CA/MMP14/RAC1/CDC42/LCK/SRC/ZAP70/TGFBR2/MIF/FYN	29
GO:0071466	cellular response to xenobiotic stimulus	22/292	180/18670	8.95087e-14	1.9582e-12	7.12433e-13	PTGS1/OPRM1/CASP9/CYP3A4/CYP1A2/CYP1A1/ICAM1/NR1I2/GSTP1/AHR/GSTM1/CCNA2/NR3C1/UGT1A1/RB1/EGFR/NQO1/HSF1/PCNA/BCHE/CYP2D6/HSP90AB1	22
GO:0070663	regulation of leukocyte proliferation	24/292	222/18670	1.01826e-13	2.21794e-12	8.06932e-13	IL6/BCL2/CASP3/VCAM1/GSTP1/AHR/IL4/CDKN1A/IL10/ERBB2/IL1B/IL2/IGF2/CD40LG/IRF1/SYK/TLR9/LYN/BTK/IDO1/BMP4/ZAP70/TGFBR2/MIF	24
GO:0050870	positive regulation of T cell activation	23/292	202/18670	1.11582e-13	2.41986e-12	8.80396e-13	IL6/AKT1/VCAM1/IL4/CAV1/IL1B/CCL2/IL2/IFNG/IGF2/CD40LG/SYK/PRKCZ/CSK/LYN/PIK3CA/RAC1/CDC42/LCK/SRC/ZAP70/TGFBR2/FYN	23
GO:0048872	homeostasis of number of cells	25/292	246/18670	1.26835e-13	2.73877e-12	9.96419e-13	IL6/BCL2/BAX/CASP3/AKT1/STAT1/HMOX1/MAPK14/SOD1/STAT3/RB1/VEGFA/HIF1A/NOS3/IL2/ABL1/LYN/ADAM17/MB/BMP4/KIT/PIK3CD/PIK3CB/CXCR2/MIF	25
GO:0048010	vascular endothelial growth factor receptor signaling pathway	17/292	96/18670	1.29275e-13	2.77941e-12	1.01121e-12	KDR/MAPK14/NCF1/VEGFA/HIF1A/IL1B/PRKCB/HSPB1/HSP90AA1/PIK3CA/RAC1/CDC42/MAPKAPK2/PTPN1/PIK3CB/SRC/FYN	17
GO:0043279	response to alkaloid	18/292	112/18670	1.4059e-13	3.00971e-12	1.09499e-12	OPRM1/CASP3/PPARG/RELA/ICAM1/CCNA2/SLC6A3/HTR3A/BCL2L1/MTOR/ADORA2A/HDAC2/BCHE/DRD4/MDM2/DRD2/DRD3/HSP90AB1	18
GO:2001242	regulation of intrinsic apoptotic signaling pathway	21/292	165/18670	1.48187e-13	3.15879e-12	1.14923e-12	PTGS2/BCL2/BAX/AKT1/SOD1/BCL2L1/MMP9/HIF1A/CAV1/HSPB1/NFE2L2/PARP1/BBC3/MCL1/HDAC1/LCK/PTPN1/SRC/SIRT1/MDM2/MIF	21
GO:0010742	macrophage derived foam cell differentiation	12/292	36/18670	1.53136e-13	3.23662e-12	1.17755e-12	PPARG/STAT1/APOB/PPARA/ADIPOQ/SOAT2/SOAT1/NFKBIA/CRP/EP300/MAPK9/AGTR1	12
GO:0090077	foam cell differentiation	12/292	36/18670	1.53136e-13	3.23662e-12	1.17755e-12	PPARG/STAT1/APOB/PPARA/ADIPOQ/SOAT2/SOAT1/NFKBIA/CRP/EP300/MAPK9/AGTR1	12
GO:0071236	cellular response to antibiotic	20/292	147/18670	1.58508e-13	3.33602e-12	1.21371e-12	IL6/RELA/AHR/UGT1A1/IL10/NFE2L2/NQO1/HSF1/PCNA/PRKCD/ABL1/CDK1/MET/HDAC6/HDAC2/SRC/CFTR/SIRT1/MDM2/KDM6B	20
GO:0043062	extracellular structure organization	32/292	422/18670	1.59781e-13	3.34869e-12	1.21832e-12	IL6/MMP1/ICAM1/VCAM1/HAS2/KDR/MTTP/APOB/SOAT2/SOAT1/RB1/MMP3/MMP2/MMP9/SERPINE1/COL1A1/MPO/COL3A1/SPP1/FN1/ABL1/CTSL/MMP8/MMP13/MMP12/MMP16/MMP14/TTR/MMP7/TNF/AGTR1/ADAM10	32
GO:0006352	DNA-templated transcription, initiation	25/292	249/18670	1.67303e-13	3.49166e-12	1.27034e-12	PGR/NR3C2/BAX/JUN/AR/PPARG/NR1I2/NR1I3/ESR1/ESR2/NR3C1/PPARD/MAPK3/PPARA/RXRB/CCND1/CDKN1A/CCNB1/RUNX2/E2F2/FOSL1/CDK1/ESRRB/CDK4/NR1H4	25
GO:1902105	regulation of leukocyte differentiation	26/292	272/18670	1.7111e-13	3.55625e-12	1.29384e-12	JUN/CASP8/PRKCA/IL4/SOD1/ADIPOQ/RB1/FOS/ERBB2/MYC/IL2/IFNG/IRF1/ABL1/MTOR/SYK/PRKCZ/TLR9/LYN/BTK/MMP14/CA2/BMP4/ZAP70/TGFBR2/TNF	26
GO:0051054	positive regulation of DNA metabolic process	24/292	228/18670	1.83954e-13	3.80731e-12	1.38518e-12	IL6/BAX/JUN/AKT1/IL4/MAPK3/MAPK1/EGFR/MYC/IL2/PARP1/HSF1/PCNA/PRKCD/CDK1/HSP90AA1/RAC1/CDK2/SRC/ATR/PDGFRB/FGFR1/SIRT1/HSP90AB1	24
GO:0050670	regulation of lymphocyte proliferation	23/292	208/18670	2.09157e-13	4.29663e-12	1.5632e-12	IL6/BCL2/CASP3/VCAM1/AHR/IL4/CDKN1A/IL10/ERBB2/IL1B/IL2/IGF2/CD40LG/IRF1/SYK/TLR9/LYN/BTK/IDO1/BMP4/ZAP70/TGFBR2/MIF	23
GO:0031663	lipopolysaccharide-mediated signaling pathway	14/292	58/18670	2.1018e-13	4.29663e-12	1.5632e-12	CD14/LBP/PRKCA/AKT1/MAPK14/MAPK3/MAPK1/NFKBIA/IL1B/CCL2/NOS3/LYN/TNF/MIF	14
GO:0032722	positive regulation of chemokine production	14/292	58/18670	2.1018e-13	4.29663e-12	1.5632e-12	IL6/LBP/HMOX1/ADIPOQ/HIF1A/IL1B/IFNG/SYK/ADORA2B/TLR9/ADAM17/CSF1R/TNF/MIF	14
GO:0070301	cellular response to hydrogen peroxide	17/292	99/18670	2.19524e-13	4.46934e-12	1.62604e-12	IL6/RELA/IL10/NFE2L2/NQO1/HSF1/PCNA/PRKCD/ABL1/CDK1/MET/HDAC6/HDAC2/SRC/SIRT1/MDM2/KDM6B	17
GO:0006367	transcription initiation from RNA polymerase II promoter	22/292	188/18670	2.21034e-13	4.48179e-12	1.63057e-12	PGR/NR3C2/BAX/AR/PPARG/NR1I2/NR1I3/ESR1/ESR2/NR3C1/PPARD/PPARA/RXRB/CCND1/CDKN1A/CCNB1/RUNX2/E2F2/CDK1/ESRRB/CDK4/NR1H4	22
GO:0061614	pri-miRNA transcription by RNA polymerase II	13/292	47/18670	2.24409e-13	4.53178e-12	1.64876e-12	JUN/PPARG/RELA/NR3C1/PPARD/PPARA/SREBF1/STAT3/FOS/IL10/HIF1A/FOSL1/BMP4	13
GO:0046660	female sex differentiation	18/292	115/18670	2.25732e-13	4.54012e-12	1.65179e-12	PGR/BCL2/BAX/CASP3/ICAM1/INSR/ESR1/SOD1/VEGFA/BCL2L1/TP63/NOS3/TYRO3/MMP14/CYP19A1/KIT/SRC/SIRT1	18
GO:0032944	regulation of mononuclear cell proliferation	23/292	209/18670	2.31757e-13	4.62402e-12	1.68231e-12	IL6/BCL2/CASP3/VCAM1/AHR/IL4/CDKN1A/IL10/ERBB2/IL1B/IL2/IGF2/CD40LG/IRF1/SYK/TLR9/LYN/BTK/IDO1/BMP4/ZAP70/TGFBR2/MIF	23
GO:0071229	cellular response to acid chemical	23/292	209/18670	2.31757e-13	4.62402e-12	1.68231e-12	SLC6A4/PPARG/AKT1/KDR/LDLR/APOB/SREBF1/EGFR/VEGFA/BCL2L1/MMP2/CCNB1/COL1A1/COL3A1/HSF1/MTOR/LYN/HDAC2/SRC/CDK4/TNF/NR1H4/FYN	23
GO:1903829	positive regulation of cellular protein localization	28/292	324/18670	2.38505e-13	4.73968e-12	1.72439e-12	PTGS2/BCL2/CASP8/AKT1/MAPK8/MAPK14/GSK3B/MAPK1/EGFR/EGF/TP63/ERBB2/IL1B/IFNG/PARP1/PRKCD/BBC3/CDK1/EPHA2/EPHB2/YWHAG/PLK1/SRC/MDM2/TNF/HSP90AB1/AKT2/FYN	28
GO:0043523	regulation of neuron apoptotic process	23/292	210/18670	2.56648e-13	5.05992e-12	1.8409e-12	BCL2/BAX/CASP9/JUN/CASP3/HMOX1/SOD1/BCL2L1/HIF1A/CCL2/NQO1/PARP1/ERBB3/MCL1/ADORA2A/TYRO3/MTNR1B/PIK3CA/ILK/NTRK1/TNF/HSP90AB1/FYN	23
GO:0097529	myeloid leukocyte migration	23/292	210/18670	2.56648e-13	5.05992e-12	1.8409e-12	IL6/LBP/MAPK14/MAPK3/VEGFA/IL1B/CCL2/CXCL8/SERPINE1/CXCL11/CXCL2/CXCL10/SYK/LYN/MMP14/CYP19A1/RAC1/KIT/PIK3CD/PIK3CG/FPR2/CXCR2/MIF	23
GO:0038034	signal transduction in absence of ligand	15/292	72/18670	2.97167e-13	5.81281e-12	2.11482e-12	BCL2/BAX/CASP9/CASP3/AKT1/GSK3B/BCL2L1/IL1B/IL2/IL1A/ERBB3/MCL1/FGFR1/TNF/FYN	15
GO:0097192	extrinsic apoptotic signaling pathway in absence of ligand	15/292	72/18670	2.97167e-13	5.81281e-12	2.11482e-12	BCL2/BAX/CASP9/CASP3/AKT1/GSK3B/BCL2L1/IL1B/IL2/IL1A/ERBB3/MCL1/FGFR1/TNF/FYN	15
GO:1903426	regulation of reactive oxygen species biosynthetic process	17/292	101/18670	3.09217e-13	6.0249e-12	2.19198e-12	PTGS2/AKT1/ICAM1/INSR/STAT3/IL10/CAV1/IL1B/IFNG/MTOR/MMP8/HSP90AA1/RAC1/TNF/HSP90AB1/TSPO/FYN	17
GO:0050729	positive regulation of inflammatory response	20/292	153/18670	3.42876e-13	6.63886e-12	2.41535e-12	IL6/LBP/PTGS2/LDLR/ABCC1/EGFR/NFKBIA/IL1B/PTGER3/IL2/SERPINE1/MMP8/ADORA2B/TLR9/BTK/IDO1/TGM2/PIK3CG/TNF/AGTR1	20
GO:0033673	negative regulation of kinase activity	25/292	257/18670	3.43389e-13	6.63886e-12	2.41535e-12	CASP3/AKT1/GSTP1/HMGCR/ADIPOQ/RB1/CDKN1A/CAV1/IL1B/HSPB1/IFNG/PRKCD/ABL1/ADORA2A/CSK/EPHB2/LYN/EPHA1/ILK/YWHAG/IGF1R/PLK1/BMP4/PTPN1/SIRT1	25
GO:0050921	positive regulation of chemotaxis	19/292	135/18670	3.48949e-13	6.69446e-12	2.43558e-12	IL6/LBP/KDR/MAPK14/MAPK3/VEGFA/F3/CXCL8/HSPB1/SERPINE1/CXCL10/MET/ADAM17/RAC1/PDGFRB/FPR2/CXCR2/FGFR1/ADAM10	19
GO:0060359	response to ammonium ion	19/292	135/18670	3.48949e-13	6.69446e-12	2.43558e-12	CHRM3/CHRM2/OPRM1/CASP3/RELA/CCNA2/SLC6A3/HTR3A/MAPK3/MAPK1/ABL1/MTOR/HDAC2/DRD4/MDM2/DRD2/DRD3/GRK2/HSP90AB1	19
GO:0006469	negative regulation of protein kinase activity	24/292	235/18670	3.58292e-13	6.82123e-12	2.4817e-12	CASP3/AKT1/GSTP1/HMGCR/ADIPOQ/RB1/CDKN1A/CAV1/IL1B/HSPB1/IFNG/PRKCD/ABL1/ADORA2A/EPHB2/LYN/EPHA1/ILK/YWHAG/IGF1R/PLK1/BMP4/PTPN1/SIRT1	24
GO:0009755	hormone-mediated signaling pathway	24/292	235/18670	3.58292e-13	6.82123e-12	2.4817e-12	PGR/NR3C2/AR/PPARG/NR1I2/NR1I3/ESR1/ESR2/NR3C1/PPARD/PPARA/RXRB/RB1/TP63/PARP1/ESRRB/NCOR2/HDAC6/HDAC1/EP300/BMP4/SRC/SIRT1/NR1H4	24
GO:0002683	negative regulation of immune system process	33/292	463/18670	3.68788e-13	6.99435e-12	2.54469e-12	CD14/CASP3/PPARG/AKT1/HMOX1/IL4/LDLR/ADIPOQ/IL10/NFKBIA/ERBB2/MYC/CCL2/IL2/NFE2L2/COL3A1/IRF1/ADORA1/ADORA2A/TLR9/LYN/BTK/TYRO3/ALOX15/MMP12/CNR2/CYP19A1/IDO1/BMP4/CXCR2/DRD2/TNF/MIF	33
GO:0001659	temperature homeostasis	21/292	173/18670	3.81754e-13	7.21284e-12	2.62418e-12	PTGS2/ADRB2/ACHE/IL4/ADIPOQ/STAT3/RB1/VEGFA/CAV1/IL1B/PTGER3/IL1A/HSF1/ADORA1/SYK/ADAM17/IGF1R/DRD2/TNF/KDM6B/FTO	21
GO:0060249	anatomical structure homeostasis	32/292	437/18670	4.14297e-13	7.79817e-12	2.83714e-12	IL6/ADRB2/BCL2/BAX/PRKCA/AKR1B1/MAPK3/MAPK1/SOD1/RB1/EGFR/VEGFA/HIF1A/MYC/NOS3/HSPB1/PARP1/SPP1/PCNA/ADORA1/SYK/TLR9/CSK/TYRO3/ESRRB/HSP90AA1/CA2/RAC1/CSF1R/SRC/ATR/HSP90AB1	32
GO:0034605	cellular response to heat	19/292	137/18670	4.57902e-13	8.58653e-12	3.12396e-12	PTGS2/HMOX1/GSK3B/MAPK3/MAPK1/CDKN1A/IL1A/HSF1/CXCL10/MTOR/LYN/HSP90AA1/VCP/HDAC2/EP300/MAPKAPK2/ATR/SIRT1/HSP90AB1	19
GO:0043393	regulation of protein binding	23/292	217/18670	5.15842e-13	9.63678e-12	3.50606e-12	ADRB2/BCL2/BAX/AKT1/MAPK8/SLPI/GSK3B/MAPK3/PPARA/ADIPOQ/MMP9/IL10/CAV1/HSF1/PRKCD/ABL1/MET/EP300/ACE/PLK1/BMP4/SRC/HSP90AB1	23
GO:0042113	B cell activation	27/292	310/18670	5.41186e-13	1.00725e-11	3.66459e-12	IL6/BCL2/BAX/CASP3/CASP8/VCAM1/AHR/IL4/CDKN1A/IL10/PRKCB/IL2/CD40LG/PRKCD/ABL1/SYK/TLR9/LYN/BTK/ADAM17/MMP14/EP300/KIT/NTRK1/PIK3CD/ZAP70/MIF	27
GO:0050715	positive regulation of cytokine secretion	19/292	139/18670	5.98077e-13	1.10713e-11	4.02798e-12	CD14/MAPK14/MAPK3/IL10/IL1B/IFNG/IL1A/CHUK/ABL1/SYK/PRKCZ/MMP8/FGR/MMP12/CSF1R/SRC/DRD2/TNF/MIF	19
GO:0033138	positive regulation of peptidyl-serine phosphorylation	17/292	105/18670	5.9929e-13	1.10713e-11	4.02798e-12	IL6/PTGS2/BCL2/AKT1/OPRD1/EGFR/VEGFA/RAF1/CAV1/IFNG/HSP90AA1/PIK3CA/HDAC6/BRAF/TNF/HSP90AB1/MIF	17
GO:0031099	regeneration	22/292	198/18670	6.42636e-13	1.18283e-11	4.30338e-12	BCL2/JUN/PPARG/HMOX1/GSTP1/CCNA2/PPARD/UGT1A1/CCND1/EGFR/CDKN1A/IL10/CCNB1/SPP1/PCNA/CDK1/TYMS/MAP2K1/DHFR/CDK4/TGFBR2/TSPO	22
GO:0010950	positive regulation of endopeptidase activity	21/292	178/18670	6.71874e-13	1.2321e-11	4.48262e-12	TNFSF15/BAX/CASP9/CASP8/PPARG/STAT3/MYC/F3/HSF1/CTSD/BBC3/CYCS/ALOX12/SYK/LYN/VCP/XDH/LCK/SIRT1/TNF/FYN	21
GO:0046883	regulation of hormone secretion	25/292	266/18670	7.46878e-13	1.36463e-11	4.96479e-12	PRKCA/NOS2/PPARD/HMGCR/SREBF1/ADIPOQ/EGFR/HIF1A/IL1B/IFNG/SPP1/ADORA1/ADORA2A/BLK/MTNR1B/CYP19A1/ADRA2C/ADRA2B/RAC1/CFTR/FGFR1/DRD2/TNF/AGTR1/NR1H4	25
GO:1903034	regulation of response to wounding	21/292	179/18670	7.50583e-13	1.36639e-11	4.97121e-12	PRKCA/PLAU/PPARD/HMGCR/CDKN1A/IL10/CAV1/F3/NOS3/PLAT/THBD/SERPINE1/NFE2L2/SPP1/PRKCD/ALOX12/MTOR/SYK/LYN/MAP2K1/TGFBR2	21
GO:0008286	insulin receptor signaling pathway	19/292	141/18670	7.77639e-13	1.4105e-11	5.13167e-12	RELA/AKT1/INSR/GSK3B/SREBF1/IL1B/PRKCB/IGF2/PRKCD/PRKCZ/RPS6KB1/PIK3CA/IGF1R/PTPN1/SRC/CDK4/SIRT1/NR1H4/AKT2	19
GO:0045927	positive regulation of growth	25/292	270/18670	1.0442e-12	1.88712e-11	6.86575e-12	BCL2/AKT1/INSR/MAPK14/SLC6A3/PPARD/MAPK1/EGFR/VEGFA/ERBB2/IL2/CCNB1/HSF1/IGF2/FN1/MTOR/CDK1/ADAM17/MMP14/ILK/CDC42/TGFBR2/FGFR1/DRD2/ADAM10	25
GO:0036473	cell death in response to oxidative stress	16/292	93/18670	1.09814e-12	1.97745e-11	7.19438e-12	BCL2/AKT1/SOD1/MMP3/IL10/HIF1A/HSPB1/NFE2L2/PARP1/PRKCD/MCL1/PDK1/MET/HDAC6/SIRT1/FYN	16
GO:0001503	ossification	30/292	398/18670	1.12173e-12	2.01266e-11	7.32248e-12	IL6/PTGS2/ADRB2/BCL2/ACHE/AKT1/CAT/MAPK14/MAPK3/MAPK1/EGFR/MMP2/TP63/HIF1A/COL1A1/SPP1/RUNX2/IGFBP3/IGF2/EPHA2/FGR/ALOX15/ALPL/MMP13/MMP16/MMP14/ILK/TEK/BMP4/TNF	30
GO:0050890	cognition	26/292	296/18670	1.22332e-12	2.18707e-11	7.95702e-12	PTGS2/SLC6A4/JUN/CASP3/INSR/MAPK1/LDLR/HMGCR/EGFR/FOS/HIF1A/FOSL1/MTOR/ADORA1/PRKCZ/EPHB2/EP300/COMT/GRM5/BCHE/KIT/NTRK1/DRD2/DRD3/TNF/FYN	26
GO:0043536	positive regulation of blood vessel endothelial cell migration	15/292	79/18670	1.25711e-12	2.23944e-11	8.14756e-12	PTGS2/PRKCA/AKT1/HMOX1/KDR/VEGFA/HIF1A/NOS3/HSPB1/NFE2L2/ALOX12/ABL1/ADAM17/FGFR1/SIRT1	15
GO:1901216	positive regulation of neuron death	16/292	94/18670	1.30498e-12	2.31645e-11	8.42773e-12	BAX/CASP9/JUN/CASP3/CASP8/GSK3B/FOS/IFNG/NQO1/PARP1/MCL1/ABL1/MTOR/ADORA1/TNF/FYN	16
GO:0090068	positive regulation of cell cycle process	26/292	298/18670	1.42844e-12	2.52662e-11	9.19236e-12	BAX/AKT1/CYP1A1/INSR/CCND1/RB1/EGFR/CDKN1A/EGF/IL1B/CCNB1/IL1A/IGF2/PCNA/CDK1/ADAM17/EP300/CDC25B/CDC42/CDK2/PDGFRB/CDK4/FGFR1/MDM2/DRD2/DRD3	26
GO:0010595	positive regulation of endothelial cell migration	18/292	128/18670	1.50191e-12	2.64718e-11	9.63097e-12	PTGS2/PRKCA/AKT1/HMOX1/KDR/VEGFA/HIF1A/NOS3/HSPB1/NFE2L2/ALOX12/ABL1/MET/ADAM17/TEK/BMP4/FGFR1/SIRT1	18
GO:0002262	myeloid cell homeostasis	19/292	147/18670	1.66585e-12	2.9258e-11	1.06447e-11	IL6/BAX/CASP3/STAT1/HMOX1/MAPK14/SOD1/STAT3/RB1/VEGFA/HIF1A/LYN/ADAM17/MB/BMP4/KIT/PIK3CD/PIK3CB/CXCR2	19
GO:0009743	response to carbohydrate	23/292	230/18670	1.75957e-12	3.07955e-11	1.1204e-11	PTGS2/CASP3/ICAM1/GSTP1/CAT/PPARD/APOB/HMGCR/SREBF1/ADIPOQ/GOT1/RAF1/HIF1A/IL1B/PRKCB/LYN/PIK3CA/ERN1/IGF1R/RAC1/CFTR/TGFBR2/NR1H4	23
GO:1905475	regulation of protein localization to membrane	21/292	187/18670	1.77442e-12	3.09468e-11	1.12591e-11	BCL2/CASP8/AR/AKT1/MAPK8/EGFR/BCL2L1/TP63/ERBB2/IFNG/BBC3/PRKCZ/EPHA2/CSK/EPHB2/MMP14/YWHAG/TNF/ADAM10/AKT2/FYN	21
GO:0001938	positive regulation of endothelial cell proliferation	17/292	112/18670	1.78104e-12	3.0954e-11	1.12617e-11	JUN/PRKCA/AKT1/HMOX1/KDR/STAT3/VEGFA/IL10/HIF1A/F3/MTOR/ADAM17/TEK/BMP4/FGFR1/SIRT1/AGTR1	17
GO:0042108	positive regulation of cytokine biosynthetic process	14/292	67/18670	1.78789e-12	3.09653e-11	1.12658e-11	IL6/LBP/RELA/HMOX1/STAT3/IL1B/HSPB1/IFNG/IL1A/IRF1/SYK/TLR9/MAPKAPK2/TNF	14
GO:0008585	female gonad development	16/292	96/18670	1.83106e-12	3.16032e-11	1.14979e-11	PGR/BCL2/BAX/CASP3/ICAM1/INSR/ESR1/SOD1/VEGFA/BCL2L1/NOS3/MMP14/CYP19A1/KIT/SRC/SIRT1	16
GO:0010506	regulation of autophagy	27/292	327/18670	1.9214e-12	3.30481e-11	1.20236e-11	ADRB2/BCL2/CASP3/AKT1/MAPK8/HMOX1/KDR/GSK3B/IL4/MAPK3/SREBF1/STAT3/IL10/HIF1A/HSPB1/IFNG/MCL1/ABL1/MTOR/MET/PIK3CA/HDAC6/ERN1/EP300/PIK3CB/SIRT1/TSPO	27
GO:0042445	hormone metabolic process	23/292	232/18670	2.10933e-12	3.61558e-11	1.31542e-11	ACHE/CYP3A4/CYP1A2/CYP1A1/ESR1/AKR1B1/HSD3B2/PLB1/UGT1A1/HIF1A/IL1B/IFNG/SPP1/CYP19A1/COMT/TTR/ACE/CYP2D6/CYP11B2/HSD11B1/FGFR1/TNF/TSPO	23
GO:2001056	positive regulation of cysteine-type endopeptidase activity	19/292	149/18670	2.12995e-12	3.63842e-11	1.32373e-11	TNFSF15/BAX/CASP9/CASP8/PPARG/MYC/F3/HSF1/CTSD/BBC3/CYCS/ALOX12/SYK/VCP/XDH/LCK/SIRT1/TNF/FYN	19
GO:0050728	negative regulation of inflammatory response	20/292	169/18670	2.27635e-12	3.87523e-11	1.40989e-11	PPARG/GSTP1/PPARD/IL4/LDLR/SOD1/PPARA/ADIPOQ/RB1/IL10/IL2/PRKCD/ADORA1/ADORA2A/TYRO3/CNR2/CYP19A1/TEK/FPR2/NR1H4	20
GO:0007611	learning or memory	24/292	256/18670	2.31014e-12	3.91938e-11	1.42595e-11	PTGS2/SLC6A4/JUN/CASP3/INSR/MAPK1/LDLR/HMGCR/EGFR/FOS/HIF1A/FOSL1/MTOR/PRKCZ/EPHB2/EP300/COMT/GRM5/BCHE/KIT/NTRK1/DRD2/DRD3/FYN	24
GO:0002688	regulation of leukocyte chemotaxis	17/292	114/18670	2.39568e-12	4.03705e-11	1.46876e-11	IL6/LBP/MAPK14/MAPK3/VEGFA/CCL2/CXCL8/SERPINE1/CXCL10/LYN/ADAM17/CYP19A1/RAC1/FPR2/CXCR2/ADAM10/MIF	17
GO:0006690	icosanoid metabolic process	17/292	114/18670	2.39568e-12	4.03705e-11	1.46876e-11	PTGS1/PTGS2/PON1/CYP1A2/CYP1A1/ALOX5/LTA4H/MAPK3/ABCC1/IL1B/ALOX12/SYK/ALOX15/CYP2D6/MAPKAPK2/SIRT1/MIF	17
GO:0043254	regulation of protein complex assembly	32/292	467/18670	2.4719e-12	4.15145e-11	1.51038e-11	BAX/JUN/MMP1/ICAM1/ESR1/GSK3B/OPRD1/RB1/MMP3/VEGFA/RAF1/IFNG/PARP1/PRKCD/FOSL1/ABL1/MTOR/SYK/PRKCZ/MET/ALOX15/HSP90AA1/VCP/HDAC6/EP300/RAC1/CDC42/MAPK9/DYRK1A/SRC/ATR/TNF	32
GO:0071453	cellular response to oxygen levels	23/292	234/18670	2.52384e-12	4.22447e-11	1.53695e-11	PTGS2/BCL2/PPARG/AKT1/HMOX1/ICAM1/CCNA2/OPRD1/PPARD/VEGFA/HIF1A/CAV1/MYC/CCNB1/NFE2L2/EGLN1/MTOR/PDK1/EP300/PGK1/SRC/SIRT1/MDM2	23
GO:0043280	positive regulation of cysteine-type endopeptidase activity involved in apoptotic process	18/292	132/18670	2.57115e-12	4.28927e-11	1.56052e-11	TNFSF15/BAX/CASP9/CASP8/PPARG/MYC/F3/HSF1/CTSD/BBC3/CYCS/ALOX12/SYK/VCP/XDH/LCK/SIRT1/TNF	18
GO:0048145	regulation of fibroblast proliferation	15/292	83/18670	2.682e-12	4.45927e-11	1.62237e-11	BAX/JUN/PPARG/GSTP1/ESR1/CCNA2/FOSL2/EGFR/CDKN1A/MYC/CCNB1/FN1/PDGFRB/CDK4/MIF	15
GO:0048144	fibroblast proliferation	15/292	84/18670	3.21962e-12	5.33536e-11	1.94111e-11	BAX/JUN/PPARG/GSTP1/ESR1/CCNA2/FOSL2/EGFR/CDKN1A/MYC/CCNB1/FN1/PDGFRB/CDK4/MIF	15
GO:0007050	cell cycle arrest	23/292	237/18670	3.29178e-12	5.43688e-11	1.97805e-11	BAX/CCND1/RB1/CDKN1A/MYC/CXCL8/CCNB1/IFNG/IRF1/PCNA/ABL1/MTOR/CDK1/ILK/ERN1/EP300/CDK2/MAP2K1/CDK4/MDM2/HSP90AB1/MIF/AKT2	23
GO:0045981	positive regulation of nucleotide metabolic process	13/292	57/18670	3.39634e-12	5.57267e-11	2.02745e-11	NOS2/INSR/IL4/STAT3/HIF1A/NOS3/CCNB1/IFNG/CDK1/ADORA2B/ESRRB/VCP/PGK1	13
GO:1900544	positive regulation of purine nucleotide metabolic process	13/292	57/18670	3.39634e-12	5.57267e-11	2.02745e-11	NOS2/INSR/IL4/STAT3/HIF1A/NOS3/CCNB1/IFNG/CDK1/ADORA2B/ESRRB/VCP/PGK1	13
GO:0002429	immune response-activating cell surface receptor signaling pathway	32/292	473/18670	3.47139e-12	5.67715e-11	2.06546e-11	BCL2/BAX/RELA/IKBKB/MAPK3/MAPK1/RAF1/PRKCB/CHUK/PRKCD/ABL1/SYK/BLK/CSK/BMX/LYN/TXK/FGR/BTK/HSP90AA1/PIK3CA/EP300/RAC1/CDC42/LCK/PIK3CD/PIK3CB/SRC/ZAP70/FPR2/HSP90AB1/FYN	32
GO:0006066	alcohol metabolic process	28/292	364/18670	4.07638e-12	6.64477e-11	2.4175e-11	PON1/CYP3A4/CYP1A2/CYP1A1/CAT/AKR1B1/PPARD/IL4/LDLR/SOD1/APOB/PLB1/HMGCR/SREBF1/SOAT2/GOT1/SOAT1/IL1B/IFNG/TTR/CYP2D6/DHFR/ALDH2/CFTR/CYP11B2/FGFR1/TNF/NR1H4	28
GO:0046545	development of primary female sexual characteristics	16/292	101/18670	4.12225e-12	6.69765e-11	2.43674e-11	PGR/BCL2/BAX/CASP3/ICAM1/INSR/ESR1/SOD1/VEGFA/BCL2L1/NOS3/MMP14/CYP19A1/KIT/SRC/SIRT1	16
GO:0001763	morphogenesis of a branching structure	21/292	196/18670	4.43733e-12	7.18617e-11	2.61448e-11	PGR/BCL2/AR/ESR1/VEGFA/IL10/EGF/TP63/MYC/ABL1/EPHA2/MET/MMP14/ILK/TGM2/BMP4/SRC/TGFBR2/FGFR1/DRD2/TNF	21
GO:0007259	JAK-STAT cascade	19/292	156/18670	4.88556e-12	7.88647e-11	2.86926e-11	IL6/STAT1/AKR1B1/IL4/STAT3/IL10/EGF/CAV1/CCL2/IL2/IFNG/HSF1/LYN/HDAC2/CSF1R/KIT/PTPN1/TNF/FYN	19
GO:0030574	collagen catabolic process	12/292	47/18670	5.4842e-12	8.82425e-11	3.21044e-11	MMP1/MMP3/MMP2/MMP9/CTSD/CTSL/MMP8/MMP13/MMP12/MMP16/MMP14/MMP7	12
GO:0031100	animal organ regeneration	14/292	73/18670	6.21083e-12	9.92936e-11	3.61251e-11	PPARG/HMOX1/GSTP1/CCNA2/UGT1A1/CCND1/EGFR/CDKN1A/IL10/PCNA/CDK1/TYMS/CDK4/TGFBR2	14
GO:0043627	response to estrogen	14/292	73/18670	6.21083e-12	9.92936e-11	3.61251e-11	PPARG/HMOX1/ESR1/MAPK1/CCND1/CAV1/MMP14/CA2/EP300/COMT/TEK/PDGFRB/TGFBR2/MDM2	14
GO:0033135	regulation of peptidyl-serine phosphorylation	18/292	139/18670	6.29778e-12	1.00362e-10	3.65138e-11	IL6/PTGS2/BCL2/BAX/AKT1/OPRD1/EGFR/VEGFA/RAF1/CAV1/IFNG/HSP90AA1/PIK3CA/HDAC6/BRAF/TNF/HSP90AB1/MIF	18
GO:1900407	regulation of cellular response to oxidative stress	15/292	88/18670	6.52189e-12	1.03603e-10	3.76927e-11	AKT1/SOD1/MMP3/IL10/HIF1A/HSPB1/NFE2L2/PARP1/MCL1/MET/HDAC6/DHFR/SIRT1/TNF/FYN	15
GO:0007249	I-kappaB kinase/NF-kappaB signaling	24/292	269/18670	6.68468e-12	1.05851e-10	3.85109e-11	CD14/CASP8/RELA/IKBKB/AKT1/STAT1/HMOX1/GSTP1/ESR1/ADIPOQ/NFKBIA/IL1B/PRKCB/HSPB1/CHUK/ABL1/TLR9/BTK/HDAC1/TGM2/SIRT1/TNF/NR1H4/FYN	24
GO:0051052	regulation of DNA metabolic process	30/292	429/18670	7.52087e-12	1.18716e-10	4.31912e-11	IL6/BAX/JUN/PPARG/AKT1/CCNA2/IL4/MAPK3/MAPK1/ADIPOQ/EGFR/CDKN1A/IL10/MYC/IL2/PARP1/HSF1/PCNA/PRKCD/CDK1/HSP90AA1/PIK3CA/RAC1/CDK2/SRC/ATR/PDGFRB/FGFR1/SIRT1/HSP90AB1	30
GO:0061138	morphogenesis of a branching epithelium	20/292	182/18670	9.10899e-12	1.4333e-10	5.21464e-11	PGR/BCL2/AR/ESR1/VEGFA/IL10/EGF/TP63/MYC/ABL1/EPHA2/MET/MMP14/ILK/TGM2/BMP4/SRC/TGFBR2/FGFR1/TNF	20
GO:0150076	neuroinflammatory response	14/292	75/18670	9.15816e-12	1.43651e-10	5.2263e-11	IL6/PTGS2/JUN/IL4/LDLR/MMP3/EGFR/MMP9/IL1B/IFNG/ADORA2A/MMP8/FPR2/TNF	14
GO:0002758	innate immune response-activating signal transduction	25/292	298/18670	9.29843e-12	1.45394e-10	5.28972e-11	CD14/LBP/CASP8/RELA/IKBKB/ESR1/APOB/NFKBIA/RAF1/CAV1/CHUK/IRF1/PRKCD/CTSL/SYK/TLR9/LYN/BTK/TYRO3/EP300/MAPKAPK2/SRC/HSP90B1/NR1H4/FYN	25
GO:0035094	response to nicotine	12/292	49/18670	9.41772e-12	1.46799e-10	5.34084e-11	BCL2/CASP3/RELA/HMOX1/VCAM1/SLC6A3/MAPK1/PPARA/HDAC2/NTRK1/DRD2/TNF	12
GO:0042107	cytokine metabolic process	17/292	124/18670	9.66949e-12	1.50254e-10	5.46654e-11	TNFSF15/IL6/LBP/RELA/HMOX1/IL4/STAT3/IL10/IL1B/HSPB1/IFNG/IL1A/IRF1/SYK/TLR9/MAPKAPK2/TNF	17
GO:0042391	regulation of membrane potential	30/292	434/18670	1.00554e-11	1.55765e-10	5.66707e-11	ADRB2/OPRM1/BCL2/BAX/JUN/AKT1/KDR/GSK3B/HTR3A/OPRD1/SOD1/GOT1/BCL2L1/CAV1/PARP1/ALOX12/ABL1/ADORA1/ADORA2A/PRKCZ/MTNR1B/CNR2/VCP/GRM5/DRD4/SRC/CFTR/DRD2/TSPO/AKT2	30
GO:0014909	smooth muscle cell migration	15/292	91/18670	1.08066e-11	1.66883e-10	6.07155e-11	BCL2/HAS2/GSTP1/PLAU/PPARD/ADIPOQ/PLAT/SERPINE1/NFE2L2/IGFBP3/ILK/ACE/SRC/PDGFRB/MDM2	15
GO:0042098	T cell proliferation	20/292	184/18670	1.11565e-11	1.71755e-10	6.2488e-11	IL6/BAX/CASP3/VCAM1/IL4/IL10/ERBB2/IL1B/IL2/IGF2/CD40LG/IRF1/ABL1/SYK/IDO1/BMP4/PIK3CG/ZAP70/TGFBR2/FYN	20
GO:0045089	positive regulation of innate immune response	28/292	381/18670	1.21261e-11	1.85135e-10	6.73558e-11	CD14/LBP/CASP8/RELA/IKBKB/ESR1/APOB/NFKBIA/RAF1/CAV1/CHUK/IRF1/PRKCD/CTSL/SYK/TLR9/LYN/TXK/BTK/TYRO3/MMP12/EP300/MAPKAPK2/SRC/FPR2/HSP90B1/NR1H4/FYN	28
GO:0006914	autophagy	32/292	496/18670	1.21369e-11	1.85135e-10	6.73558e-11	ADRB2/BCL2/CASP3/AKT1/MAPK8/HMOX1/KDR/GSK3B/IL4/MAPK3/SREBF1/STAT3/IL10/HIF1A/HSPB1/IFNG/MCL1/ABL1/MTOR/MET/HSP90AA1/PIK3CA/VCP/HDAC6/ERN1/EP300/PIK3CB/SRC/SIRT1/DRD2/DRD3/TSPO	32
GO:0061919	process utilizing autophagic mechanism	32/292	496/18670	1.21369e-11	1.85135e-10	6.73558e-11	ADRB2/BCL2/CASP3/AKT1/MAPK8/HMOX1/KDR/GSK3B/IL4/MAPK3/SREBF1/STAT3/IL10/HIF1A/HSPB1/IFNG/MCL1/ABL1/MTOR/MET/HSP90AA1/PIK3CA/VCP/HDAC6/ERN1/EP300/PIK3CB/SRC/SIRT1/DRD2/DRD3/TSPO	32
GO:1903708	positive regulation of hemopoiesis	20/292	185/18670	1.23346e-11	1.87199e-10	6.81069e-11	JUN/CASP8/PRKCA/STAT1/MAPK14/IL4/STAT3/RB1/FOS/HIF1A/IL2/IFNG/SYK/PRKCZ/BTK/MMP14/CA2/ZAP70/TGFBR2/TNF	20
GO:0055093	response to hyperoxia	9/292	21/18670	1.23473e-11	1.87199e-10	6.81069e-11	PPARG/CYP1A1/CAT/CDKN1A/CAV1/COL1A1/HDAC2/PDGFRB/CDK4	9
GO:0002064	epithelial cell development	21/292	207/18670	1.27266e-11	1.91783e-10	6.97748e-11	PGR/AR/IKBKB/ICAM1/ESR1/GSK3B/SOD1/ADIPOQ/FOSL2/VEGFA/CDKN1A/TP63/HIF1A/IL1B/EPHA2/MET/TYMS/BMP4/NTRK1/FGFR1/TNF	21
GO:0071456	cellular response to hypoxia	21/292	207/18670	1.27266e-11	1.91783e-10	6.97748e-11	PTGS2/BCL2/AKT1/HMOX1/ICAM1/CCNA2/OPRD1/PPARD/VEGFA/HIF1A/MYC/CCNB1/NFE2L2/EGLN1/MTOR/PDK1/EP300/PGK1/SRC/SIRT1/MDM2	21
GO:0071901	negative regulation of protein serine/threonine kinase activity	18/292	145/18670	1.30186e-11	1.95592e-10	7.11605e-11	CASP3/AKT1/GSTP1/HMGCR/ADIPOQ/RB1/CDKN1A/CAV1/IL1B/HSPB1/PRKCD/ABL1/LYN/YWHAG/PLK1/BMP4/PTPN1/SIRT1	18
GO:0032368	regulation of lipid transport	17/292	127/18670	1.43209e-11	2.14512e-10	7.8044e-11	PON1/PPARG/AKT1/PPARA/ADIPOQ/EGF/NFKBIA/IL1B/SPP1/PRKCD/SYK/CYP19A1/SIRT1/AGTR1/TSPO/MIF/AKT2	17
GO:0001655	urogenital system development	26/292	330/18670	1.44974e-11	2.16506e-10	7.87693e-11	BCL2/BAX/CASP9/AR/STAT1/HAS2/ESR1/CAT/AKR1B1/ADIPOQ/VEGFA/MMP9/TP63/ODC1/MYC/EPHB2/ILK/CYP19A1/CA2/ACE/TEK/BMP4/PDGFRB/CXCR2/FGFR1/AGTR1	26
GO:0002224	toll-like receptor signaling pathway	18/292	146/18670	1.46425e-11	2.1802e-10	7.932e-11	CD14/LBP/CASP8/IKBKB/ESR1/APOB/NFKBIA/CAV1/CHUK/IRF1/CTSL/TLR9/LYN/BTK/TYRO3/MAPKAPK2/HSP90B1/NR1H4	18
GO:0097696	STAT cascade	19/292	166/18670	1.48514e-11	2.20473e-10	8.02127e-11	IL6/STAT1/AKR1B1/IL4/STAT3/IL10/EGF/CAV1/CCL2/IL2/IFNG/HSF1/LYN/HDAC2/CSF1R/KIT/PTPN1/TNF/FYN	19
GO:0048146	positive regulation of fibroblast proliferation	12/292	51/18670	1.57593e-11	2.32567e-10	8.46126e-11	JUN/ESR1/CCNA2/FOSL2/EGFR/CDKN1A/MYC/CCNB1/FN1/PDGFRB/CDK4/MIF	12
GO:0097366	response to bronchodilator	12/292	51/18670	1.57593e-11	2.32567e-10	8.46126e-11	ICAM1/CCNA2/SOD1/MMP3/EGLN1/ADORA2A/CNR2/HDAC2/CDK2/DRD4/DRD2/DRD3	12
GO:0061041	regulation of wound healing	18/292	148/18670	1.84703e-11	2.7177e-10	9.88754e-11	PRKCA/PLAU/PPARD/HMGCR/CDKN1A/CAV1/F3/NOS3/PLAT/THBD/SERPINE1/NFE2L2/PRKCD/ALOX12/MTOR/SYK/LYN/TGFBR2	18
GO:0051100	negative regulation of binding	19/292	169/18670	2.04111e-11	2.99442e-10	1.08943e-10	ADRB2/BAX/JUN/AKT1/MAPK8/HMOX1/SLPI/GSK3B/MAPK3/PPARA/ADIPOQ/IL10/NFKBIA/CAV1/PRKCD/MET/HDAC2/ACE/CYP2D6	19
GO:0042100	B cell proliferation	15/292	95/18670	2.05671e-11	3.00846e-10	1.09454e-10	BCL2/BAX/CASP3/AHR/IL4/CDKN1A/IL10/IL2/CD40LG/PRKCD/ABL1/TLR9/LYN/BTK/MIF	15
GO:1902893	regulation of pri-miRNA transcription by RNA polymerase II	11/292	41/18670	2.36448e-11	3.44855e-10	1.25465e-10	JUN/RELA/NR3C1/PPARD/PPARA/SREBF1/STAT3/FOS/IL10/HIF1A/BMP4	11
GO:0031669	cellular response to nutrient levels	22/292	237/18670	2.38761e-11	3.47212e-10	1.26323e-10	PTGS2/BCL2/JUN/PPARG/MAPK8/HMOX1/ICAM1/MAPK3/MAPK1/SOD1/SREBF1/CDKN1A/COL1A1/NFE2L2/HSF1/MTOR/COMT/SIRT1/MDM2/HSP90B1/NR1H4/FYN	22
GO:0043200	response to amino acid	16/292	113/18670	2.41512e-11	3.50192e-10	1.27407e-10	CASP3/RELA/ICAM1/GSTP1/EGFR/BCL2L1/MMP2/COL1A1/COL3A1/HSF1/CHUK/PCNA/MTOR/LYN/TNF/FYN	16
GO:0010810	regulation of cell-substrate adhesion	21/292	215/18670	2.62654e-11	3.79744e-10	1.38159e-10	BCL2/HAS2/KDR/GSK3B/PLAU/VEGFA/SERPINE1/COL1A1/FN1/ABL1/PRKCZ/EPHA1/ALOX15/MMP12/MMP14/ILK/RAC1/CDC42/TEK/PIK3CB/SRC	21
GO:0042035	regulation of cytokine biosynthetic process	16/292	114/18670	2.77031e-11	3.99373e-10	1.453e-10	IL6/LBP/RELA/HMOX1/IL4/STAT3/IL10/IL1B/HSPB1/IFNG/IL1A/IRF1/SYK/TLR9/MAPKAPK2/TNF	16
GO:0051591	response to cAMP	15/292	97/18670	2.80381e-11	4.0188e-10	1.46212e-10	JUN/RELA/STAT1/AHR/SLC6A3/SREBF1/ADIPOQ/FOS/THBD/COL1A1/FOSL1/TYR/TEK/PIK3CG/CFTR	15
GO:1902882	regulation of response to oxidative stress	15/292	97/18670	2.80381e-11	4.0188e-10	1.46212e-10	AKT1/SOD1/MMP3/IL10/HIF1A/HSPB1/NFE2L2/PARP1/MCL1/MET/HDAC6/DHFR/SIRT1/TNF/FYN	15
GO:0031348	negative regulation of defense response	22/292	239/18670	2.81745e-11	4.02677e-10	1.46502e-10	PPARG/GSTP1/PPARD/IL4/LDLR/SOD1/PPARA/ADIPOQ/RB1/IL10/IL2/PRKCD/ADORA1/ADORA2A/TYRO3/MMP12/CNR2/CYP19A1/TEK/FPR2/DRD2/NR1H4	22
GO:0001890	placenta development	18/292	152/18670	2.9067e-11	4.14246e-10	1.50711e-10	PTGS2/CASP8/PPARG/AKT1/MAPK14/PPARD/MAPK3/MAPK1/SOD1/EGFR/IL10/HIF1A/HSF1/SPP1/IGF2/FOSL1/MAP2K1/HSP90AB1	18
GO:0030217	T cell differentiation	22/292	240/18670	3.05862e-11	4.34656e-10	1.58137e-10	IL6/BCL2/IL4/SOD1/STAT3/ERBB2/IL2/IFNG/RUNX2/IRF1/ABL1/MTOR/SYK/PRKCZ/ADAM17/FUT7/LCK/BMP4/KIT/PIK3CD/ZAP70/TGFBR2	22
GO:0036294	cellular response to decreased oxygen levels	21/292	217/18670	3.13206e-11	4.43827e-10	1.61474e-10	PTGS2/BCL2/AKT1/HMOX1/ICAM1/CCNA2/OPRD1/PPARD/VEGFA/HIF1A/MYC/CCNB1/NFE2L2/EGLN1/MTOR/PDK1/EP300/PGK1/SRC/SIRT1/MDM2	21
GO:2001243	negative regulation of intrinsic apoptotic signaling pathway	15/292	98/18670	3.26447e-11	4.6128e-10	1.67823e-10	PTGS2/BCL2/AKT1/BCL2L1/MMP9/HIF1A/HSPB1/NFE2L2/MCL1/HDAC1/PTPN1/SRC/SIRT1/MDM2/MIF	15
GO:0006898	receptor-mediated endocytosis	25/292	316/18670	3.32862e-11	4.69016e-10	1.70638e-10	CD14/ADRB2/ACHE/SELE/INSR/IL4/LDLR/APOB/VEGFA/EGF/CAV1/CXCL8/SERPINE1/SYK/HSP90AA1/RAC1/DRD4/PIK3CB/FPR2/TGFBR2/CXCR2/DRD2/DRD3/GRK2/HSP90B1	25
GO:0007569	cell aging	16/292	116/18670	3.62971e-11	5.1e-10	1.85548e-10	BCL2/ICAM1/MAPK14/SOD1/CDKN1A/TP63/SERPINE1/PRKCD/ABL1/MTOR/CDK1/ILK/MAP2K1/ATR/SIRT1/MIF	16
GO:0019915	lipid storage	13/292	68/18670	3.73187e-11	5.22881e-10	1.90235e-10	IL6/PPARG/PPARD/APOB/PPARA/SOAT1/NFKBIA/CAV1/IL1B/CRP/SIRT1/TNF/FTO	13
GO:2000106	regulation of leukocyte apoptotic process	14/292	83/18670	3.86269e-11	5.39695e-10	1.96352e-10	BAX/IL10/HIF1A/IL2/LYN/BTK/ADAM17/IDO1/BMP4/PIK3CD/PIK3CB/CXCR2/SIRT1/MIF	14
GO:0002526	acute inflammatory response	21/292	220/18670	4.06354e-11	5.66172e-10	2.05985e-10	IL6/LBP/PTGS2/OPRM1/PPARG/ICAM1/VCAM1/GSTP1/UGT1A1/STAT3/F3/IL1B/PTGER3/IL1A/CRP/FN1/ADORA1/BTK/PIK3CG/CXCR2/TNF	21
GO:0002218	activation of innate immune response	25/292	319/18670	4.08069e-11	5.66978e-10	2.06278e-10	CD14/LBP/CASP8/RELA/IKBKB/ESR1/APOB/NFKBIA/RAF1/CAV1/CHUK/IRF1/PRKCD/CTSL/SYK/TLR9/LYN/BTK/TYRO3/EP300/MAPKAPK2/SRC/HSP90B1/NR1H4/FYN	25
GO:0031334	positive regulation of protein complex assembly	23/292	268/18670	4.11089e-11	5.69587e-10	2.07228e-10	BAX/JUN/MMP1/ICAM1/ESR1/GSK3B/MMP3/VEGFA/IFNG/PARP1/FOSL1/MTOR/SYK/MET/ALOX15/HSP90AA1/VCP/HDAC6/RAC1/MAPK9/SRC/ATR/TNF	23
GO:0008631	intrinsic apoptotic signaling pathway in response to oxidative stress	11/292	43/18670	4.18685e-11	5.76906e-10	2.0989e-10	BCL2/AKT1/SOD1/HIF1A/HSPB1/NFE2L2/PARP1/PRKCD/MCL1/PDK1/SIRT1	11
GO:0045429	positive regulation of nitric oxide biosynthetic process	11/292	43/18670	4.18685e-11	5.76906e-10	2.0989e-10	PTGS2/AKT1/ICAM1/INSR/IL1B/IFNG/MTOR/MMP8/HSP90AA1/TNF/HSP90AB1	11
GO:0042698	ovulation cycle	13/292	69/18670	4.53443e-11	6.23079e-10	2.26689e-10	PGR/OPRM1/CASP3/HAS2/ESR1/EGFR/NOS3/PCNA/TYRO3/NCOR2/SRC/SIRT1/MMP7	13
GO:0014910	regulation of smooth muscle cell migration	14/292	84/18670	4.57084e-11	6.2464e-10	2.27257e-10	BCL2/HAS2/GSTP1/PLAU/PPARD/ADIPOQ/SERPINE1/NFE2L2/IGFBP3/ILK/ACE/SRC/PDGFRB/MDM2	14
GO:0097756	negative regulation of blood vessel diameter	14/292	84/18670	4.57084e-11	6.2464e-10	2.27257e-10	PTGS2/CHRM3/SLC6A4/AKT1/ICAM1/HMGCR/EGFR/CAV1/CRP/ADORA1/ACE/ADRA2C/ADRA2B/AGTR1	14
GO:0001959	regulation of cytokine-mediated signaling pathway	19/292	177/18670	4.61502e-11	6.28955e-10	2.28827e-10	IL6/CASP8/PPARG/IKBKB/STAT1/GSTP1/ADIPOQ/HIF1A/CAV1/IFNG/CHUK/SYK/TXK/ADAM17/MMP12/PTPN1/TNF/HSP90AB1/NR1H4	19
GO:0033028	myeloid cell apoptotic process	10/292	33/18670	5.05959e-11	6.87663e-10	2.50186e-10	IL6/BCL2/ADIPOQ/CTSL/ADAM17/PIK3CD/PIK3CB/CXCR2/SIRT1/MIF	10
GO:0001952	regulation of cell-matrix adhesion	16/292	119/18670	5.38843e-11	7.30366e-10	2.65722e-10	BCL2/KDR/GSK3B/PLAU/VEGFA/SERPINE1/ABL1/PRKCZ/EPHA1/MMP12/MMP14/ILK/RAC1/TEK/PIK3CB/SRC	16
GO:0030225	macrophage differentiation	11/292	44/18670	5.50553e-11	7.42204e-10	2.70029e-10	CASP8/PRKCA/ADIPOQ/RB1/VEGFA/MMP9/PARP1/CDC42/CSF1R/BMP4/SIRT1	11
GO:1904407	positive regulation of nitric oxide metabolic process	11/292	44/18670	5.50553e-11	7.42204e-10	2.70029e-10	PTGS2/AKT1/ICAM1/INSR/IL1B/IFNG/MTOR/MMP8/HSP90AA1/TNF/HSP90AB1	11
GO:0043467	regulation of generation of precursor metabolites and energy	18/292	158/18670	5.59053e-11	7.51633e-10	2.7346e-10	NOS2/AKT1/INSR/GSK3B/IL4/PPARA/STAT3/HIF1A/CCNB1/IFNG/IGF2/MTOR/CDK1/ESRRB/PIK3CA/VCP/PGK1/AKT2	18
GO:0044843	cell cycle G1/S phase transition	24/292	298/18670	5.7808e-11	7.75125e-10	2.82006e-10	BCL2/BAX/AKT1/CYP1A1/CCNA2/CCND1/RB1/EGFR/CDKN1A/MYC/CCL2/CCNB1/PCNA/CDK1/WEE1/RPS6KB1/ESRRB/ADAM17/TYMS/EP300/CDK2/DHFR/CDK4/MDM2	24
GO:0042180	cellular ketone metabolic process	22/292	248/18670	5.81394e-11	7.77477e-10	2.82862e-10	PTGS2/PPARG/AKT1/AKR1B1/HMGCR/PPARA/SREBF1/ADIPOQ/ODC1/CAV1/IL1B/NQO1/MTOR/PDK1/NCOR2/CYP19A1/COMT/IDO1/CYP11B2/SIRT1/NR1H4/AKT2	22
GO:0022612	gland morphogenesis	16/292	120/18670	6.13086e-11	8.17667e-10	2.97484e-10	PGR/BCL2/BAX/AR/ESR1/EGFR/TP63/CAV1/EPHA2/CSF1R/TGM2/BMP4/SRC/TGFBR2/FGFR1/TNF	16
GO:0019318	hexose metabolic process	22/292	249/18670	6.28867e-11	8.36476e-10	3.04327e-10	AKT1/INSR/MAPK14/GSK3B/AKR1B1/PPARD/PPARA/ADIPOQ/GOT1/IGFBP3/IGF2/MTOR/PDK1/ESRRB/PIK3CA/EP300/FUT7/PGK1/SRC/SIRT1/TNF/AKT2	22
GO:0001776	leukocyte homeostasis	14/292	86/18670	6.35583e-11	8.43161e-10	3.06759e-10	IL6/BCL2/BAX/CASP3/AKT1/HIF1A/IL2/ABL1/LYN/ADAM17/PIK3CD/PIK3CB/CXCR2/MIF	14
GO:0009615	response to virus	25/292	326/18670	6.50361e-11	8.60477e-10	3.13059e-10	IL6/CHRM2/BCL2/RELA/IKBKB/STAT1/CYP1A1/MAPK14/APOB/BCL2L1/ODC1/IL1B/HSPB1/IFNG/CXCL10/CHUK/IRF1/FOSL1/TLR9/FGR/MMP12/PRF1/MST1R/SRC/TNF	25
GO:0002446	neutrophil mediated immunity	31/292	499/18670	6.73103e-11	8.88212e-10	3.2315e-10	IL6/CD14/ALOX5/GSTP1/SLPI/CAT/MAPK14/PLAU/LTA4H/OLR1/MAPK1/MMP9/MPO/CTSD/PRKCD/SYK/MMP8/FGR/ADAM17/HSP90AA1/VCP/ANPEP/TTR/ACE/RAC1/CFD/FPR2/CXCR2/HSP90AB1/ADAM10/MIF	31
GO:0001894	tissue homeostasis	21/292	227/18670	7.33796e-11	9.65745e-10	3.51358e-10	IL6/ADRB2/BCL2/BAX/PRKCA/AKR1B1/SOD1/RB1/EGFR/VEGFA/NOS3/HSPB1/SPP1/SYK/TLR9/CSK/ESRRB/CA2/RAC1/CSF1R/SRC	21
GO:0006631	fatty acid metabolic process	27/292	383/18670	7.41144e-11	9.72848e-10	3.53942e-10	PTGS1/PTGS2/PON1/PPARG/AKT1/CYP3A4/CYP1A2/CYP1A1/ALOX5/GSTP1/MAPK14/LTA4H/PPARD/MAPK3/PPARA/SREBF1/ADIPOQ/CAV1/IL1B/ALOX12/MTOR/PDK1/ALOX15/CYP2D6/SIRT1/MIF/AKT2	27
GO:0014812	muscle cell migration	15/292	104/18670	7.83704e-11	1.02601e-09	3.73285e-10	BCL2/HAS2/GSTP1/PLAU/PPARD/ADIPOQ/PLAT/SERPINE1/NFE2L2/IGFBP3/ILK/ACE/SRC/PDGFRB/MDM2	15
GO:1900542	regulation of purine nucleotide metabolic process	17/292	142/18670	8.75799e-11	1.14358e-09	4.16059e-10	NOS2/INSR/IL4/PPARA/STAT3/HIF1A/NOS3/CCNB1/IFNG/PARP1/CDK1/PDK1/ADORA2B/ESRRB/VCP/PGK1/TSPO	17
GO:0050769	positive regulation of neurogenesis	30/292	474/18670	8.87234e-11	1.15549e-09	4.20391e-10	IL6/OPRM1/BCL2/PPARG/RELA/VEGFA/HIF1A/IL1B/IL2/IFNG/NFE2L2/FN1/MTOR/EPHB2/LYN/ILK/HDAC2/HDAC1/EP300/ADRA2C/ADRA2B/MAP2K1/BMP4/KIT/NTRK1/FGFR1/DRD2/TNF/TSPO/FYN	30
GO:0042089	cytokine biosynthetic process	16/292	123/18670	8.96247e-11	1.16419e-09	4.23555e-10	IL6/LBP/RELA/HMOX1/IL4/STAT3/IL10/IL1B/HSPB1/IFNG/IL1A/IRF1/SYK/TLR9/MAPKAPK2/TNF	16
GO:0000082	G1/S transition of mitotic cell cycle	23/292	279/18670	9.24593e-11	1.19789e-09	4.35816e-10	BCL2/BAX/AKT1/CYP1A1/CCND1/RB1/EGFR/CDKN1A/MYC/CCL2/CCNB1/PCNA/CDK1/WEE1/RPS6KB1/ESRRB/ADAM17/TYMS/EP300/CDK2/DHFR/CDK4/MDM2	23
GO:0046427	positive regulation of JAK-STAT cascade	14/292	89/18670	1.025e-10	1.32453e-09	4.81892e-10	IL6/AKR1B1/IL4/STAT3/IL10/IL2/IFNG/HSF1/LYN/HDAC2/CSF1R/KIT/TNF/FYN	14
GO:0007187	G protein-coupled receptor signaling pathway, coupled to cyclic nucleotide second messenger	22/292	256/18670	1.0778e-10	1.38916e-09	5.05406e-10	CHRM3/CHRM2/ADRB2/OPRM1/PRKCA/OPRD1/CCL2/PTGER3/CXCL11/CXCL10/ADORA1/ADORA2A/ADORA2B/MTNR1A/MTNR1B/CNR2/ADRA2C/ADRA2B/DRD4/FPR2/DRD2/DRD3	22
GO:0006006	glucose metabolic process	20/292	209/18670	1.14637e-10	1.47373e-09	5.36173e-10	AKT1/INSR/MAPK14/GSK3B/PPARD/PPARA/ADIPOQ/GOT1/IGFBP3/IGF2/MTOR/PDK1/ESRRB/PIK3CA/EP300/PGK1/SRC/SIRT1/TNF/AKT2	20
GO:0006953	acute-phase response	11/292	47/18670	1.19933e-10	1.53785e-09	5.59503e-10	IL6/LBP/PTGS2/UGT1A1/STAT3/IL1B/PTGER3/IL1A/CRP/FN1/TNF	11
GO:0018107	peptidyl-threonine phosphorylation	16/292	126/18670	1.29605e-10	1.65762e-09	6.03074e-10	BCL2/PRKCA/AKT1/MAPK8/GSK3B/MAPK1/EGF/PRKCB/PRKCD/MTOR/CDK1/PLK1/MAP2K1/DYRK1A/TGFBR2/GRK2	16
GO:0042554	superoxide anion generation	10/292	36/18670	1.33305e-10	1.69624e-09	6.17126e-10	GSTP1/NCF1/SOD1/EGFR/CRP/PRKCD/ALOX12/NOX5/SYK/FPR2	10
GO:0090322	regulation of superoxide metabolic process	10/292	36/18670	1.33305e-10	1.69624e-09	6.17126e-10	GSTP1/SOD1/EGFR/NFE2L2/CRP/PRKCD/SYK/DHFR/FPR2/TNF	10
GO:1903201	regulation of oxidative stress-induced cell death	13/292	75/18670	1.3659e-10	1.7251e-09	6.27625e-10	AKT1/SOD1/MMP3/IL10/HIF1A/HSPB1/NFE2L2/PARP1/MCL1/MET/HDAC6/SIRT1/FYN	13
GO:0006140	regulation of nucleotide metabolic process	17/292	146/18670	1.3661e-10	1.7251e-09	6.27625e-10	NOS2/INSR/IL4/PPARA/STAT3/HIF1A/NOS3/CCNB1/IFNG/PARP1/CDK1/PDK1/ADORA2B/ESRRB/VCP/PGK1/TSPO	17
GO:0055123	digestive system development	17/292	146/18670	1.3661e-10	1.7251e-09	6.27625e-10	BCL2/CYP1A1/INSR/RB1/EGFR/CDKN1A/TP63/HIF1A/CXCL8/CCNB1/COL3A1/IGF2/TYMS/BMP4/KIT/TGFBR2/TNF	17
GO:0010959	regulation of metal ion transport	27/292	394/18670	1.40254e-10	1.76664e-09	6.42738e-10	PTGS2/ADRB2/BCL2/BAX/AKT1/ICAM1/OPRD1/EGF/CAV1/CCL2/NOS3/IFNG/CXCL11/CXCL10/ABL1/ADORA1/ADORA2A/TLR9/LYN/MTNR1B/DRD4/PIK3CG/PDGFRB/DRD2/DRD3/TSPO/FYN	27
GO:0016049	cell growth	30/292	484/18670	1.47311e-10	1.85085e-09	6.73376e-10	BCL2/PPARG/AKT1/ESR2/GSK3B/PPARD/PPARA/RB1/EGFR/VEGFA/CDKN1A/ERBB2/IL2/SPP1/IGFBP3/FN1/ABL1/MTOR/PRKCZ/ADAM17/HSP90AA1/MMP14/ILK/HDAC6/CDC42/TGFBR2/SIRT1/AGTR1/HSP90AB1/ADAM10	30
GO:0010212	response to ionizing radiation	17/292	147/18670	1.52323e-10	1.90423e-09	6.92799e-10	BCL2/BAX/CASP3/ICAM1/VCAM1/MAPK14/CCND1/BCL2L1/CDKN1A/MYC/THBD/PARP1/HSF1/CXCL10/ATR/SIRT1/MDM2	17
GO:0043524	negative regulation of neuron apoptotic process	17/292	147/18670	1.52323e-10	1.90423e-09	6.92799e-10	BCL2/BAX/JUN/HMOX1/SOD1/BCL2L1/HIF1A/CCL2/ERBB3/ADORA2A/TYRO3/MTNR1B/PIK3CA/ILK/NTRK1/HSP90AB1/FYN	17
GO:0060759	regulation of response to cytokine stimulus	19/292	190/18670	1.58706e-10	1.97906e-09	7.20023e-10	IL6/CASP8/PPARG/IKBKB/STAT1/GSTP1/ADIPOQ/HIF1A/CAV1/IFNG/CHUK/SYK/TXK/ADAM17/MMP12/PTPN1/TNF/HSP90AB1/NR1H4	19
GO:0030198	extracellular matrix organization	26/292	368/18670	1.61423e-10	2.00792e-09	7.30524e-10	IL6/MMP1/ICAM1/VCAM1/HAS2/KDR/RB1/MMP3/MMP2/MMP9/SERPINE1/COL1A1/COL3A1/SPP1/FN1/ABL1/CTSL/MMP8/MMP13/MMP12/MMP16/MMP14/TTR/MMP7/TNF/ADAM10	26
GO:1904894	positive regulation of STAT cascade	14/292	92/18670	1.62245e-10	2.01313e-09	7.32419e-10	IL6/AKR1B1/IL4/STAT3/IL10/IL2/IFNG/HSF1/LYN/HDAC2/CSF1R/KIT/TNF/FYN	14
GO:0043122	regulation of I-kappaB kinase/NF-kappaB signaling	21/292	237/18670	1.64391e-10	2.03453e-09	7.40202e-10	CASP8/RELA/IKBKB/AKT1/STAT1/HMOX1/GSTP1/ESR1/ADIPOQ/IL1B/PRKCB/HSPB1/CHUK/ABL1/TLR9/HDAC1/TGM2/SIRT1/TNF/NR1H4/FYN	21
GO:0002687	positive regulation of leukocyte migration	16/292	128/18670	1.64785e-10	2.03453e-09	7.40202e-10	IL6/LBP/ICAM1/MAPK14/MAPK3/VEGFA/CXCL8/SERPINE1/CXCL10/ADAM17/MMP14/RAC1/FPR2/CXCR2/TNF/ADAM10	16
GO:0051048	negative regulation of secretion	21/292	238/18670	1.77789e-10	2.18966e-09	7.96644e-10	OPRM1/HMOX1/HMGCR/SREBF1/ADIPOQ/IL10/EGF/IL1B/PTGER3/ERBB3/FN1/ADORA1/MTNR1B/COMT/ADRA2C/ADRA2B/DRD4/DRD2/DRD3/TNF/NR1H4	21
GO:2000273	positive regulation of signaling receptor activity	10/292	37/18670	1.80172e-10	2.21354e-09	8.05332e-10	ADRB2/NCF1/EGF/CCL2/IFNG/ADORA1/EPHB2/ADAM17/ADRA2C/ADRA2B	10
GO:1901655	cellular response to ketone	14/292	93/18670	1.88345e-10	2.30827e-09	8.39795e-10	CASP9/AR/PPARG/AKT1/ICAM1/AHR/NR3C1/AKR1B1/EGFR/SPP1/SRC/CFTR/CDK4/SIRT1	14
GO:0070302	regulation of stress-activated protein kinase signaling cascade	21/292	239/18670	1.92202e-10	2.34976e-09	8.54891e-10	AKT1/GSTP1/NCF1/MAPK3/MAPK1/HMGCR/EGFR/VEGFA/MYC/IL1B/CD40LG/SYK/MMP8/TLR9/LYN/ERN1/IGF1R/XDH/MAP2K1/PTPN1/TNF	21
GO:0008406	gonad development	20/292	217/18670	2.25096e-10	2.74518e-09	9.98752e-10	PGR/BCL2/BAX/CASP3/AR/ICAM1/INSR/ESR1/SOD1/CCND1/VEGFA/BCL2L1/NOS3/MMP14/CYP19A1/KIT/NTRK1/SRC/PDGFRB/SIRT1	20
GO:0005996	monosaccharide metabolic process	23/292	292/18670	2.29246e-10	2.78897e-09	1.01468e-09	AKT1/INSR/MAPK14/GSK3B/AKR1B1/PPARD/UGT1A1/PPARA/ADIPOQ/GOT1/IGFBP3/IGF2/MTOR/PDK1/ESRRB/PIK3CA/EP300/FUT7/PGK1/SRC/SIRT1/TNF/AKT2	23
GO:0010469	regulation of signaling receptor activity	18/292	173/18670	2.53703e-10	3.079e-09	1.1202e-09	ADRB2/OPRM1/ESR2/PLAU/NCF1/IL10/EGF/CCL2/SERPINE1/IFNG/PRKCD/ADORA1/EPHB2/ADAM17/HDAC6/ADRA2C/ADRA2B/SRC	18
GO:0036296	response to increased oxygen levels	9/292	28/18670	2.63568e-10	3.18324e-09	1.15813e-09	PPARG/CYP1A1/CAT/CDKN1A/CAV1/COL1A1/HDAC2/PDGFRB/CDK4	9
GO:1990776	response to angiotensin	9/292	28/18670	2.63568e-10	3.18324e-09	1.15813e-09	PTGS2/RELA/CAV1/NFE2L2/HSF1/PRKCD/CA2/SRC/AGTR1	9
GO:0030193	regulation of blood coagulation	13/292	79/18670	2.69288e-10	3.24447e-09	1.1804e-09	PRKCA/PLAU/CAV1/F3/NOS3/PLAT/THBD/SERPINE1/NFE2L2/PRKCD/ALOX12/SYK/LYN	13
GO:0060135	maternal process involved in female pregnancy	12/292	64/18670	2.72035e-10	3.26966e-09	1.18957e-09	PGR/PTGS2/AR/AKT1/ESR1/AKR1B1/PPARD/MAPK3/MAPK1/SPP1/MTOR/MMP7	12
GO:0042770	signal transduction in response to DNA damage	16/292	133/18670	2.94702e-10	3.53359e-09	1.28559e-09	BAX/CASP9/MAPK14/CDKN1A/CCNB1/PCNA/ABL1/CDK1/EP300/CDK2/PLK1/DYRK1A/ATR/SIRT1/MDM2/MIF	16
GO:0002221	pattern recognition receptor signaling pathway	19/292	197/18670	2.96022e-10	3.5409e-09	1.28825e-09	CD14/LBP/CASP8/RELA/IKBKB/ESR1/APOB/NFKBIA/CAV1/CHUK/IRF1/CTSL/TLR9/LYN/BTK/TYRO3/MAPKAPK2/HSP90B1/NR1H4	19
GO:0007548	sex differentiation	22/292	270/18670	3.00296e-10	3.58344e-09	1.30373e-09	PGR/BCL2/BAX/CASP3/AR/ICAM1/INSR/ESR1/SOD1/CCND1/VEGFA/BCL2L1/TP63/NOS3/TYRO3/MMP14/CYP19A1/KIT/NTRK1/SRC/PDGFRB/SIRT1	22
GO:0022617	extracellular matrix disassembly	13/292	80/18670	3.17081e-10	3.76571e-09	1.37004e-09	IL6/MMP1/MMP3/MMP2/MMP9/CTSL/MMP8/MMP13/MMP12/MMP16/MMP14/MMP7/ADAM10	13
GO:1900046	regulation of hemostasis	13/292	80/18670	3.17081e-10	3.76571e-09	1.37004e-09	PRKCA/PLAU/CAV1/F3/NOS3/PLAT/THBD/SERPINE1/NFE2L2/PRKCD/ALOX12/SYK/LYN	13
GO:0018210	peptidyl-threonine modification	16/292	134/18670	3.30003e-10	3.90987e-09	1.42249e-09	BCL2/PRKCA/AKT1/MAPK8/GSK3B/MAPK1/EGF/PRKCB/PRKCD/MTOR/CDK1/PLK1/MAP2K1/DYRK1A/TGFBR2/GRK2	16
GO:0015908	fatty acid transport	14/292	97/18670	3.35804e-10	3.96917e-09	1.44406e-09	NOS2/PPARG/AKT1/PPARD/PPARA/IL1B/SYK/RPS6KB1/ACE/DRD4/DRD2/DRD3/MIF/AKT2	14
GO:0045137	development of primary sexual characteristics	20/292	223/18670	3.66096e-10	4.31699e-09	1.57061e-09	PGR/BCL2/BAX/CASP3/AR/ICAM1/INSR/ESR1/SOD1/CCND1/VEGFA/BCL2L1/NOS3/MMP14/CYP19A1/KIT/NTRK1/SRC/PDGFRB/SIRT1	20
GO:0043542	endothelial cell migration	22/292	273/18670	3.70831e-10	4.36115e-09	1.58668e-09	PTGS2/PRKCA/PPARG/AKT1/HMOX1/KDR/VEGFA/HIF1A/NOS3/HSPB1/NFE2L2/ALOX12/ABL1/EPHA2/MET/ADAM17/PIK3CA/EPHB4/TEK/BMP4/FGFR1/SIRT1	22
GO:0031589	cell-substrate adhesion	25/292	354/18670	3.72369e-10	4.36115e-09	1.58668e-09	BCL2/VCAM1/HAS2/KDR/GSK3B/PLAU/PPARD/VEGFA/SERPINE1/COL1A1/COL3A1/FN1/ABL1/PRKCZ/TYRO3/EPHA1/ALOX15/MMP12/MMP14/ILK/RAC1/CDC42/TEK/PIK3CB/SRC	25
GO:0048708	astrocyte differentiation	13/292	81/18670	3.72464e-10	4.36115e-09	1.58668e-09	IL6/MAPK3/MAPK1/LDLR/STAT3/EGFR/IL1B/IFNG/ABL1/ADORA2A/MAP2K1/FPR2/TNF	13
GO:0043535	regulation of blood vessel endothelial cell migration	17/292	156/18670	3.90556e-10	4.56228e-09	1.65985e-09	PTGS2/PRKCA/PPARG/AKT1/HMOX1/KDR/VEGFA/HIF1A/NOS3/HSPB1/NFE2L2/ALOX12/ABL1/EPHA2/ADAM17/FGFR1/SIRT1	17
GO:0040014	regulation of multicellular organism growth	12/292	66/18670	3.96571e-10	4.61094e-09	1.67756e-09	ADRB2/BCL2/SLC6A3/SOD1/STAT3/HSF1/IGF2/PIK3CA/CDK4/DRD2/DRD3/FTO	12
GO:0046626	regulation of insulin receptor signaling pathway	12/292	66/18670	3.96571e-10	4.61094e-09	1.67756e-09	RELA/IL1B/PRKCB/IGF2/PRKCD/PRKCZ/RPS6KB1/PTPN1/SRC/CDK4/SIRT1/NR1H4	12
GO:0043270	positive regulation of ion transport	22/292	275/18670	4.2615e-10	4.94334e-09	1.79849e-09	ADRB2/SLC6A4/BAX/AKT1/HTR3A/CAV1/IL1B/CCL2/IFNG/CXCL11/CXCL10/PRKCD/ABL1/ADORA1/ADORA2A/EPHB2/DRD4/PDGFRB/CFTR/DRD2/TSPO/MIF	22
GO:2001235	positive regulation of apoptotic signaling pathway	18/292	179/18670	4.44722e-10	5.1468e-09	1.87251e-09	BCL2/BAX/CASP8/MAPK8/GSK3B/SOD1/BCL2L1/MMP9/TP63/CAV1/PRKCD/BBC3/MCL1/ADORA2A/YWHAG/LCK/MAPK9/SIRT1	18
GO:0046425	regulation of JAK-STAT cascade	16/292	137/18670	4.60611e-10	5.31835e-09	1.93493e-09	IL6/AKR1B1/IL4/STAT3/IL10/EGF/CAV1/IL2/IFNG/HSF1/LYN/HDAC2/CSF1R/KIT/TNF/FYN	16
GO:0051235	maintenance of location	24/292	330/18670	4.69574e-10	5.40932e-09	1.96802e-09	IL6/BAX/PPARG/AKT1/PPARD/APOB/PPARA/SOAT1/IL10/NFKBIA/CAV1/IL1B/CXCL11/CRP/CXCL10/ABL1/LYN/LCK/SIRT1/DRD2/TNF/HSP90B1/TSPO/FTO	24
GO:0045637	regulation of myeloid cell differentiation	21/292	251/18670	4.75114e-10	5.46053e-09	1.98665e-09	JUN/CASP8/PRKCA/STAT1/MAPK14/IL4/ADIPOQ/STAT3/RB1/FOS/NFKBIA/HIF1A/MYC/PRKCB/IFNG/MTOR/LYN/HDAC1/CA2/EP300/TNF	21
GO:0043534	blood vessel endothelial cell migration	18/292	180/18670	4.87251e-10	5.58714e-09	2.03272e-09	PTGS2/PRKCA/PPARG/AKT1/HMOX1/KDR/VEGFA/HIF1A/NOS3/HSPB1/NFE2L2/ALOX12/ABL1/EPHA2/ADAM17/EPHB4/FGFR1/SIRT1	18
GO:0042509	regulation of tyrosine phosphorylation of STAT protein	13/292	83/18670	5.10395e-10	5.8391e-09	2.12438e-09	IL6/IL4/STAT3/CAV1/IL2/IFNG/HSF1/LYN/HDAC2/CSF1R/KIT/TNF/FYN	13
GO:0042759	long-chain fatty acid biosynthetic process	9/292	30/18670	5.31188e-10	6.06308e-09	2.20587e-09	PTGS2/CYP3A4/CYP1A2/CYP1A1/ALOX5/LTA4H/ALOX12/ALOX15/CYP2D6	9
GO:0034764	positive regulation of transmembrane transport	19/292	204/18670	5.37744e-10	6.1239e-09	2.228e-09	ADRB2/BAX/AKT1/INSR/MAPK14/HTR3A/ADIPOQ/CCL2/IFNG/NFE2L2/CXCL11/CXCL10/ABL1/EPHB2/CA2/DRD4/CFTR/BRAF/AKT2	19
GO:0032680	regulation of tumor necrosis factor production	17/292	160/18670	5.81327e-10	6.60515e-09	2.40309e-09	CD14/LBP/GSTP1/IL4/ADIPOQ/IL10/HSPB1/IFNG/HSF1/SYK/MMP8/TLR9/HDAC2/MAPKAPK2/NR1H4/TSPO/MIF	17
GO:0008217	regulation of blood pressure	18/292	182/18670	5.83828e-10	6.61849e-09	2.40794e-09	PTGS1/PTGS2/ADRB2/NOS2/AR/PPARG/HMOX1/SOD1/PPARA/ADIPOQ/NOS3/ADORA1/ACE/ADRA2B/CYP11B2/DRD2/DRD3/AGTR1	18
GO:0010594	regulation of endothelial cell migration	20/292	229/18670	5.86063e-10	6.62876e-09	2.41168e-09	PTGS2/PRKCA/PPARG/AKT1/HMOX1/KDR/VEGFA/HIF1A/NOS3/HSPB1/NFE2L2/ALOX12/ABL1/EPHA2/MET/ADAM17/TEK/BMP4/FGFR1/SIRT1	20
GO:0051924	regulation of calcium ion transport	21/292	254/18670	5.90778e-10	6.66697e-09	2.42558e-09	PTGS2/BCL2/BAX/ICAM1/OPRD1/EGF/CAV1/CCL2/NOS3/CXCL11/CXCL10/ABL1/ADORA2A/TLR9/LYN/DRD4/PIK3CG/PDGFRB/DRD2/TSPO/FYN	21
GO:0050818	regulation of coagulation	13/292	84/18670	5.95478e-10	6.70484e-09	2.43936e-09	PRKCA/PLAU/CAV1/F3/NOS3/PLAT/THBD/SERPINE1/NFE2L2/PRKCD/ALOX12/SYK/LYN	13
GO:0050994	regulation of lipid catabolic process	11/292	54/18670	5.98142e-10	6.71967e-09	2.44475e-09	AKT1/LDLR/PPARA/IL1B/PRKCD/MTOR/ADORA1/PIK3CG/CDK4/TNF/AKT2	11
GO:0006109	regulation of carbohydrate metabolic process	19/292	206/18670	6.34827e-10	7.11577e-09	2.58886e-09	AKT1/HAS2/INSR/GSK3B/PPARA/ADIPOQ/STAT3/EGF/HIF1A/IFNG/IGFBP3/IGF2/MTOR/PDK1/ESRRB/EP300/SRC/SIRT1/AKT2	19
GO:0009895	negative regulation of catabolic process	23/292	308/18670	6.55244e-10	7.32815e-09	2.66613e-09	BCL2/NOS2/RELA/AKT1/HMOX1/MAPK14/HMGCR/PPARA/STAT3/EGFR/IL10/IL1B/MCL1/MTOR/ADORA1/MET/PIK3CA/MAPKAPK2/PIK3CG/TNF/HSP90AB1/TSPO/FYN	23
GO:0032386	regulation of intracellular transport	27/292	423/18670	6.78586e-10	7.57223e-09	2.75493e-09	PTGS2/CHRM2/HMOX1/MAPK14/GSK3B/MAPK3/MAPK1/SREBF1/ADIPOQ/ERBB2/IL1B/PRKCB/IFNG/PRKCD/ADORA2A/SYK/ADORA2B/LYN/FGR/MAP2K1/BMP4/PTPN1/SRC/MDM2/DRD2/AKT2/FYN	27
GO:0048639	positive regulation of developmental growth	18/292	184/18670	6.97872e-10	7.75275e-09	2.82061e-09	BCL2/AKT1/INSR/MAPK14/SLC6A3/PPARD/MAPK1/VEGFA/CCNB1/HSF1/IGF2/FN1/MTOR/CDK1/ILK/TGFBR2/FGFR1/DRD2	18
GO:2000045	regulation of G1/S transition of mitotic cell cycle	18/292	184/18670	6.97872e-10	7.75275e-09	2.82061e-09	BCL2/BAX/AKT1/CYP1A1/CCND1/RB1/EGFR/CDKN1A/CCL2/CCNB1/PCNA/CDK1/WEE1/ADAM17/EP300/CDK2/CDK4/MDM2	18
GO:0042220	response to cocaine	11/292	55/18670	7.3738e-10	8.15532e-09	2.96707e-09	OPRM1/CCNA2/SLC6A3/HTR3A/MTOR/HDAC2/DRD4/MDM2/DRD2/DRD3/HSP90AB1	11
GO:0061098	positive regulation of protein tyrosine kinase activity	11/292	55/18670	7.3738e-10	8.15532e-09	2.96707e-09	NCF1/EGF/ERBB3/ADORA1/ADAM17/GRM5/ACE/CSF1R/PTPN1/SRC/FYN	11
GO:0032091	negative regulation of protein binding	14/292	103/18670	7.59761e-10	8.38427e-09	3.05037e-09	ADRB2/BAX/AKT1/MAPK8/SLPI/GSK3B/MAPK3/PPARA/ADIPOQ/IL10/CAV1/PRKCD/MET/ACE	14
GO:0032640	tumor necrosis factor production	17/292	163/18670	7.77306e-10	8.54009e-09	3.10706e-09	CD14/LBP/GSTP1/IL4/ADIPOQ/IL10/HSPB1/IFNG/HSF1/SYK/MMP8/TLR9/HDAC2/MAPKAPK2/NR1H4/TSPO/MIF	17
GO:1903555	regulation of tumor necrosis factor superfamily cytokine production	17/292	163/18670	7.77306e-10	8.54009e-09	3.10706e-09	CD14/LBP/GSTP1/IL4/ADIPOQ/IL10/HSPB1/IFNG/HSF1/SYK/MMP8/TLR9/HDAC2/MAPKAPK2/NR1H4/TSPO/MIF	17
GO:1905477	positive regulation of protein localization to membrane	15/292	122/18670	7.86019e-10	8.61684e-09	3.13498e-09	BCL2/CASP8/AKT1/MAPK8/EGFR/TP63/ERBB2/IFNG/BBC3/EPHA2/EPHB2/YWHAG/TNF/AKT2/FYN	15
GO:0038127	ERBB signaling pathway	16/292	142/18670	7.87878e-10	8.61828e-09	3.13551e-09	PRKCA/AKT1/NCF1/MAPK1/EGFR/MMP9/EGF/ERBB2/ERBB3/ABL1/ADORA1/ADAM17/HSP90AA1/PIK3CA/CDC42/SRC	16
GO:0007260	tyrosine phosphorylation of STAT protein	13/292	86/18670	8.05389e-10	8.77135e-09	3.1912e-09	IL6/IL4/STAT3/CAV1/IL2/IFNG/HSF1/LYN/HDAC2/CSF1R/KIT/TNF/FYN	13
GO:0070542	response to fatty acid	13/292	86/18670	8.05389e-10	8.77135e-09	3.1912e-09	PTGS2/PON1/PPARG/AKT1/CAT/LDLR/APOB/SREBF1/ADIPOQ/CCNB1/SRC/CDK4/NR1H4	13
GO:0010869	regulation of receptor biosynthetic process	8/292	22/18670	8.60302e-10	9.34899e-09	3.40135e-09	PPARG/PPARA/ADIPOQ/HIF1A/IFNG/HDAC6/HDAC2/HDAC1	8
GO:0008630	intrinsic apoptotic signaling pathway in response to DNA damage	14/292	104/18670	8.65756e-10	9.36744e-09	3.40807e-09	BCL2/BAX/CASP9/HMOX1/BCL2L1/CDKN1A/TP63/MCL1/ABL1/EPHA2/EP300/SIRT1/TNF/MIF	14
GO:0019233	sensory perception of pain	14/292	104/18670	8.65756e-10	9.36744e-09	3.40807e-09	PTGS2/OPRM1/OPRD1/MAPK3/MAPK1/IL10/CCL2/MTOR/ADORA1/CNR2/COMT/ADRA2C/NTRK1/FYN	14
GO:0031295	T cell costimulation	11/292	56/18670	9.0499e-10	9.77076e-09	3.5548e-09	AKT1/CAV1/CD40LG/CSK/LYN/PIK3CA/RAC1/CDC42/LCK/SRC/FYN	11
GO:0002690	positive regulation of leukocyte chemotaxis	13/292	87/18670	9.33754e-10	1.00595e-08	3.65987e-09	IL6/LBP/MAPK14/MAPK3/VEGFA/CXCL8/SERPINE1/CXCL10/ADAM17/RAC1/FPR2/CXCR2/ADAM10	13
GO:0042531	positive regulation of tyrosine phosphorylation of STAT protein	12/292	71/18670	9.6201e-10	1.03416e-08	3.76249e-09	IL6/IL4/STAT3/IL2/IFNG/HSF1/LYN/HDAC2/CSF1R/KIT/TNF/FYN	12
GO:1902107	positive regulation of leukocyte differentiation	16/292	144/18670	9.70442e-10	1.04098e-08	3.7873e-09	JUN/CASP8/PRKCA/IL4/RB1/FOS/IL2/IFNG/SYK/PRKCZ/BTK/MMP14/CA2/ZAP70/TGFBR2/TNF	16
GO:0046394	carboxylic acid biosynthetic process	28/292	462/18670	1.03854e-09	1.11164e-08	4.04439e-09	PTGS1/PTGS2/CYP3A4/CYP1A2/CYP1A1/ALOX5/HAS2/INSR/LTA4H/PPARA/ADIPOQ/GOT1/STAT3/EGF/HIF1A/IL1B/IFNG/ALOX12/SYK/ALOX15/ESRRB/IDO1/CYP2D6/PGK1/DHFR/SIRT1/NR1H4/MIF	28
GO:0032872	regulation of stress-activated MAPK cascade	20/292	237/18670	1.07237e-09	1.14397e-08	4.16199e-09	AKT1/GSTP1/NCF1/MAPK3/MAPK1/HMGCR/EGFR/VEGFA/MYC/IL1B/CD40LG/SYK/MMP8/TLR9/ERN1/IGF1R/XDH/MAP2K1/PTPN1/TNF	20
GO:0002431	Fc receptor mediated stimulatory signaling pathway	16/292	145/18670	1.07562e-09	1.14397e-08	4.16199e-09	MAPK3/MAPK1/PRKCD/ABL1/SYK/CSK/LYN/FGR/HSP90AA1/PIK3CA/RAC1/CDC42/PIK3CB/SRC/HSP90AB1/FYN	16
GO:0007612	learning	16/292	145/18670	1.07562e-09	1.14397e-08	4.16199e-09	PTGS2/JUN/INSR/HMGCR/FOS/HIF1A/FOSL1/MTOR/EPHB2/COMT/GRM5/BCHE/KIT/DRD2/DRD3/FYN	16
GO:1904035	regulation of epithelial cell apoptotic process	13/292	88/18670	1.08042e-09	1.14663e-08	4.17166e-09	IL6/HMOX1/ICAM1/KDR/IL4/CCL2/SERPINE1/NFE2L2/CD40LG/ABL1/MTOR/TEK/TNF	13
GO:0007162	negative regulation of cell adhesion	22/292	289/18670	1.0899e-09	1.15197e-08	4.19109e-09	CASP3/AKT1/PPARA/ADIPOQ/VEGFA/IL10/ERBB2/IL2/SERPINE1/COL1A1/IRF1/ERBB3/PRKCD/ALOX12/ABL1/ADORA2A/MMP12/MMP14/IDO1/BMP4/SRC/ADAM10	22
GO:0016053	organic acid biosynthetic process	28/292	463/18670	1.09007e-09	1.15197e-08	4.19109e-09	PTGS1/PTGS2/CYP3A4/CYP1A2/CYP1A1/ALOX5/HAS2/INSR/LTA4H/PPARA/ADIPOQ/GOT1/STAT3/EGF/HIF1A/IL1B/IFNG/ALOX12/SYK/ALOX15/ESRRB/IDO1/CYP2D6/PGK1/DHFR/SIRT1/NR1H4/MIF	28
GO:0031294	lymphocyte costimulation	11/292	57/18670	1.10596e-09	1.16137e-08	4.22531e-09	AKT1/CAV1/CD40LG/CSK/LYN/PIK3CA/RAC1/CDC42/LCK/SRC/FYN	11
GO:0042743	hydrogen peroxide metabolic process	11/292	57/18670	1.10596e-09	1.16137e-08	4.22531e-09	CYP1A2/CYP1A1/CAT/SOD1/STAT3/MMP3/EGFR/MPO/HDAC6/RAC1/FYN	11
GO:1903428	positive regulation of reactive oxygen species biosynthetic process	11/292	57/18670	1.10596e-09	1.16137e-08	4.22531e-09	PTGS2/AKT1/ICAM1/INSR/IL1B/IFNG/MTOR/MMP8/HSP90AA1/TNF/HSP90AB1	11
GO:1901568	fatty acid derivative metabolic process	17/292	167/18670	1.13377e-09	1.18807e-08	4.32245e-09	PTGS1/PTGS2/PON1/CYP1A2/CYP1A1/ALOX5/LTA4H/MAPK3/ABCC1/IL1B/ALOX12/SYK/ALOX15/CYP2D6/MAPKAPK2/SIRT1/MIF	17
GO:0061180	mammary gland epithelium development	12/292	72/18670	1.13846e-09	1.19049e-08	4.33124e-09	PGR/BAX/AR/AKT1/ESR1/MAPK1/CCND1/HIF1A/EPHA2/CSF1R/SRC/AKT2	12
GO:1904892	regulation of STAT cascade	16/292	146/18670	1.19119e-09	1.24303e-08	4.5224e-09	IL6/AKR1B1/IL4/STAT3/IL10/EGF/CAV1/IL2/IFNG/HSF1/LYN/HDAC2/CSF1R/KIT/TNF/FYN	16
GO:0071706	tumor necrosis factor superfamily cytokine production	17/292	168/18670	1.24384e-09	1.29526e-08	4.71241e-09	CD14/LBP/GSTP1/IL4/ADIPOQ/IL10/HSPB1/IFNG/HSF1/SYK/MMP8/TLR9/HDAC2/MAPKAPK2/NR1H4/TSPO/MIF	17
GO:0051341	regulation of oxidoreductase activity	14/292	107/18670	1.26983e-09	1.31956e-08	4.80084e-09	AKT1/EGFR/HIF1A/CAV1/IL1B/NOS3/IFNG/ABL1/HSP90AA1/CNR2/HDAC6/DHFR/TNF/AGTR1	14
GO:0042119	neutrophil activation	29/292	498/18670	1.28948e-09	1.3372e-08	4.86501e-09	CD14/ALOX5/GSTP1/SLPI/CAT/MAPK14/PLAU/LTA4H/OLR1/MAPK1/MMP9/CXCL8/MPO/CTSD/PRKCD/SYK/MMP8/FGR/HSP90AA1/VCP/ANPEP/TTR/RAC1/CFD/FPR2/CXCR2/HSP90AB1/ADAM10/MIF	29
GO:0051882	mitochondrial depolarization	8/292	23/18670	1.30132e-09	1.34667e-08	4.89948e-09	BCL2/KDR/GOT1/PARP1/ALOX12/ABL1/SRC/TSPO	8
GO:0038095	Fc-epsilon receptor signaling pathway	17/292	169/18670	1.36369e-09	1.4083e-08	5.1237e-09	JUN/RELA/IKBKB/MAPK8/MAPK10/MAPK3/MAPK1/FOS/CHUK/NFATC1/SYK/LYN/BTK/PIK3CA/RAC1/MAPK9/PIK3CB	17
GO:0010039	response to iron ion	9/292	33/18670	1.37418e-09	1.4162e-08	5.15243e-09	BCL2/HMOX1/CYP1A1/SLC6A3/CCND1/HIF1A/CCNB1/MDM2/DRD2	9
GO:0007409	axonogenesis	28/292	468/18670	1.38583e-09	1.42526e-08	5.18538e-09	BCL2/PRKCA/GSK3B/MAPK3/MAPK1/VEGFA/ERBB2/SPP1/FN1/ABL1/EPHA2/EPHB2/EPHA1/HSP90AA1/PIK3CA/ILK/HDAC6/RAC1/EPHB4/CSF1R/MAP2K1/NTRK1/PIK3CD/PIK3CB/SRC/DRD2/HSP90AB1/FYN	28
GO:0007219	Notch signaling pathway	18/292	193/18670	1.51429e-09	1.55417e-08	5.65441e-09	AKT1/STAT1/GOT1/STAT3/EGFR/EGF/TP63/NFKBIA/MYC/NOS3/ADAM17/MMP14/EP300/CFD/KIT/TGFBR2/NR1H4/ADAM10	18
GO:1900076	regulation of cellular response to insulin stimulus	12/292	74/18670	1.58147e-09	1.61979e-08	5.89314e-09	RELA/IL1B/PRKCB/IGF2/PRKCD/PRKCZ/RPS6KB1/PTPN1/SRC/CDK4/SIRT1/NR1H4	12
GO:0051092	positive regulation of NF-kappaB transcription factor activity	16/292	149/18670	1.60987e-09	1.6455e-08	5.98665e-09	AR/RELA/IKBKB/ICAM1/CAT/STAT3/CAV1/IL1B/PRKCB/CHUK/CD40LG/PRKCZ/TLR9/BTK/NTRK1/TNF	16
GO:0097755	positive regulation of blood vessel diameter	11/292	59/18670	1.63168e-09	1.66438e-08	6.05536e-09	ADRB2/HMOX1/PPARD/SOD1/EGFR/NOS3/ALOX12/ADORA1/ADORA2A/ADORA2B/MTNR1B	11
GO:0001818	negative regulation of cytokine production	22/292	296/18670	1.70632e-09	1.73697e-08	6.31944e-09	IL6/LBP/HMOX1/GSTP1/IL4/ADIPOQ/IL10/IFNG/HSF1/FN1/MMP8/TLR9/EPHA2/CSK/BTK/IDO1/RAC1/FGFR1/TNF/HSP90AB1/NR1H4/TSPO	22
GO:0034754	cellular hormone metabolic process	15/292	129/18670	1.73105e-09	1.75855e-08	6.39796e-09	CYP3A4/CYP1A2/CYP1A1/ESR1/AKR1B1/HSD3B2/PLB1/UGT1A1/SPP1/CYP19A1/COMT/TTR/CYP2D6/CYP11B2/TSPO	15
GO:0048754	branching morphogenesis of an epithelial tube	16/292	150/18670	1.77701e-09	1.80157e-08	6.55448e-09	PGR/BCL2/AR/ESR1/VEGFA/EGF/MYC/ABL1/EPHA2/MET/MMP14/ILK/BMP4/SRC/TGFBR2/TNF	16
GO:0030324	lung development	17/292	172/18670	1.79009e-09	1.81115e-08	6.58932e-09	PGR/CYP1A2/MAPK3/MAPK1/SREBF1/EGFR/VEGFA/NOS3/MMP14/EP300/MAP2K1/BMP4/PDGFRB/HSD11B1/TGFBR2/FGFR1/TNF	17
GO:0010883	regulation of lipid storage	10/292	46/18670	1.86215e-09	1.8689e-08	6.79944e-09	IL6/PPARG/PPARD/APOB/PPARA/NFKBIA/CRP/SIRT1/TNF/FTO	10
GO:0030810	positive regulation of nucleotide biosynthetic process	10/292	46/18670	1.86215e-09	1.8689e-08	6.79944e-09	NOS2/INSR/IL4/STAT3/HIF1A/NOS3/IFNG/ADORA2B/ESRRB/VCP	10
GO:0060443	mammary gland morphogenesis	10/292	46/18670	1.86215e-09	1.8689e-08	6.79944e-09	PGR/BAX/AR/ESR1/CAV1/EPHA2/CSF1R/BMP4/SRC/TGFBR2	10
GO:1900373	positive regulation of purine nucleotide biosynthetic process	10/292	46/18670	1.86215e-09	1.8689e-08	6.79944e-09	NOS2/INSR/IL4/STAT3/HIF1A/NOS3/IFNG/ADORA2B/ESRRB/VCP	10
GO:0007188	adenylate cyclase-modulating G protein-coupled receptor signaling pathway	19/292	221/18670	2.07591e-09	2.07924e-08	7.56471e-09	CHRM3/CHRM2/ADRB2/OPRM1/PRKCA/OPRD1/PTGER3/CXCL11/CXCL10/ADORA1/ADORA2A/ADORA2B/MTNR1A/ADRA2C/ADRA2B/DRD4/FPR2/DRD2/DRD3	19
GO:0030183	B cell differentiation	15/292	131/18670	2.14885e-09	2.14799e-08	7.81483e-09	BCL2/BAX/VCAM1/IL4/IL10/CD40LG/ABL1/SYK/TLR9/BTK/ADAM17/MMP14/EP300/KIT/NTRK1	15
GO:0046890	regulation of lipid biosynthetic process	18/292	198/18670	2.28526e-09	2.27978e-08	8.2943e-09	PTGS2/AKT1/LDLR/SOD1/APOB/HMGCR/SREBF1/ADIPOQ/IL1B/IFNG/PRKCD/MTOR/FPR2/CDK4/SIRT1/TNF/NR1H4/TSPO	18
GO:1903580	positive regulation of ATP metabolic process	10/292	47/18670	2.33302e-09	2.32278e-08	8.45075e-09	INSR/IL4/STAT3/HIF1A/CCNB1/IFNG/CDK1/ESRRB/VCP/PGK1	10
GO:1990748	cellular detoxification	14/292	112/18670	2.3391e-09	2.32419e-08	8.45588e-09	PTGS1/PTGS2/GSTP1/GSTM1/CAT/SOD1/GSR/NOS3/MPO/ABCG2/NFE2L2/NQO1/DHFR/TNF	14
GO:0030888	regulation of B cell proliferation	11/292	61/18670	2.37087e-09	2.35107e-08	8.55368e-09	BCL2/CASP3/AHR/IL4/CDKN1A/IL10/IL2/TLR9/LYN/BTK/MIF	11
GO:0050866	negative regulation of cell activation	18/292	199/18670	2.47752e-09	2.45196e-08	8.92074e-09	CASP3/HMOX1/LDLR/IL10/ERBB2/NOS3/IL2/THBD/IRF1/PRKCD/ALOX12/ADORA2A/LYN/BTK/TYRO3/CNR2/IDO1/BMP4	18
GO:0048678	response to axon injury	12/292	77/18670	2.54018e-09	2.50899e-08	9.12823e-09	BCL2/BAX/JUN/SOD1/SPP1/CDK1/LYN/MAP2K1/NTRK1/DHFR/DRD2/TSPO	12
GO:0030323	respiratory tube development	17/292	176/18670	2.55022e-09	2.51393e-08	9.14621e-09	PGR/CYP1A2/MAPK3/MAPK1/SREBF1/EGFR/VEGFA/NOS3/MMP14/EP300/MAP2K1/BMP4/PDGFRB/HSD11B1/TGFBR2/FGFR1/TNF	17
GO:1904385	cellular response to angiotensin	8/292	25/18670	2.79357e-09	2.74838e-08	9.99919e-09	RELA/CAV1/NFE2L2/HSF1/PRKCD/CA2/SRC/AGTR1	8
GO:0007160	cell-matrix adhesion	19/292	225/18670	2.8001e-09	2.74939e-08	1.00028e-08	BCL2/VCAM1/KDR/GSK3B/PLAU/VEGFA/SERPINE1/COL3A1/FN1/ABL1/PRKCZ/EPHA1/MMP12/MMP14/ILK/RAC1/TEK/PIK3CB/SRC	19
GO:0045453	bone resorption	11/292	62/18670	2.84255e-09	2.78556e-08	1.01345e-08	IL6/ADRB2/PRKCA/EGFR/SPP1/SYK/CSK/CA2/RAC1/CSF1R/SRC	11
GO:0044070	regulation of anion transport	13/292	95/18670	2.84811e-09	2.78556e-08	1.01345e-08	AKT1/IL1B/PRKCD/MTOR/ADORA1/ADORA2A/SYK/CA2/GRM5/CFTR/FGFR1/MIF/AKT2	13
GO:1902652	secondary alcohol metabolic process	16/292	155/18670	2.87828e-09	2.80956e-08	1.02218e-08	PON1/CYP3A4/CAT/PPARD/IL4/LDLR/SOD1/APOB/HMGCR/SREBF1/SOAT2/SOAT1/CFTR/CYP11B2/FGFR1/NR1H4	16
GO:0048565	digestive tract development	15/292	134/18670	2.9504e-09	2.873e-08	1.04526e-08	BCL2/CYP1A1/RB1/EGFR/CDKN1A/TP63/HIF1A/CXCL8/CCNB1/COL3A1/TYMS/BMP4/KIT/TGFBR2/TNF	15
GO:0042752	regulation of circadian rhythm	14/292	114/18670	2.95974e-09	2.873e-08	1.04526e-08	PPARG/MAPK8/GSK3B/MAPK10/PPARA/MTOR/CDK1/ADORA1/ADORA2A/MTNR1B/DRD4/MAPK9/DRD2/DRD3	14
GO:0072347	response to anesthetic	12/292	78/18670	2.96055e-09	2.873e-08	1.04526e-08	OPRM1/RELA/CCNA2/SLC6A3/HTR3A/MTOR/HDAC2/DRD4/MDM2/DRD2/DRD3/HSP90AB1	12
GO:0001822	kidney development	21/292	278/18670	3.02935e-09	2.92837e-08	1.0654e-08	BCL2/BAX/CASP9/STAT1/HAS2/CAT/AKR1B1/ADIPOQ/VEGFA/MMP9/ODC1/MYC/ILK/CA2/ACE/TEK/BMP4/PDGFRB/CXCR2/FGFR1/AGTR1	21
GO:0060485	mesenchyme development	21/292	278/18670	3.02935e-09	2.92837e-08	1.0654e-08	IL6/BCL2/STAT1/HAS2/GSK3B/MAPK3/MAPK1/HIF1A/MYC/IL1B/NOS3/COL1A1/ERBB3/FN1/MTOR/HDAC2/BMP4/PDGFRB/TGFBR2/FGFR1/MDM2	21
GO:0043312	neutrophil degranulation	28/292	485/18670	3.05709e-09	2.94947e-08	1.07308e-08	CD14/ALOX5/GSTP1/SLPI/CAT/MAPK14/PLAU/LTA4H/OLR1/MAPK1/MMP9/MPO/CTSD/PRKCD/SYK/MMP8/FGR/HSP90AA1/VCP/ANPEP/TTR/RAC1/CFD/FPR2/CXCR2/HSP90AB1/ADAM10/MIF	28
GO:1902806	regulation of cell cycle G1/S phase transition	18/292	202/18670	3.14757e-09	3.0309e-08	1.1027e-08	BCL2/BAX/AKT1/CYP1A1/CCND1/RB1/EGFR/CDKN1A/CCL2/CCNB1/PCNA/CDK1/WEE1/ADAM17/EP300/CDK2/CDK4/MDM2	18
GO:0030856	regulation of epithelial cell differentiation	16/292	156/18670	3.16259e-09	3.03366e-08	1.10371e-08	IKBKB/STAT1/GSK3B/ADIPOQ/CCND1/VEGFA/MMP9/TP63/CAV1/IL1B/SERPINE1/IFNG/CTSL/XDH/BMP4/TNF	16
GO:0042129	regulation of T cell proliferation	16/292	156/18670	3.16259e-09	3.03366e-08	1.10371e-08	IL6/CASP3/VCAM1/IL4/IL10/ERBB2/IL1B/IL2/IGF2/CD40LG/IRF1/SYK/IDO1/BMP4/ZAP70/TGFBR2	16
GO:0051099	positive regulation of binding	17/292	179/18670	3.30439e-09	3.16359e-08	1.15098e-08	PON1/PPARG/GSK3B/RB1/MMP9/EGF/CAV1/IFNG/PARP1/HSF1/ABL1/MMP8/MET/EP300/ACE/BMP4/HSP90AB1	17
GO:0071260	cellular response to mechanical stimulus	12/292	79/18670	3.44257e-09	3.28956e-08	1.19681e-08	PTGS2/CASP8/AKT1/MAPK8/MAPK3/GOT1/EGFR/IL1B/COL1A1/IRF1/RAC1/MMP7	12
GO:0043271	negative regulation of ion transport	16/292	157/18670	3.47246e-09	3.31179e-08	1.2049e-08	PTGS2/BCL2/AKT1/ICAM1/MMP9/CAV1/NOS3/MTOR/ADORA1/TLR9/EPHB2/MTNR1B/DRD4/DRD2/DRD3/AKT2	16
GO:0002283	neutrophil activation involved in immune response	28/292	488/18670	3.50157e-09	3.33318e-08	1.21268e-08	CD14/ALOX5/GSTP1/SLPI/CAT/MAPK14/PLAU/LTA4H/OLR1/MAPK1/MMP9/MPO/CTSD/PRKCD/SYK/MMP8/FGR/HSP90AA1/VCP/ANPEP/TTR/RAC1/CFD/FPR2/CXCR2/HSP90AB1/ADAM10/MIF	28
GO:0043255	regulation of carbohydrate biosynthetic process	13/292	97/18670	3.69935e-09	3.51473e-08	1.27873e-08	AKT1/HAS2/INSR/GSK3B/PPARA/ADIPOQ/EGF/IGF2/MTOR/ESRRB/EP300/SIRT1/AKT2	13
GO:0021782	glial cell development	14/292	116/18670	3.72689e-09	3.53417e-08	1.2858e-08	IL6/AKT1/GSTP1/LDLR/SOD1/EGFR/IL1B/IFNG/ADORA2A/LYN/ILK/FPR2/TNF/AKT2	14
GO:0006874	cellular calcium ion homeostasis	27/292	458/18670	3.80276e-09	3.59927e-08	1.30949e-08	BCL2/BAX/ESR1/GOT1/CAV1/PTGER3/PRKCB/IL2/CXCL11/CXCL10/ABL1/ADORA1/LYN/MTNR1B/GRM5/LCK/TGM2/DRD4/PIK3CB/PIK3CG/FPR2/CXCR2/DRD2/DRD3/AGTR1/HSP90B1/FYN	27
GO:0010565	regulation of cellular ketone metabolic process	17/292	181/18670	3.91588e-09	3.69932e-08	1.34589e-08	PTGS2/PPARG/AKT1/PPARA/SREBF1/ADIPOQ/ODC1/CAV1/IL1B/NQO1/MTOR/PDK1/NCOR2/COMT/SIRT1/NR1H4/AKT2	17
GO:0032768	regulation of monooxygenase activity	11/292	64/18670	4.04491e-09	3.81399e-08	1.38761e-08	AKT1/EGFR/HIF1A/CAV1/IL1B/NOS3/IFNG/HSP90AA1/CNR2/DHFR/TNF	11
GO:0010906	regulation of glucose metabolic process	14/292	117/18670	4.17469e-09	3.92893e-08	1.42943e-08	AKT1/INSR/GSK3B/PPARA/ADIPOQ/IGFBP3/IGF2/MTOR/PDK1/ESRRB/EP300/SRC/SIRT1/AKT2	14
GO:0032885	regulation of polysaccharide biosynthetic process	9/292	37/18670	4.19609e-09	3.94164e-08	1.43405e-08	AKT1/HAS2/INSR/GSK3B/EGF/IGF2/MTOR/ESRRB/AKT2	9
GO:0034284	response to monosaccharide	18/292	207/18670	4.64603e-09	4.35609e-08	1.58483e-08	PTGS2/CASP3/ICAM1/GSTP1/CAT/PPARD/HMGCR/SREBF1/ADIPOQ/RAF1/HIF1A/PIK3CA/ERN1/IGF1R/RAC1/CFTR/TGFBR2/NR1H4	18
GO:0006940	regulation of smooth muscle contraction	11/292	65/18670	4.80185e-09	4.48532e-08	1.63185e-08	PTGS2/CHRM3/CHRM2/ADRB2/SOD1/CAV1/ADORA1/ADORA2B/ADRA2C/ADRA2B/KIT	11
GO:0072577	endothelial cell apoptotic process	11/292	65/18670	4.80185e-09	4.48532e-08	1.63185e-08	ICAM1/KDR/IL4/IL10/CCL2/SERPINE1/NFE2L2/CD40LG/ABL1/TEK/TNF	11
GO:0002433	immune response-regulating cell surface receptor signaling pathway involved in phagocytosis	15/292	139/18670	4.91264e-09	4.56318e-08	1.66018e-08	MAPK3/MAPK1/PRKCD/ABL1/SYK/LYN/FGR/HSP90AA1/PIK3CA/RAC1/CDC42/PIK3CB/SRC/HSP90AB1/FYN	15
GO:0038096	Fc-gamma receptor signaling pathway involved in phagocytosis	15/292	139/18670	4.91264e-09	4.56318e-08	1.66018e-08	MAPK3/MAPK1/PRKCD/ABL1/SYK/LYN/FGR/HSP90AA1/PIK3CA/RAC1/CDC42/PIK3CB/SRC/HSP90AB1/FYN	15
GO:0070665	positive regulation of leukocyte proliferation	15/292	139/18670	4.91264e-09	4.56318e-08	1.66018e-08	IL6/BCL2/VCAM1/IL4/CDKN1A/IL1B/IL2/IGF2/CD40LG/SYK/TLR9/LYN/ZAP70/TGFBR2/MIF	15
GO:0072330	monocarboxylic acid biosynthetic process	23/292	343/18670	5.20774e-09	4.8283e-08	1.75663e-08	PTGS1/PTGS2/CYP3A4/CYP1A2/CYP1A1/ALOX5/INSR/LTA4H/PPARA/ADIPOQ/STAT3/HIF1A/IL1B/IFNG/ALOX12/ALOX15/ESRRB/IDO1/CYP2D6/PGK1/SIRT1/NR1H4/MIF	23
GO:0030301	cholesterol transport	13/292	100/18670	5.41221e-09	5.00856e-08	1.82222e-08	PON1/PPARG/LDLR/APOB/ADIPOQ/SOAT2/SOAT1/EGF/NFKBIA/CAV1/CFTR/SIRT1/TSPO	13
GO:0016572	histone phosphorylation	9/292	38/18670	5.42348e-09	5.00969e-08	1.82263e-08	PRKCA/CCNA2/MAPK3/IL1B/PRKCB/CCNB1/PRKCD/CDK1/CDK2	9
GO:0050999	regulation of nitric-oxide synthase activity	10/292	51/18670	5.44803e-09	5.02307e-08	1.8275e-08	AKT1/EGFR/HIF1A/CAV1/IL1B/NOS3/HSP90AA1/CNR2/DHFR/TNF	10
GO:0045932	negative regulation of muscle contraction	8/292	27/18670	5.58042e-09	5.11675e-08	1.86158e-08	PTGS2/ADRB2/SOD1/ADORA1/ADORA2B/ADRA2C/PIK3CG/GRK2	8
GO:0048143	astrocyte activation	8/292	27/18670	5.58042e-09	5.11675e-08	1.86158e-08	IL6/LDLR/EGFR/IL1B/IFNG/ADORA2A/FPR2/TNF	8
GO:1902175	regulation of oxidative stress-induced intrinsic apoptotic signaling pathway	8/292	27/18670	5.58042e-09	5.11675e-08	1.86158e-08	AKT1/SOD1/HIF1A/HSPB1/NFE2L2/PARP1/MCL1/SIRT1	8
GO:0034504	protein localization to nucleus	20/292	262/18670	6.08316e-09	5.56749e-08	2.02557e-08	PTGS2/AKT1/MAPK14/GSK3B/MAPK1/STAT3/CDKN1A/NFKBIA/COL1A1/IFNG/PARP1/PRKCD/CDK1/SYK/MMP12/PLK1/BMP4/SRC/MDM2/FYN	20
GO:0046632	alpha-beta T cell differentiation	13/292	101/18670	6.1257e-09	5.59615e-08	2.036e-08	IL6/BCL2/STAT3/IL2/IFNG/IRF1/ABL1/MTOR/SYK/PRKCZ/FUT7/ZAP70/TGFBR2	13
GO:0045913	positive regulation of carbohydrate metabolic process	12/292	83/18670	6.15841e-09	5.61575e-08	2.04313e-08	AKT1/HAS2/INSR/PPARA/EGF/HIF1A/IFNG/IGF2/ESRRB/SRC/SIRT1/AKT2	12
GO:0010675	regulation of cellular carbohydrate metabolic process	15/292	142/18670	6.60128e-09	5.99766e-08	2.18207e-08	AKT1/INSR/GSK3B/PPARA/ADIPOQ/STAT3/IGFBP3/IGF2/MTOR/PDK1/ESRRB/EP300/SRC/SIRT1/AKT2	15
GO:0038094	Fc-gamma receptor signaling pathway	15/292	142/18670	6.60128e-09	5.99766e-08	2.18207e-08	MAPK3/MAPK1/PRKCD/ABL1/SYK/LYN/FGR/HSP90AA1/PIK3CA/RAC1/CDC42/PIK3CB/SRC/HSP90AB1/FYN	15
GO:0048662	negative regulation of smooth muscle cell proliferation	11/292	67/18670	6.70561e-09	6.08138e-08	2.21253e-08	PPARG/HMOX1/GSTP1/PPARD/ADIPOQ/CDKN1A/IL10/IFNG/IGFBP3/ILK/COMT	11
GO:0055074	calcium ion homeostasis	27/292	471/18670	6.90108e-09	6.24729e-08	2.27289e-08	BCL2/BAX/ESR1/GOT1/CAV1/PTGER3/PRKCB/IL2/CXCL11/CXCL10/ABL1/ADORA1/LYN/MTNR1B/GRM5/LCK/TGM2/DRD4/PIK3CB/PIK3CG/FPR2/CXCR2/DRD2/DRD3/AGTR1/HSP90B1/FYN	27
GO:0002367	cytokine production involved in immune response	13/292	102/18670	6.92322e-09	6.25599e-08	2.27606e-08	IL6/HMOX1/MAPK14/IL4/MAPK3/IL10/IL1B/PRKCZ/BTK/KIT/SIRT1/TNF/MIF	13
GO:0072001	renal system development	21/292	293/18670	7.70692e-09	6.92672e-08	2.52008e-08	BCL2/BAX/CASP9/STAT1/HAS2/CAT/AKR1B1/ADIPOQ/VEGFA/MMP9/ODC1/MYC/ILK/CA2/ACE/TEK/BMP4/PDGFRB/CXCR2/FGFR1/AGTR1	21
GO:0001958	endochondral ossification	8/292	28/18670	7.70716e-09	6.92672e-08	2.52008e-08	COL1A1/RUNX2/ALPL/MMP13/MMP16/MMP14/TEK/BMP4	8
GO:0036075	replacement ossification	8/292	28/18670	7.70716e-09	6.92672e-08	2.52008e-08	COL1A1/RUNX2/ALPL/MMP13/MMP16/MMP14/TEK/BMP4	8
GO:0035924	cellular response to vascular endothelial growth factor stimulus	11/292	68/18670	7.88958e-09	7.07792e-08	2.57509e-08	RELA/AKT1/VCAM1/KDR/MAPK14/VEGFA/HSPB1/ERN1/XDH/MAPKAPK2/PDGFRB	11
GO:0071621	granulocyte chemotaxis	14/292	123/18670	8.05565e-09	7.21307e-08	2.62426e-08	LBP/MAPK14/MAPK3/IL1B/CCL2/CXCL8/CXCL11/CXCL2/CXCL10/SYK/RAC1/PIK3CD/PIK3CG/CXCR2	14
GO:0060562	epithelial tube morphogenesis	22/292	322/18670	8.06915e-09	7.21307e-08	2.62426e-08	PGR/BCL2/CASP3/AR/ESR1/VEGFA/EGF/HIF1A/MYC/CXCL10/ALOX12/ABL1/EPHA2/MET/MMP14/ILK/CSF1R/BMP4/SRC/TGFBR2/CXCR2/TNF	22
GO:1904705	regulation of vascular smooth muscle cell proliferation	12/292	85/18670	8.13636e-09	7.24717e-08	2.63667e-08	JUN/PPARG/HMOX1/GSTP1/ADIPOQ/CDKN1A/MMP2/MMP9/IL10/ERN1/MDM2/TNF	12
GO:1990874	vascular smooth muscle cell proliferation	12/292	85/18670	8.13636e-09	7.24717e-08	2.63667e-08	JUN/PPARG/HMOX1/GSTP1/ADIPOQ/CDKN1A/MMP2/MMP9/IL10/ERN1/MDM2/TNF	12
GO:0045124	regulation of bone resorption	9/292	40/18670	8.8515e-09	7.8701e-08	2.8633e-08	IL6/PRKCA/EGFR/SPP1/SYK/CSK/CA2/CSF1R/SRC	9
GO:0019218	regulation of steroid metabolic process	14/292	124/18670	8.95488e-09	7.94785e-08	2.89159e-08	LDLR/SOD1/APOB/HMGCR/UGT1A1/SREBF1/IL1B/IFNG/KIT/SIRT1/TNF/AGTR1/NR1H4/TSPO	14
GO:0002699	positive regulation of immune effector process	18/292	216/18670	9.10139e-09	8.06354e-08	2.93368e-08	IL6/LBP/HMOX1/MAPK14/IL4/MAPK3/IL1B/IL2/IFNG/SYK/PRKCZ/ADORA2B/TLR9/LYN/FGR/BTK/TNF/MIF	18
GO:0010888	negative regulation of lipid storage	7/292	19/18670	9.14065e-09	8.06966e-08	2.93591e-08	IL6/PPARG/PPARD/PPARA/NFKBIA/CRP/TNF	7
GO:0032930	positive regulation of superoxide anion generation	7/292	19/18670	9.14065e-09	8.06966e-08	2.93591e-08	GSTP1/SOD1/EGFR/CRP/PRKCD/SYK/FPR2	7
GO:0050806	positive regulation of synaptic transmission	16/292	168/18670	9.27835e-09	8.17675e-08	2.97487e-08	PTGS2/ADRB2/GSK3B/MAPK1/EGFR/CCL2/ABL1/ADORA1/ADORA2A/PRKCZ/EPHB2/CA2/DRD4/NTRK1/DRD2/TNF	16
GO:0006919	activation of cysteine-type endopeptidase activity involved in apoptotic process	12/292	86/18670	9.32516e-09	8.18907e-08	2.97935e-08	TNFSF15/BAX/CASP9/CASP8/PPARG/F3/BBC3/CYCS/VCP/XDH/LCK/TNF	12
GO:0048013	ephrin receptor signaling pathway	12/292	86/18670	9.32516e-09	8.18907e-08	2.97935e-08	MMP2/MMP9/EPHA2/EPHB2/LYN/EPHA1/RAC1/CDC42/EPHB4/NTRK1/SRC/FYN	12
GO:0035264	multicellular organism growth	15/292	146/18670	9.67646e-09	8.48264e-08	3.08616e-08	ADRB2/BCL2/AR/SLC6A3/SOD1/STAT3/HSF1/IGF2/MTOR/PIK3CA/EP300/CDK4/DRD2/DRD3/FTO	15
GO:2000134	negative regulation of G1/S transition of mitotic cell cycle	14/292	125/18670	9.94437e-09	8.70219e-08	3.16604e-08	BCL2/BAX/CCND1/RB1/CDKN1A/CCL2/CCNB1/PCNA/CDK1/WEE1/EP300/CDK2/CDK4/MDM2	14
GO:0001558	regulation of cell growth	25/292	416/18670	1.00846e-08	8.80949e-08	3.20507e-08	BCL2/PPARG/AKT1/ESR2/GSK3B/PPARD/PPARA/RB1/EGFR/VEGFA/CDKN1A/ERBB2/IL2/SPP1/IGFBP3/FN1/ABL1/MTOR/ADAM17/MMP14/ILK/CDC42/SIRT1/AGTR1/ADAM10	25
GO:0033032	regulation of myeloid cell apoptotic process	8/292	29/18670	1.04996e-08	9.15595e-08	3.33112e-08	BCL2/ADIPOQ/ADAM17/PIK3CD/PIK3CB/CXCR2/SIRT1/MIF	8
GO:1901617	organic hydroxy compound biosynthetic process	20/292	271/18670	1.08054e-08	9.40614e-08	3.42215e-08	CYP3A4/SLC6A3/AKR1B1/SOD1/APOB/HMGCR/SREBF1/GOT1/IL1B/IFNG/ALOX12/TYR/ALOX15/CYP19A1/DHFR/CFTR/CYP11B2/SIRT1/TNF/NR1H4	20
GO:0150077	regulation of neuroinflammatory response	9/292	41/18670	1.11867e-08	9.72108e-08	3.53673e-08	IL6/PTGS2/IL4/LDLR/MMP3/MMP9/IL1B/MMP8/TNF	9
GO:0001541	ovarian follicle development	10/292	55/18670	1.18014e-08	1.02197e-07	3.71814e-08	BCL2/BAX/ICAM1/ESR1/SOD1/VEGFA/BCL2L1/MMP14/KIT/SRC	10
GO:0046456	icosanoid biosynthetic process	10/292	55/18670	1.18014e-08	1.02197e-07	3.71814e-08	PTGS1/PTGS2/ALOX5/LTA4H/IL1B/ALOX12/SYK/ALOX15/SIRT1/MIF	10
GO:0010623	programmed cell death involved in cell development	6/292	12/18670	1.18732e-08	1.02641e-07	3.73428e-08	BCL2/BAX/IL1B/IL1A/KIT/NTRK1	6
GO:0061097	regulation of protein tyrosine kinase activity	12/292	88/18670	1.21816e-08	1.04943e-07	3.81803e-08	NCF1/EGF/CAV1/ERBB3/ADORA1/ADAM17/GRM5/ACE/CSF1R/PTPN1/SRC/FYN	12
GO:1901888	regulation of cell junction assembly	12/292	88/18670	1.21816e-08	1.04943e-07	3.81803e-08	IKBKB/KDR/VEGFA/CAV1/ABL1/EPHA2/MMP14/ACE/RAC1/TEK/SRC/TNF	12
GO:0006694	steroid biosynthetic process	17/292	196/18670	1.30566e-08	1.12286e-07	4.08521e-08	CYP3A4/AKR1B1/HSD3B2/SOD1/APOB/HMGCR/SREBF1/IL1B/IFNG/CYP19A1/CFTR/CYP11B2/HSD11B1/SIRT1/TNF/NR1H4/TSPO	17
GO:0034763	negative regulation of transmembrane transport	14/292	128/18670	1.35379e-08	1.16226e-07	4.22853e-08	AKT1/MMP9/CAV1/IL1B/PRKCB/MTOR/TLR9/EPHB2/MTNR1B/DRD4/DRD2/DRD3/TNF/AKT2	14
GO:0071156	regulation of cell cycle arrest	13/292	108/18670	1.40196e-08	1.20154e-07	4.37145e-08	BAX/CCND1/CDKN1A/CCNB1/PCNA/CDK1/EP300/CDK2/CDK4/MDM2/HSP90AB1/MIF/AKT2	13
GO:0010743	regulation of macrophage derived foam cell differentiation	8/292	30/18670	1.41245e-08	1.20822e-07	4.39577e-08	PPARG/APOB/PPARA/ADIPOQ/NFKBIA/CRP/MAPK9/AGTR1	8
GO:0010332	response to gamma radiation	10/292	56/18670	1.41702e-08	1.20822e-07	4.39577e-08	BCL2/BAX/BCL2L1/CDKN1A/MYC/PARP1/HSF1/CXCL10/ATR/MDM2	10
GO:0032615	interleukin-12 production	10/292	56/18670	1.41702e-08	1.20822e-07	4.39577e-08	RELA/MAPK14/IL10/IFNG/CD40LG/IRF1/PRKCD/SYK/TLR9/IDO1	10
GO:0045444	fat cell differentiation	18/292	223/18670	1.49961e-08	1.27646e-07	4.64404e-08	IL6/PTGS2/ADRB2/PPARG/AKT1/MAPK14/PPARD/SREBF1/ADIPOQ/CCND1/MTOR/HDAC6/EP300/MB/SIRT1/TNF/AKT2/FTO	18
GO:0060541	respiratory system development	17/292	198/18670	1.51995e-08	1.29157e-07	4.69899e-08	PGR/CYP1A2/MAPK3/MAPK1/SREBF1/EGFR/VEGFA/NOS3/MMP14/EP300/MAP2K1/BMP4/PDGFRB/HSD11B1/TGFBR2/FGFR1/TNF	17
GO:0046849	bone remodeling	12/292	90/18670	1.58006e-08	1.33922e-07	4.87237e-08	IL6/ADRB2/PRKCA/EGFR/SPP1/SYK/EPHA2/CSK/CA2/RAC1/CSF1R/SRC	12
GO:0030072	peptide hormone secretion	19/292	250/18670	1.5814e-08	1.33922e-07	4.87237e-08	IL6/PRKCA/NOS2/PPARD/HMGCR/SREBF1/EGFR/RAF1/HIF1A/IL1B/IFNG/BLK/MTNR1B/ADRA2C/RAC1/CFTR/DRD2/TNF/NR1H4	19
GO:0050671	positive regulation of lymphocyte proliferation	14/292	130/18670	1.65498e-08	1.39916e-07	5.09042e-08	IL6/BCL2/VCAM1/IL4/CDKN1A/IL1B/IL2/IGF2/CD40LG/SYK/TLR9/ZAP70/TGFBR2/MIF	14
GO:0032881	regulation of polysaccharide metabolic process	9/292	43/18670	1.75197e-08	1.47414e-07	5.36323e-08	AKT1/HAS2/INSR/GSK3B/EGF/IGF2/MTOR/ESRRB/AKT2	9
GO:1904646	cellular response to amyloid-beta	9/292	43/18670	1.75197e-08	1.47414e-07	5.36323e-08	ADRB2/ICAM1/VCAM1/GSK3B/PARP1/GRM5/IGF1R/FPR2/FYN	9
GO:0006939	smooth muscle contraction	13/292	110/18670	1.75549e-08	1.47414e-07	5.36323e-08	PTGS2/CHRM3/CHRM2/ADRB2/SOD1/CAV1/PTGER3/ADORA1/ADORA2B/ADRA2C/ADRA2B/KIT/DRD2	13
GO:0033559	unsaturated fatty acid metabolic process	13/292	110/18670	1.75549e-08	1.47414e-07	5.36323e-08	PTGS1/PTGS2/CYP1A2/CYP1A1/ALOX5/GSTP1/MAPK3/IL1B/ALOX12/ALOX15/CYP2D6/SIRT1/MIF	13
GO:0045639	positive regulation of myeloid cell differentiation	12/292	91/18670	1.79493e-08	1.5022e-07	5.46532e-08	JUN/CASP8/PRKCA/STAT1/MAPK14/STAT3/RB1/FOS/HIF1A/IFNG/CA2/TNF	12
GO:0051899	membrane depolarization	12/292	91/18670	1.79493e-08	1.5022e-07	5.46532e-08	BCL2/JUN/KDR/GOT1/CAV1/PARP1/ALOX12/ABL1/ADORA2A/PRKCZ/SRC/TSPO	12
GO:0072503	cellular divalent inorganic cation homeostasis	27/292	493/18670	1.80131e-08	1.50501e-07	5.47554e-08	BCL2/BAX/ESR1/GOT1/CAV1/PTGER3/PRKCB/IL2/CXCL11/CXCL10/ABL1/ADORA1/LYN/MTNR1B/GRM5/LCK/TGM2/DRD4/PIK3CB/PIK3CG/FPR2/CXCR2/DRD2/DRD3/AGTR1/HSP90B1/FYN	27
GO:0050796	regulation of insulin secretion	16/292	176/18670	1.80739e-08	1.50757e-07	5.48485e-08	PRKCA/NOS2/PPARD/HMGCR/SREBF1/HIF1A/IL1B/IFNG/BLK/MTNR1B/ADRA2C/RAC1/CFTR/DRD2/TNF/NR1H4	16
GO:0032946	positive regulation of mononuclear cell proliferation	14/292	131/18670	1.8273e-08	1.51656e-07	5.51757e-08	IL6/BCL2/VCAM1/IL4/CDKN1A/IL1B/IL2/IGF2/CD40LG/SYK/TLR9/ZAP70/TGFBR2/MIF	14
GO:0098754	detoxification	14/292	131/18670	1.8273e-08	1.51656e-07	5.51757e-08	PTGS1/PTGS2/GSTP1/GSTM1/CAT/SOD1/GSR/NOS3/MPO/ABCG2/NFE2L2/NQO1/DHFR/TNF	14
GO:1902807	negative regulation of cell cycle G1/S phase transition	14/292	131/18670	1.8273e-08	1.51656e-07	5.51757e-08	BCL2/BAX/CCND1/RB1/CDKN1A/CCL2/CCNB1/PCNA/CDK1/WEE1/EP300/CDK2/CDK4/MDM2	14
GO:0045807	positive regulation of endocytosis	15/292	153/18670	1.83457e-08	1.52007e-07	5.53032e-08	CD14/PPARG/SELE/IL4/SOD1/VEGFA/EGF/IL1B/CCL2/SERPINE1/IFNG/SYK/FPR2/DRD2/TNF	15
GO:0043457	regulation of cellular respiration	8/292	31/18670	1.87806e-08	1.55095e-07	5.64268e-08	NOS2/IL4/HIF1A/CCNB1/IFNG/CDK1/PIK3CA/VCP	8
GO:1902895	positive regulation of pri-miRNA transcription by RNA polymerase II	8/292	31/18670	1.87806e-08	1.55095e-07	5.64268e-08	JUN/RELA/NR3C1/SREBF1/STAT3/FOS/IL10/HIF1A	8
GO:1900182	positive regulation of protein localization to nucleus	11/292	74/18670	1.97947e-08	1.632e-07	5.93755e-08	PTGS2/AKT1/MAPK14/MAPK1/IFNG/PARP1/PRKCD/CDK1/PLK1/SRC/FYN	11
GO:0030518	intracellular steroid hormone receptor signaling pathway	14/292	132/18670	2.01573e-08	1.65725e-07	6.02943e-08	PGR/AR/ESR1/ESR2/NR3C1/RB1/TP63/PARP1/NCOR2/HDAC6/HDAC1/EP300/SRC/SIRT1	14
GO:0019229	regulation of vasoconstriction	10/292	58/18670	2.02007e-08	1.65725e-07	6.02943e-08	PTGS2/CHRM3/AKT1/ICAM1/EGFR/CAV1/ACE/ADRA2C/ADRA2B/AGTR1	10
GO:0061900	glial cell activation	10/292	58/18670	2.02007e-08	1.65725e-07	6.02943e-08	IL6/JUN/LDLR/EGFR/IL1B/IFNG/ADORA2A/MMP8/FPR2/TNF	10
GO:0051900	regulation of mitochondrial depolarization	7/292	21/18670	2.05351e-08	1.68192e-07	6.11917e-08	BCL2/KDR/GOT1/PARP1/ALOX12/SRC/TSPO	7
GO:0015918	sterol transport	13/292	112/18670	2.1876e-08	1.78881e-07	6.50806e-08	PON1/PPARG/LDLR/APOB/ADIPOQ/SOAT2/SOAT1/EGF/NFKBIA/CAV1/CFTR/SIRT1/TSPO	13
GO:0003012	muscle system process	26/292	465/18670	2.20797e-08	1.80251e-07	6.55791e-08	PTGS2/CHRM3/CHRM2/ADRB2/PRKCA/HMOX1/SOD1/PPARA/CAV1/IL1B/PTGER3/NOS3/PARP1/CHUK/MTOR/ADORA1/ADORA2B/PIK3CA/HDAC2/MB/ADRA2C/ADRA2B/KIT/PIK3CG/DRD2/GRK2	26
GO:0035265	organ growth	17/292	204/18670	2.37127e-08	1.93266e-07	7.03142e-08	SLC6A4/BCL2/AR/AKT1/ESR1/MAPK14/MAPK1/SOD1/PPARA/CCNB1/MTOR/CDK1/MMP13/CYP19A1/PDGFRB/TGFBR2/FGFR1	17
GO:0070527	platelet aggregation	10/292	59/18670	2.39903e-08	1.94892e-07	7.09056e-08	PRKCA/HSPB1/PRKCD/ALOX12/SYK/LYN/TYRO3/ILK/PIK3CB/PIK3CG	10
GO:2000351	regulation of endothelial cell apoptotic process	10/292	59/18670	2.39903e-08	1.94892e-07	7.09056e-08	ICAM1/KDR/IL4/CCL2/SERPINE1/NFE2L2/CD40LG/ABL1/TEK/TNF	10
GO:0001975	response to amphetamine	8/292	32/18670	2.4703e-08	2.0003e-07	7.27751e-08	ICAM1/SOD1/ADORA2A/CNR2/HDAC2/DRD4/DRD2/DRD3	8
GO:0038128	ERBB2 signaling pathway	8/292	32/18670	2.4703e-08	2.0003e-07	7.27751e-08	PRKCA/EGFR/EGF/ERBB2/ERBB3/HSP90AA1/PIK3CA/SRC	8
GO:0042310	vasoconstriction	11/292	76/18670	2.63814e-08	2.13275e-07	7.75938e-08	PTGS2/CHRM3/SLC6A4/AKT1/ICAM1/EGFR/CAV1/ACE/ADRA2C/ADRA2B/AGTR1	11
GO:0045576	mast cell activation	10/292	60/18670	2.83942e-08	2.29175e-07	8.33787e-08	HMOX1/SYK/ADORA2B/LYN/FGR/BTK/CNR2/KIT/PIK3CD/PIK3CG	10
GO:0050851	antigen receptor-mediated signaling pathway	21/292	316/18670	2.88175e-08	2.32216e-07	8.44851e-08	BCL2/BAX/RELA/IKBKB/MAPK1/PRKCB/CHUK/ABL1/SYK/BLK/CSK/BMX/LYN/TXK/BTK/PIK3CA/LCK/PIK3CD/PIK3CB/ZAP70/FYN	21
GO:0010821	regulation of mitochondrion organization	16/292	182/18670	2.9097e-08	2.3409e-07	8.51667e-08	BCL2/BAX/CASP8/AKT1/MAPK8/KDR/GSK3B/SREBF1/BCL2L1/MMP9/TP63/HIF1A/BBC3/YWHAG/HDAC6/TSPO	16
GO:0030073	insulin secretion	17/292	207/18670	2.94395e-08	2.36464e-07	8.60304e-08	PRKCA/NOS2/PPARD/HMGCR/SREBF1/RAF1/HIF1A/IL1B/IFNG/BLK/MTNR1B/ADRA2C/RAC1/CFTR/DRD2/TNF/NR1H4	17
GO:0032928	regulation of superoxide anion generation	7/292	22/18670	2.97166e-08	2.38306e-07	8.67007e-08	GSTP1/SOD1/EGFR/CRP/PRKCD/SYK/FPR2	7
GO:1904375	regulation of protein localization to cell periphery	13/292	115/18670	3.01691e-08	2.41547e-07	8.78796e-08	AR/AKT1/EGFR/BCL2L1/IFNG/PRKCZ/EPHA2/CSK/EPHB2/MMP14/PLK1/TNF/ADAM10	13
GO:1901224	positive regulation of NIK/NF-kappaB signaling	11/292	77/18670	3.0355e-08	2.42645e-07	8.82794e-08	NR3C2/TNFSF15/CD14/RELA/EGFR/IL1B/MMP8/TLR9/ILK/EP300/TNF	11
GO:0090276	regulation of peptide hormone secretion	17/292	208/18670	3.16134e-08	2.523e-07	9.17919e-08	PRKCA/NOS2/PPARD/HMGCR/SREBF1/EGFR/HIF1A/IL1B/IFNG/BLK/MTNR1B/ADRA2C/RAC1/CFTR/DRD2/TNF/NR1H4	17
GO:0014075	response to amine	9/292	46/18670	3.28498e-08	2.61331e-07	9.50776e-08	ICAM1/SOD1/CDK1/ADORA2A/CNR2/HDAC2/DRD4/DRD2/DRD3	9
GO:1904036	negative regulation of epithelial cell apoptotic process	9/292	46/18670	3.28498e-08	2.61331e-07	9.50776e-08	HMOX1/ICAM1/KDR/IL4/SERPINE1/NFE2L2/ABL1/MTOR/TEK	9
GO:0019217	regulation of fatty acid metabolic process	12/292	96/18670	3.31516e-08	2.63313e-07	9.57986e-08	PTGS2/PPARG/AKT1/PPARA/SREBF1/ADIPOQ/CAV1/IL1B/MTOR/PDK1/SIRT1/AKT2	12
GO:1905953	negative regulation of lipid localization	10/292	61/18670	3.34968e-08	2.65286e-07	9.65165e-08	IL6/PPARG/AKT1/PPARD/PPARA/EGF/NFKBIA/CRP/TNF/AKT2	10
GO:1900180	regulation of protein localization to nucleus	13/292	116/18670	3.35065e-08	2.65286e-07	9.65165e-08	PTGS2/AKT1/MAPK14/GSK3B/MAPK1/IFNG/PARP1/PRKCD/CDK1/PLK1/BMP4/SRC/FYN	13
GO:0034330	cell junction organization	20/292	290/18670	3.36773e-08	2.66216e-07	9.6855e-08	BCL2/PRKCA/IKBKB/KDR/VEGFA/CAV1/FN1/ABL1/EPHA2/CSK/MMP14/ILK/ACE/RAC1/CDC42/CSF1R/TEK/SRC/TNF/NR1H4	20
GO:0046631	alpha-beta T cell activation	14/292	138/18670	3.5666e-08	2.8149e-07	1.02412e-07	IL6/BCL2/STAT3/IL2/IFNG/IRF1/ABL1/MTOR/ADORA2A/SYK/PRKCZ/FUT7/ZAP70/TGFBR2	14
GO:0002761	regulation of myeloid leukocyte differentiation	13/292	117/18670	3.71729e-08	2.92458e-07	1.06402e-07	JUN/CASP8/PRKCA/IL4/ADIPOQ/RB1/FOS/MYC/IFNG/MTOR/LYN/CA2/TNF	13
GO:1900371	regulation of purine nucleotide biosynthetic process	13/292	117/18670	3.71729e-08	2.92458e-07	1.06402e-07	NOS2/INSR/IL4/PPARA/STAT3/HIF1A/NOS3/IFNG/PARP1/PDK1/ADORA2B/ESRRB/VCP	13
GO:1903531	negative regulation of secretion by cell	17/292	211/18670	3.90472e-08	3.06721e-07	1.11591e-07	OPRM1/HMOX1/HMGCR/SREBF1/ADIPOQ/IL10/IL1B/FN1/ADORA1/MTNR1B/ADRA2C/ADRA2B/DRD4/DRD2/DRD3/TNF/NR1H4	17
GO:0002700	regulation of production of molecular mediator of immune response	14/292	139/18670	3.91103e-08	3.06733e-07	1.11596e-07	IL6/HMOX1/MAPK14/IL4/MAPK3/IL10/IL1B/IL2/CD40LG/PRKCZ/TLR9/BTK/TNF/MIF	14
GO:0015718	monocarboxylic acid transport	15/292	162/18670	3.97046e-08	3.10905e-07	1.13114e-07	NOS2/PPARG/AKT1/PPARD/PPARA/IL1B/SYK/RPS6KB1/ACE/DRD4/DRD2/DRD3/NR1H4/MIF/AKT2	15
GO:1900034	regulation of cellular response to heat	11/292	79/18670	3.99336e-08	3.12208e-07	1.13588e-07	GSK3B/MAPK3/MAPK1/HSF1/MTOR/HSP90AA1/EP300/MAPKAPK2/ATR/SIRT1/HSP90AB1	11
GO:0043303	mast cell degranulation	9/292	47/18670	4.00774e-08	3.12353e-07	1.13641e-07	HMOX1/SYK/ADORA2B/LYN/FGR/BTK/KIT/PIK3CD/PIK3CG	9
GO:2001239	regulation of extrinsic apoptotic signaling pathway in absence of ligand	9/292	47/18670	4.00774e-08	3.12353e-07	1.13641e-07	BCL2/AKT1/BCL2L1/IL1B/IL1A/MCL1/FGFR1/TNF/FYN	9
GO:0030258	lipid modification	18/292	238/18670	4.10463e-08	3.19406e-07	1.16206e-07	PPARG/AKT1/CYP3A4/CYP1A1/MAPK14/PPARD/PPARA/ADIPOQ/SOAT2/SOAT1/ALOX12/MTOR/PIK3CA/PIK3CD/PIK3CB/PIK3CG/AGTR1/AKT2	18
GO:0030808	regulation of nucleotide biosynthetic process	13/292	118/18670	4.1197e-08	3.20079e-07	1.16451e-07	NOS2/INSR/IL4/PPARA/STAT3/HIF1A/NOS3/IFNG/PARP1/PDK1/ADORA2B/ESRRB/VCP	13
GO:0050764	regulation of phagocytosis	12/292	98/18670	4.19287e-08	3.25257e-07	1.18335e-07	PPARG/SOD1/ADIPOQ/IL1B/CCL2/IFNG/SYK/CSK/FGR/ALOX15/FPR2/TNF	12
GO:0015711	organic anion transport	26/292	482/18670	4.5411e-08	3.51724e-07	1.27964e-07	NOS2/PPARG/AKT1/PPARD/LDLR/MTTP/PPARA/ABCC1/IL1B/PRKCD/ADORA1/ADORA2A/SYK/RPS6KB1/CA2/CA1/CA3/CA4/ACE/DRD4/CFTR/DRD2/DRD3/NR1H4/MIF/AKT2	26
GO:0072331	signal transduction by p53 class mediator	19/292	267/18670	4.55153e-08	3.51985e-07	1.28059e-07	BCL2/BAX/AKT1/MAPK14/CDKN1A/TP63/CCNB1/E2F2/PCNA/CDK1/HDAC2/HDAC1/EP300/CDK2/DYRK1A/ATR/SIRT1/MDM2/MIF	19
GO:0097530	granulocyte migration	14/292	141/18670	4.6917e-08	3.62263e-07	1.31799e-07	LBP/MAPK14/MAPK3/IL1B/CCL2/CXCL8/CXCL11/CXCL2/CXCL10/SYK/RAC1/PIK3CD/PIK3CG/CXCR2	14
GO:0034765	regulation of ion transmembrane transport	26/292	483/18670	4.7327e-08	3.64864e-07	1.32745e-07	ADRB2/OPRM1/BAX/AKT1/HTR3A/MMP9/CAV1/CCL2/IFNG/CXCL11/CXCL10/NOX5/ABL1/MTOR/TLR9/EPHB2/LYN/MTNR1B/GRM5/DRD4/PIK3CG/CFTR/DRD2/DRD3/AKT2/FYN	26
GO:0007254	JNK cascade	17/292	214/18670	4.80502e-08	3.69868e-07	1.34565e-07	AKT1/MAPK8/GSTP1/MAPK10/NCF1/EGFR/IL1B/CD40LG/SYK/MMP8/ADORA2B/TLR9/ERN1/IGF1R/PTPN1/MAPK9/TNF	17
GO:0002279	mast cell activation involved in immune response	9/292	48/18670	4.86553e-08	3.728e-07	1.35632e-07	HMOX1/SYK/ADORA2B/LYN/FGR/BTK/KIT/PIK3CD/PIK3CG	9
GO:0046850	regulation of bone remodeling	9/292	48/18670	4.86553e-08	3.728e-07	1.35632e-07	IL6/PRKCA/EGFR/SPP1/SYK/CSK/CA2/CSF1R/SRC	9
GO:1903727	positive regulation of phospholipid metabolic process	9/292	48/18670	4.86553e-08	3.728e-07	1.35632e-07	PRKCD/LYN/FGR/TEK/KIT/SRC/PDGFRB/FPR2/NR1H4	9
GO:0034329	cell junction assembly	18/292	241/18670	4.97248e-08	3.8041e-07	1.38401e-07	BCL2/PRKCA/IKBKB/KDR/VEGFA/CAV1/FN1/ABL1/EPHA2/MMP14/ILK/ACE/RAC1/CDC42/TEK/SRC/TNF/NR1H4	18
GO:1903522	regulation of blood circulation	20/292	297/18670	4.99873e-08	3.81832e-07	1.38918e-07	PTGS2/CHRM3/CHRM2/AKT1/ICAM1/SREBF1/EGFR/CAV1/NOS3/IL2/ADORA1/ACE/ADRA2C/ADRA2B/PIK3CG/MDM2/DRD2/GRK2/AGTR1/ADORA3	20
GO:0051480	regulation of cytosolic calcium ion concentration	22/292	357/18670	5.14464e-08	3.92377e-07	1.42755e-07	BCL2/BAX/ESR1/GOT1/CAV1/PTGER3/IL2/CXCL11/CXCL10/ABL1/ADORA1/LYN/MTNR1B/GRM5/LCK/TGM2/PIK3CG/FPR2/CXCR2/DRD2/AGTR1/FYN	22
GO:0032735	positive regulation of interleukin-12 production	8/292	35/18670	5.30697e-08	4.02909e-07	1.46587e-07	RELA/MAPK14/IFNG/CD40LG/IRF1/SYK/TLR9/IDO1	8
GO:1901030	positive regulation of mitochondrial outer membrane permeabilization involved in apoptotic signaling pathway	8/292	35/18670	5.30697e-08	4.02909e-07	1.46587e-07	BCL2/BAX/CASP8/MAPK8/GSK3B/TP63/BBC3/YWHAG	8
GO:1904031	positive regulation of cyclin-dependent protein kinase activity	8/292	35/18670	5.30697e-08	4.02909e-07	1.46587e-07	AKT1/CCND1/EGFR/CDKN1A/CCNB1/ADAM17/SRC/HSP90AB1	8
GO:0016125	sterol metabolic process	15/292	166/18670	5.50353e-08	4.17197e-07	1.51785e-07	PON1/CAT/PPARD/IL4/LDLR/SOD1/APOB/HMGCR/SREBF1/SOAT2/SOAT1/CYP19A1/CFTR/CYP11B2/NR1H4	15
GO:0010811	positive regulation of cell-substrate adhesion	13/292	121/18670	5.57321e-08	4.21838e-07	1.53473e-07	HAS2/KDR/GSK3B/VEGFA/FN1/ABL1/PRKCZ/EPHA1/ALOX15/ILK/RAC1/CDC42/TEK	13
GO:0002448	mast cell mediated immunity	9/292	49/18670	5.87923e-08	4.41651e-07	1.60682e-07	HMOX1/SYK/ADORA2B/LYN/FGR/BTK/KIT/PIK3CD/PIK3CG	9
GO:0030857	negative regulation of epithelial cell differentiation	9/292	49/18670	5.87923e-08	4.41651e-07	1.60682e-07	STAT1/GSK3B/CCND1/VEGFA/MMP9/TP63/CAV1/IFNG/XDH	9
GO:0043124	negative regulation of I-kappaB kinase/NF-kappaB signaling	9/292	49/18670	5.87923e-08	4.41651e-07	1.60682e-07	CASP8/STAT1/GSTP1/ESR1/ADIPOQ/ABL1/HDAC1/SIRT1/NR1H4	9
GO:0071715	icosanoid transport	9/292	49/18670	5.87923e-08	4.41651e-07	1.60682e-07	NOS2/ABCC1/IL1B/SYK/ACE/DRD4/DRD2/DRD3/MIF	9
GO:1901571	fatty acid derivative transport	9/292	49/18670	5.87923e-08	4.41651e-07	1.60682e-07	NOS2/ABCC1/IL1B/SYK/ACE/DRD4/DRD2/DRD3/MIF	9
GO:0032637	interleukin-8 production	11/292	82/18670	5.93582e-08	4.44563e-07	1.61741e-07	CD14/LBP/NOS2/ADIPOQ/IL10/IL1B/SERPINE1/CRP/SYK/TLR9/TNF	11
GO:0034644	cellular response to UV	11/292	82/18670	5.93582e-08	4.44563e-07	1.61741e-07	PTGS2/BAX/CASP9/CDKN1A/MYC/PARP1/PCNA/EP300/ATR/SIRT1/MDM2	11
GO:0033209	tumor necrosis factor-mediated signaling pathway	15/292	167/18670	5.96263e-08	4.45901e-07	1.62228e-07	TNFSF15/CASP8/RELA/IKBKB/STAT1/GSTP1/ADIPOQ/NFKBIA/CHUK/CD40LG/SYK/ADAM17/ILK/TNF/NR1H4	15
GO:1903578	regulation of ATP metabolic process	13/292	122/18670	6.15156e-08	4.59341e-07	1.67118e-07	INSR/IL4/PPARA/STAT3/HIF1A/CCNB1/IFNG/PARP1/CDK1/ESRRB/VCP/PGK1/TSPO	13
GO:0034349	glial cell apoptotic process	6/292	15/18670	6.18163e-08	4.60897e-07	1.67684e-07	CASP9/CASP3/PRKCA/RB1/CCL2/PRKCD	6
GO:0019722	calcium-mediated signaling	17/292	218/18670	6.30091e-08	4.69088e-07	1.70664e-07	SELE/VCAM1/KDR/GSK3B/EGFR/CXCL8/ERBB3/NFATC1/MTOR/SYK/BTK/GRM5/ZAP70/FPR2/CXCR2/TNF/AGTR1	17
GO:0098869	cellular oxidant detoxification	12/292	102/18670	6.59614e-08	4.90336e-07	1.78394e-07	PTGS1/PTGS2/GSTP1/CAT/SOD1/GSR/NOS3/MPO/NFE2L2/NQO1/DHFR/TNF	12
GO:0097242	amyloid-beta clearance	8/292	36/18670	6.73126e-08	4.98154e-07	1.81238e-07	INSR/IL4/LDLR/HMGCR/IFNG/HDAC1/IGF1R/TNF	8
GO:1901099	negative regulation of signal transduction in absence of ligand	8/292	36/18670	6.73126e-08	4.98154e-07	1.81238e-07	BCL2/AKT1/BCL2L1/IL1B/IL1A/MCL1/TNF/FYN	8
GO:2001240	negative regulation of extrinsic apoptotic signaling pathway in absence of ligand	8/292	36/18670	6.73126e-08	4.98154e-07	1.81238e-07	BCL2/AKT1/BCL2L1/IL1B/IL1A/MCL1/TNF/FYN	8
GO:0045619	regulation of lymphocyte differentiation	15/292	169/18670	6.98665e-08	5.16288e-07	1.87836e-07	IL4/SOD1/ERBB2/IL2/IFNG/IRF1/ABL1/SYK/PRKCZ/TLR9/BTK/MMP14/BMP4/ZAP70/TGFBR2	15
GO:0030336	negative regulation of cell migration	21/292	334/18670	7.43765e-08	5.48802e-07	1.99665e-07	BCL2/PPARG/AKT1/HMOX1/GSTP1/PPARD/IL4/ADIPOQ/STAT3/CCL2/SERPINE1/NFE2L2/COL3A1/IGFBP3/ADORA1/EPHA1/ILK/CYP19A1/DRD2/ADORA3/MIF	21
GO:0048568	embryonic organ development	24/292	428/18670	7.45577e-08	5.48969e-07	1.99726e-07	CASP8/AKT1/KDR/MAPK3/MAPK1/SOD1/EGFR/VEGFA/IL10/HIF1A/CXCL8/HSF1/RUNX2/IGF2/EPHA2/EPHB2/MMP16/MMP14/MAP2K1/BMP4/KIT/TGFBR2/FGFR1/TNF	24
GO:0014013	regulation of gliogenesis	13/292	124/18670	7.47293e-08	5.48969e-07	1.99726e-07	IL6/PPARG/RELA/LDLR/IL1B/MTOR/CDK1/LYN/HDAC2/HDAC1/DRD3/TNF/TSPO	13
GO:0051101	regulation of DNA binding	13/292	124/18670	7.47293e-08	5.48969e-07	1.99726e-07	JUN/PPARG/MAPK8/HMOX1/RB1/MMP9/EGF/NFKBIA/IFNG/PARP1/MMP8/HDAC2/EP300	13
GO:0046889	positive regulation of lipid biosynthetic process	11/292	84/18670	7.65874e-08	5.61791e-07	2.04391e-07	PTGS2/AKT1/LDLR/SREBF1/IL1B/IFNG/PRKCD/MTOR/FPR2/TNF/NR1H4	11
GO:0019430	removal of superoxide radicals	7/292	25/18670	8.04561e-08	5.89303e-07	2.144e-07	SOD1/NOS3/MPO/NFE2L2/NQO1/DHFR/TNF	7
GO:0030593	neutrophil chemotaxis	12/292	104/18670	8.20844e-08	6.00348e-07	2.18419e-07	LBP/IL1B/CCL2/CXCL8/CXCL11/CXCL2/CXCL10/SYK/RAC1/PIK3CD/PIK3CG/CXCR2	12
GO:0006805	xenobiotic metabolic process	13/292	125/18670	8.2249e-08	6.00671e-07	2.18536e-07	PTGS1/CYP3A4/CYP1A2/CYP1A1/NR1I2/GSTP1/AHR/GSTM1/UGT1A1/NQO1/BCHE/CYP2D6/HSP90AB1	13
GO:0001954	positive regulation of cell-matrix adhesion	9/292	51/18670	8.47107e-08	6.1694e-07	2.24455e-07	KDR/GSK3B/VEGFA/ABL1/PRKCZ/EPHA1/ILK/RAC1/TEK	9
GO:0034405	response to fluid shear stress	8/292	37/18670	8.47241e-08	6.1694e-07	2.24455e-07	PTGS2/AKT1/HAS2/NOS3/NFE2L2/CA2/SRC/PDGFRB	8
GO:0045930	negative regulation of mitotic cell cycle	21/292	338/18670	9.09909e-08	6.61608e-07	2.40706e-07	BCL2/BAX/CCND1/RB1/EGFR/BCL2L1/CDKN1A/IL10/CCL2/CCNB1/PCNA/ABL1/CDK1/WEE1/EP300/CDK2/PLK1/BMP4/CDK4/MDM2/TNF	21
GO:0006816	calcium ion transport	24/292	434/18670	9.66208e-08	7.0152e-07	2.55228e-07	PTGS2/OPRM1/BCL2/BAX/ICAM1/OPRD1/EGF/CAV1/CCL2/PRKCB/NOS3/CXCL11/CXCL10/ABL1/ADORA2A/TLR9/LYN/LCK/DRD4/PIK3CG/PDGFRB/DRD2/TSPO/FYN	24
GO:0045986	negative regulation of smooth muscle contraction	6/292	16/18670	9.76097e-08	7.07671e-07	2.57465e-07	PTGS2/ADRB2/SOD1/ADORA1/ADORA2B/ADRA2C	6
GO:0071242	cellular response to ammonium ion	10/292	68/18670	9.80717e-08	7.08282e-07	2.57687e-07	CHRM3/CHRM2/OPRM1/CASP3/CCNA2/MAPK3/MAPK1/ABL1/HDAC2/GRK2	10
GO:0042446	hormone biosynthetic process	11/292	86/18670	9.812e-08	7.08282e-07	2.57687e-07	CYP3A4/AKR1B1/HSD3B2/HIF1A/IL1B/IFNG/CYP19A1/CYP11B2/HSD11B1/TNF/TSPO	11
GO:0090559	regulation of membrane permeability	11/292	86/18670	9.812e-08	7.08282e-07	2.57687e-07	BCL2/BAX/CASP8/MAPK8/GSK3B/STAT3/BCL2L1/TP63/BBC3/MTOR/YWHAG	11
GO:1904029	regulation of cyclin-dependent protein kinase activity	12/292	106/18670	1.01643e-07	7.3265e-07	2.66553e-07	CASP3/AKT1/CCNA2/CCND1/EGFR/CDKN1A/CCNB1/ADAM17/PLK1/SRC/CDK4/HSP90AB1	12
GO:0008203	cholesterol metabolic process	14/292	150/18670	1.02538e-07	7.38035e-07	2.68512e-07	PON1/CAT/PPARD/IL4/LDLR/SOD1/APOB/HMGCR/SREBF1/SOAT2/SOAT1/CFTR/CYP11B2/NR1H4	14
GO:0016999	antibiotic metabolic process	14/292	151/18670	1.11449e-07	8.01018e-07	2.91427e-07	CYP1A2/CYP1A1/CAT/AKR1B1/SOD1/UGT1A1/STAT3/MMP3/EGFR/MPO/HDAC6/RAC1/ALDH2/FYN	14
GO:0030330	DNA damage response, signal transduction by p53 class mediator	12/292	107/18670	1.12902e-07	8.09567e-07	2.94537e-07	BAX/CDKN1A/CCNB1/PCNA/CDK1/EP300/CDK2/DYRK1A/ATR/SIRT1/MDM2/MIF	12
GO:0015909	long-chain fatty acid transport	10/292	69/18670	1.13125e-07	8.09567e-07	2.94537e-07	PPARG/AKT1/SYK/RPS6KB1/ACE/DRD4/DRD2/DRD3/MIF/AKT2	10
GO:0070227	lymphocyte apoptotic process	10/292	69/18670	1.13125e-07	8.09567e-07	2.94537e-07	BAX/AKT1/IL10/HIF1A/IL2/LYN/BTK/IDO1/BMP4/MIF	10
GO:0032409	regulation of transporter activity	19/292	283/18670	1.14115e-07	8.15481e-07	2.96689e-07	ADRB2/OPRM1/BCL2/PON1/PPARG/HTR3A/MMP9/CAV1/CCL2/IFNG/PRKCD/TLR9/EPHB2/MTNR1B/GRM5/DRD4/CFTR/DRD2/DRD3	19
GO:0070228	regulation of lymphocyte apoptotic process	9/292	53/18670	1.20063e-07	8.5676e-07	3.11707e-07	BAX/IL10/HIF1A/IL2/LYN/BTK/IDO1/BMP4/MIF	9
GO:0034103	regulation of tissue remodeling	11/292	88/18670	1.24863e-07	8.88882e-07	3.23393e-07	IL6/BAX/PRKCA/EGFR/IL2/SPP1/SYK/CSK/CA2/CSF1R/SRC	11
GO:0009746	response to hexose	16/292	202/18670	1.24921e-07	8.88882e-07	3.23393e-07	PTGS2/CASP3/ICAM1/PPARD/HMGCR/SREBF1/ADIPOQ/RAF1/HIF1A/PIK3CA/ERN1/IGF1R/RAC1/CFTR/TGFBR2/NR1H4	16
GO:0015980	energy derivation by oxidation of organic compounds	19/292	285/18670	1.27406e-07	9.03983e-07	3.28888e-07	NOS2/AKT1/CYP1A2/INSR/CAT/GSK3B/IL4/HIF1A/MYC/CCNB1/IFNG/IGF2/CYCS/MTOR/CDK1/ESRRB/PIK3CA/VCP/AKT2	19
GO:0034976	response to endoplasmic reticulum stress	19/292	285/18670	1.27406e-07	9.03983e-07	3.28888e-07	BCL2/BAX/JUN/GSK3B/CCND1/BCL2L1/CAV1/CCL2/CXCL8/NFE2L2/BBC3/ALOX15/VCP/ERN1/EP300/PTPN1/CFTR/SIRT1/HSP90B1	19
GO:0048469	cell maturation	15/292	177/18670	1.28791e-07	9.12516e-07	3.31992e-07	PGR/BCL2/PPARG/RB1/VEGFA/CDKN1A/HIF1A/CCNB1/RUNX2/MTOR/BTK/TYMS/CDC25B/CFTR/FGFR1	15
GO:0010517	regulation of phospholipase activity	10/292	70/18670	1.30174e-07	9.21004e-07	3.3508e-07	SELE/ESR1/EGFR/ABL1/PRKCZ/TXK/KIT/PDGFRB/FGFR1/AGTR1	10
GO:0044262	cellular carbohydrate metabolic process	19/292	286/18670	1.3457e-07	9.50761e-07	3.45906e-07	AKT1/HAS2/INSR/GSK3B/AKR1B1/PPARA/ADIPOQ/GOT1/STAT3/IGFBP3/IGF2/MTOR/PDK1/ESRRB/EP300/SRC/SIRT1/BRAF/AKT2	19
GO:0001676	long-chain fatty acid metabolic process	12/292	109/18670	1.38817e-07	9.79376e-07	3.56317e-07	PTGS1/PTGS2/CYP3A4/CYP1A2/CYP1A1/ALOX5/GSTP1/LTA4H/MAPK3/ALOX12/ALOX15/CYP2D6	12
GO:0032655	regulation of interleukin-12 production	9/292	54/18670	1.42118e-07	1.00125e-06	3.64275e-07	RELA/MAPK14/IL10/IFNG/CD40LG/IRF1/SYK/TLR9/IDO1	9
GO:0071450	cellular response to oxygen radical	7/292	27/18670	1.44699e-07	1.01656e-06	3.69846e-07	SOD1/NOS3/MPO/NFE2L2/NQO1/DHFR/TNF	7
GO:0071451	cellular response to superoxide	7/292	27/18670	1.44699e-07	1.01656e-06	3.69846e-07	SOD1/NOS3/MPO/NFE2L2/NQO1/DHFR/TNF	7
GO:0090257	regulation of muscle system process	18/292	259/18670	1.47947e-07	1.03792e-06	3.77617e-07	PTGS2/CHRM3/CHRM2/ADRB2/PRKCA/SOD1/PPARA/CAV1/NOS3/PARP1/MTOR/ADORA1/ADORA2B/ADRA2C/ADRA2B/KIT/PIK3CG/GRK2	18
GO:0031649	heat generation	6/292	17/18670	1.48875e-07	1.04296e-06	3.7945e-07	PTGS2/ADRB2/IL1B/PTGER3/IL1A/TNF	6
GO:2000146	negative regulation of cell motility	21/292	349/18670	1.55915e-07	1.09075e-06	3.96836e-07	BCL2/PPARG/AKT1/HMOX1/GSTP1/PPARD/IL4/ADIPOQ/STAT3/CCL2/SERPINE1/NFE2L2/COL3A1/IGFBP3/ADORA1/EPHA1/ILK/CYP19A1/DRD2/ADORA3/MIF	21
GO:0042176	regulation of protein catabolic process	22/292	381/18670	1.60382e-07	1.12042e-06	4.07633e-07	NOS2/RELA/AKT1/GSK3B/LDLR/HMGCR/EGFR/IL10/EGF/ODC1/CAV1/IL1B/IFNG/NFE2L2/HSP90AA1/VCP/PLK1/MAPK9/MDM2/TNF/HSP90AB1/FYN	22
GO:0031623	receptor internalization	12/292	111/18670	1.69915e-07	1.18536e-06	4.31259e-07	ACHE/SELE/VEGFA/EGF/CAV1/CXCL8/SYK/DRD4/CXCR2/DRD2/DRD3/GRK2	12
GO:0022408	negative regulation of cell-cell adhesion	15/292	181/18670	1.72659e-07	1.20282e-06	4.37612e-07	CASP3/AKT1/PPARA/ADIPOQ/VEGFA/IL10/ERBB2/IL2/IRF1/PRKCD/ALOX12/ABL1/ADORA2A/IDO1/BMP4	15
GO:0070555	response to interleukin-1	16/292	207/18670	1.74861e-07	1.21647e-06	4.42575e-07	IL6/PRKCA/RELA/IKBKB/ICAM1/SELE/HAS2/MAPK3/NFKBIA/HIF1A/IL1B/CCL2/CXCL8/IL1A/CHUK/SRC	16
GO:1901992	positive regulation of mitotic cell cycle phase transition	11/292	91/18670	1.77119e-07	1.23046e-06	4.47665e-07	AKT1/CYP1A1/CCND1/RB1/EGFR/CCNB1/CDK1/ADAM17/CDC25B/CDK4/MDM2	11
GO:0070838	divalent metal ion transport	25/292	483/18670	1.82952e-07	1.26921e-06	4.61766e-07	PTGS2/OPRM1/BCL2/BAX/ICAM1/OPRD1/EGF/CAV1/CCL2/PRKCB/NOS3/IFNG/CXCL11/CXCL10/ABL1/ADORA2A/TLR9/LYN/LCK/DRD4/PIK3CG/PDGFRB/DRD2/TSPO/FYN	25
GO:2000108	positive regulation of leukocyte apoptotic process	7/292	28/18670	1.90363e-07	1.31879e-06	4.79804e-07	BAX/IL10/LYN/IDO1/PIK3CD/PIK3CB/SIRT1	7
GO:0042692	muscle cell differentiation	22/292	385/18670	1.92045e-07	1.3286e-06	4.83371e-07	BCL2/CASP3/AKT1/MAPK14/PPARA/RB1/VEGFA/CCNB1/CXCL10/CHUK/IGF2/NFATC1/ABL1/MTOR/CDK1/MMP14/CDC42/BMP4/KIT/PDGFRB/SIRT1/KDM6B	22
GO:0050873	brown fat cell differentiation	8/292	41/18670	1.98603e-07	1.37207e-06	4.99187e-07	PTGS2/ADRB2/MAPK14/ADIPOQ/MTOR/MB/SIRT1/FTO	8
GO:0051701	interaction with host	16/292	209/18670	1.99471e-07	1.37616e-06	5.00674e-07	CASP8/ICAM1/INSR/LDLR/EGFR/BCL2L1/CAV1/CXCL8/CDK1/EPHA2/TYRO3/MET/TYMS/ANPEP/SRC/GRK2	16
GO:0001660	fever generation	5/292	10/18670	2.13742e-07	1.47225e-06	5.35636e-07	PTGS2/IL1B/PTGER3/IL1A/TNF	5
GO:0043409	negative regulation of MAPK cascade	15/292	184/18670	2.1399e-07	1.47225e-06	5.35636e-07	AKT1/GSTP1/HMGCR/ADIPOQ/CAV1/MYC/IL1B/PRKCD/ABL1/CSK/EPHB2/LYN/IGF1R/BMP4/PTPN1	15
GO:0002902	regulation of B cell apoptotic process	6/292	18/18670	2.20387e-07	1.50794e-06	5.48619e-07	BAX/IL10/IL2/LYN/BTK/MIF	6
GO:0035994	response to muscle stretch	6/292	18/18670	2.20387e-07	1.50794e-06	5.48619e-07	JUN/RELA/MAPK14/FOS/NFKBIA/RAF1	6
GO:0060749	mammary gland alveolus development	6/292	18/18670	2.20387e-07	1.50794e-06	5.48619e-07	AR/ESR1/CCND1/VEGFA/EGF/HIF1A	6
GO:0061377	mammary gland lobule development	6/292	18/18670	2.20387e-07	1.50794e-06	5.48619e-07	AR/ESR1/CCND1/VEGFA/EGF/HIF1A	6
GO:0014015	positive regulation of gliogenesis	10/292	74/18670	2.23104e-07	1.5182e-06	5.52353e-07	IL6/PPARG/RELA/IL1B/MTOR/LYN/HDAC2/HDAC1/TNF/TSPO	10
GO:0031670	cellular response to nutrient	10/292	74/18670	2.23104e-07	1.5182e-06	5.52353e-07	PTGS2/PPARG/HMOX1/SOD1/COL1A1/HSF1/MDM2/HSP90B1/NR1H4/FYN	10
GO:0032418	lysosome localization	10/292	74/18670	2.23104e-07	1.5182e-06	5.52353e-07	HMOX1/SYK/ADORA2B/LYN/FGR/BTK/HDAC6/KIT/PIK3CD/PIK3CG	10
GO:0032677	regulation of interleukin-8 production	10/292	74/18670	2.23104e-07	1.5182e-06	5.52353e-07	CD14/LBP/ADIPOQ/IL10/IL1B/SERPINE1/CRP/SYK/TLR9/TNF	10
GO:0071398	cellular response to fatty acid	9/292	57/18670	2.30756e-07	1.56641e-06	5.69893e-07	PPARG/AKT1/LDLR/APOB/SREBF1/CCNB1/SRC/CDK4/NR1H4	9
GO:0072511	divalent inorganic cation transport	25/292	489/18670	2.30817e-07	1.56641e-06	5.69893e-07	PTGS2/OPRM1/BCL2/BAX/ICAM1/OPRD1/EGF/CAV1/CCL2/PRKCB/NOS3/IFNG/CXCL11/CXCL10/ABL1/ADORA2A/TLR9/LYN/LCK/DRD4/PIK3CG/PDGFRB/DRD2/TSPO/FYN	25
GO:0010907	positive regulation of glucose metabolic process	8/292	42/18670	2.42029e-07	1.64027e-06	5.96765e-07	AKT1/INSR/PPARA/IGF2/ESRRB/SRC/SIRT1/AKT2	8
GO:0032635	interleukin-6 production	14/292	161/18670	2.47503e-07	1.66891e-06	6.07182e-07	IL6/LBP/NOS2/STAT3/IL10/IL1B/SYK/MMP8/ADORA2B/TLR9/CSK/MAPKAPK2/TNF/NR1H4	14
GO:0000303	response to superoxide	7/292	29/18670	2.47592e-07	1.66891e-06	6.07182e-07	SOD1/NOS3/MPO/NFE2L2/NQO1/DHFR/TNF	7
GO:0005979	regulation of glycogen biosynthetic process	7/292	29/18670	2.47592e-07	1.66891e-06	6.07182e-07	AKT1/INSR/GSK3B/IGF2/MTOR/ESRRB/AKT2	7
GO:0010962	regulation of glucan biosynthetic process	7/292	29/18670	2.47592e-07	1.66891e-06	6.07182e-07	AKT1/INSR/GSK3B/IGF2/MTOR/ESRRB/AKT2	7
GO:0042593	glucose homeostasis	17/292	241/18670	2.67347e-07	1.79963e-06	6.54742e-07	PPARG/AKT1/ICAM1/INSR/HMGCR/ADIPOQ/STAT3/RAF1/HIF1A/MTNR1B/PIK3CA/ERN1/IGF1R/RAC1/CFTR/SIRT1/NR1H4	17
GO:0016051	carbohydrate biosynthetic process	16/292	214/18670	2.75346e-07	1.84848e-06	6.72516e-07	AKT1/HAS2/INSR/GSK3B/AKR1B1/PPARA/ADIPOQ/GOT1/EGF/IGF2/MTOR/ESRRB/EP300/PGK1/SIRT1/AKT2	16
GO:2001020	regulation of response to DNA damage stimulus	16/292	214/18670	2.75346e-07	1.84848e-06	6.72516e-07	BCL2/CASP9/EGFR/BCL2L1/MYC/PARP1/HSF1/PCNA/PRKCD/MCL1/ABL1/DYRK1A/ATR/SIRT1/MDM2/MIF	16
GO:0042116	macrophage activation	11/292	95/18670	2.765e-07	1.85374e-06	6.74428e-07	IL6/LBP/JUN/LDLR/IL10/IFNG/SYK/MMP8/FPR2/TNF/MIF	11
GO:0033500	carbohydrate homeostasis	17/292	242/18670	2.83544e-07	1.89841e-06	6.90681e-07	PPARG/AKT1/ICAM1/INSR/HMGCR/ADIPOQ/STAT3/RAF1/HIF1A/MTNR1B/PIK3CA/ERN1/IGF1R/RAC1/CFTR/SIRT1/NR1H4	17
GO:0046902	regulation of mitochondrial membrane permeability	10/292	76/18670	2.88382e-07	1.92822e-06	7.01524e-07	BCL2/BAX/CASP8/MAPK8/GSK3B/STAT3/BCL2L1/TP63/BBC3/YWHAG	10
GO:0034383	low-density lipoprotein particle clearance	8/292	43/18670	2.93346e-07	1.95878e-06	7.12644e-07	HMOX1/LDLR/APOB/ADIPOQ/SOAT2/SOAT1/CSK/NR1H4	8
GO:0010822	positive regulation of mitochondrion organization	12/292	117/18670	3.0381e-07	2.02324e-06	7.36095e-07	BCL2/BAX/CASP8/MAPK8/KDR/GSK3B/MMP9/TP63/HIF1A/BBC3/YWHAG/HDAC6	12
GO:1901222	regulation of NIK/NF-kappaB signaling	12/292	117/18670	3.0381e-07	2.02324e-06	7.36095e-07	NR3C2/TNFSF15/CD14/RELA/EGFR/NFKBIA/IL1B/MMP8/TLR9/ILK/EP300/TNF	12
GO:0006633	fatty acid biosynthetic process	14/292	164/18670	3.10742e-07	2.06664e-06	7.51886e-07	PTGS1/PTGS2/CYP3A4/CYP1A2/CYP1A1/ALOX5/LTA4H/ADIPOQ/IL1B/ALOX12/ALOX15/CYP2D6/SIRT1/MIF	14
GO:0040013	negative regulation of locomotion	22/292	396/18670	3.11187e-07	2.06685e-06	7.51961e-07	BCL2/PPARG/AKT1/HMOX1/GSTP1/PPARD/IL4/ADIPOQ/STAT3/CCL2/SERPINE1/NFE2L2/COL3A1/IGFBP3/ADORA1/ADORA2A/EPHA1/ILK/CYP19A1/DRD2/ADORA3/MIF	22
GO:0010518	positive regulation of phospholipase activity	9/292	59/18670	3.13609e-07	2.08016e-06	7.56806e-07	SELE/ESR1/EGFR/PRKCZ/TXK/KIT/PDGFRB/FGFR1/AGTR1	9
GO:0002544	chronic inflammatory response	6/292	19/18670	3.17885e-07	2.09962e-06	7.63886e-07	VCAM1/IL10/ADORA2B/CYP19A1/IDO1/TNF	6
GO:0060252	positive regulation of glial cell proliferation	6/292	19/18670	3.17885e-07	2.09962e-06	7.63886e-07	IL6/IL1B/MTOR/LYN/TNF/TSPO	6
GO:0000305	response to oxygen radical	7/292	30/18670	3.18648e-07	2.09962e-06	7.63886e-07	SOD1/NOS3/MPO/NFE2L2/NQO1/DHFR/TNF	7
GO:0001782	B cell homeostasis	7/292	30/18670	3.18648e-07	2.09962e-06	7.63886e-07	BCL2/BAX/CASP3/HIF1A/ABL1/LYN/MIF	7
GO:0001844	protein insertion into mitochondrial membrane involved in apoptotic signaling pathway	7/292	30/18670	3.18648e-07	2.09962e-06	7.63886e-07	BCL2/BAX/CASP8/MAPK8/TP63/BBC3/YWHAG	7
GO:0061448	connective tissue development	18/292	273/18670	3.23682e-07	2.12998e-06	7.74932e-07	RELA/MAPK14/PPARD/MAPK3/HIF1A/COL1A1/RUNX2/MMP13/PIK3CA/TYMS/BMP4/PDGFRB/CDK4/TGFBR2/FGFR1/SIRT1/NR1H4/FTO	18
GO:1990266	neutrophil migration	12/292	118/18670	3.3354e-07	2.19196e-06	7.9748e-07	LBP/IL1B/CCL2/CXCL8/CXCL11/CXCL2/CXCL10/SYK/RAC1/PIK3CD/PIK3CG/CXCR2	12
GO:0071478	cellular response to radiation	15/292	191/18670	3.47291e-07	2.27933e-06	8.29266e-07	PTGS2/BAX/CASP9/MAPK14/BCL2L1/CDKN1A/MYC/PARP1/HSF1/PCNA/EP300/ATR/SIRT1/MDM2/AKT2	15
GO:0014002	astrocyte development	8/292	44/18670	3.53706e-07	2.3123e-06	8.41262e-07	IL6/LDLR/EGFR/IL1B/IFNG/ADORA2A/FPR2/TNF	8
GO:0046688	response to copper ion	8/292	44/18670	3.53706e-07	2.3123e-06	8.41262e-07	CYP1A2/CYP1A1/ICAM1/SOD1/IL1A/NFE2L2/HSF1/CDK1	8
GO:1901028	regulation of mitochondrial outer membrane permeabilization involved in apoptotic signaling pathway	8/292	44/18670	3.53706e-07	2.3123e-06	8.41262e-07	BCL2/BAX/CASP8/MAPK8/GSK3B/TP63/BBC3/YWHAG	8
GO:0051193	regulation of cofactor metabolic process	12/292	119/18670	3.65831e-07	2.38844e-06	8.68962e-07	INSR/PPARA/STAT3/MMP3/HIF1A/IFNG/NFE2L2/PDK1/ESRRB/HDAC6/RAC1/FYN	12
GO:0010827	regulation of glucose transmembrane transport	10/292	78/18670	3.6984e-07	2.40831e-06	8.76192e-07	AKT1/INSR/MAPK14/ADIPOQ/IL1B/PRKCB/NFE2L2/BRAF/TNF/AKT2	10
GO:0033143	regulation of intracellular steroid hormone receptor signaling pathway	10/292	78/18670	3.6984e-07	2.40831e-06	8.76192e-07	AR/ESR1/TP63/PARP1/NCOR2/HDAC6/HDAC1/EP300/SRC/SIRT1	10
GO:0048762	mesenchymal cell differentiation	16/292	219/18670	3.76529e-07	2.44866e-06	8.90874e-07	IL6/BCL2/STAT1/HAS2/GSK3B/MAPK3/MAPK1/HIF1A/IL1B/COL1A1/FN1/MTOR/HDAC2/BMP4/TGFBR2/FGFR1	16
GO:0060439	trachea morphogenesis	5/292	11/18670	3.86847e-07	2.51249e-06	9.14097e-07	MAPK3/MAPK1/MAP2K1/BMP4/TGFBR2	5
GO:0003014	renal system process	12/292	120/18670	4.00874e-07	2.60021e-06	9.46009e-07	BCL2/HAS2/AKR1B1/ADIPOQ/ADORA1/ADORA2A/COMT/BMP4/CYP11B2/DRD2/DRD3/AGTR1	12
GO:0002675	positive regulation of acute inflammatory response	7/292	31/18670	4.06109e-07	2.62393e-06	9.54638e-07	IL6/PTGS2/IL1B/PTGER3/BTK/PIK3CG/TNF	7
GO:0006691	leukotriene metabolic process	7/292	31/18670	4.06109e-07	2.62393e-06	9.54638e-07	ALOX5/LTA4H/ABCC1/ALOX12/SYK/ALOX15/MAPKAPK2	7
GO:0010543	regulation of platelet activation	7/292	31/18670	4.06109e-07	2.62393e-06	9.54638e-07	PRKCA/NOS3/THBD/PRKCD/ALOX12/SYK/LYN	7
GO:0051302	regulation of cell division	14/292	168/18670	4.17577e-07	2.69453e-06	9.80326e-07	CAT/VEGFA/BCL2L1/TP63/MYC/IL1B/IL1A/IGF2/ESRRB/CDC25B/CDC42/PLK1/DRD2/DRD3	14
GO:0010803	regulation of tumor necrosis factor-mediated signaling pathway	9/292	61/18670	4.21133e-07	2.70697e-06	9.84853e-07	CASP8/IKBKB/GSTP1/ADIPOQ/CHUK/SYK/ADAM17/TNF/NR1H4	9
GO:0032370	positive regulation of lipid transport	9/292	61/18670	4.21133e-07	2.70697e-06	9.84853e-07	PON1/ADIPOQ/NFKBIA/IL1B/SPP1/PRKCD/CYP19A1/SIRT1/MIF	9
GO:2001244	positive regulation of intrinsic apoptotic signaling pathway	9/292	61/18670	4.21133e-07	2.70697e-06	9.84853e-07	BCL2/BAX/SOD1/BCL2L1/CAV1/BBC3/MCL1/LCK/SIRT1	9
GO:0071560	cellular response to transforming growth factor beta stimulus	17/292	249/18670	4.24349e-07	2.71045e-06	9.86118e-07	JUN/NR3C1/GOT1/FOS/CAV1/COL1A1/PARP1/COL3A1/PRKCZ/ADAM17/HDAC2/EP300/SRC/TGFBR2/SIRT1/HSP90AB1/FYN	17
GO:0032309	icosanoid secretion	8/292	45/18670	4.24391e-07	2.71045e-06	9.86118e-07	NOS2/IL1B/SYK/ACE/DRD4/DRD2/DRD3/MIF	8
GO:0032570	response to progesterone	8/292	45/18670	4.24391e-07	2.71045e-06	9.86118e-07	RELA/SREBF1/FOS/CAV1/FOSL1/TYMS/SRC/TSPO	8
GO:0048538	thymus development	8/292	45/18670	4.24391e-07	2.71045e-06	9.86118e-07	BCL2/MAPK3/MAPK1/SOD1/RAF1/ABL1/TYR/MAP2K1	8
GO:1900274	regulation of phospholipase C activity	8/292	45/18670	4.24391e-07	2.71045e-06	9.86118e-07	SELE/ESR1/EGFR/ABL1/TXK/KIT/PDGFRB/FGFR1	8
GO:0051767	nitric-oxide synthase biosynthetic process	6/292	20/18670	4.48174e-07	2.85504e-06	1.03872e-06	STAT1/GSTP1/KDR/CCL2/IFNG/TLR9	6
GO:0051769	regulation of nitric-oxide synthase biosynthetic process	6/292	20/18670	4.48174e-07	2.85504e-06	1.03872e-06	STAT1/GSTP1/KDR/CCL2/IFNG/TLR9	6
GO:0043900	regulation of multi-organism process	22/292	405/18670	4.55734e-07	2.89949e-06	1.0549e-06	BCL2/JUN/PRKCA/NOS2/STAT1/SLPI/MAPK3/PLB1/CAV1/IL1B/CXCL8/IFNG/NOX5/SYK/MMP12/HDAC2/HDAC1/EP300/CSF1R/PRF1/TNF/MIF	22
GO:0007200	phospholipase C-activating G protein-coupled receptor signaling pathway	11/292	100/18670	4.6801e-07	2.9738e-06	1.08193e-06	CHRM2/OPRM1/ESR1/OPRD1/PTGER3/GRM5/TGM2/FPR2/CXCR2/DRD2/AGTR1	11
GO:0034101	erythrocyte homeostasis	12/292	122/18670	4.80038e-07	3.04635e-06	1.10832e-06	CASP3/STAT1/HMOX1/MAPK14/STAT3/RB1/VEGFA/HIF1A/LYN/MB/BMP4/KIT	12
GO:0071897	DNA biosynthetic process	15/292	196/18670	4.84267e-07	3.06928e-06	1.11667e-06	PPARG/MAPK3/MAPK1/ADIPOQ/CDKN1A/MYC/PCNA/HSP90AA1/TYMS/VCP/SRC/ATR/PDGFRB/SIRT1/HSP90AB1	15
GO:0002260	lymphocyte homeostasis	9/292	62/18670	4.85957e-07	3.07608e-06	1.11914e-06	BCL2/BAX/CASP3/AKT1/HIF1A/IL2/ABL1/LYN/MIF	9
GO:1904062	regulation of cation transmembrane transport	20/292	342/18670	4.87608e-07	3.08262e-06	1.12152e-06	ADRB2/OPRM1/BAX/MMP9/CAV1/CCL2/IFNG/CXCL11/CXCL10/NOX5/ABL1/TLR9/EPHB2/LYN/MTNR1B/DRD4/PIK3CG/DRD2/DRD3/FYN	20
GO:0045776	negative regulation of blood pressure	8/292	46/18670	5.06821e-07	3.20003e-06	1.16424e-06	ADRB2/NOS2/PPARA/ADIPOQ/NOS3/ADORA1/DRD2/DRD3	8
GO:0008210	estrogen metabolic process	7/292	32/18670	5.12903e-07	3.22211e-06	1.17227e-06	CYP3A4/CYP1A2/CYP1A1/UGT1A1/CYP19A1/COMT/CYP2D6	7
GO:0043552	positive regulation of phosphatidylinositol 3-kinase activity	7/292	32/18670	5.12903e-07	3.22211e-06	1.17227e-06	LYN/FGR/TEK/KIT/SRC/PDGFRB/FPR2	7
GO:0045907	positive regulation of vasoconstriction	7/292	32/18670	5.12903e-07	3.22211e-06	1.17227e-06	PTGS2/CHRM3/AKT1/ICAM1/EGFR/CAV1/ADRA2C	7
GO:0051385	response to mineralocorticoid	7/292	32/18670	5.12903e-07	3.22211e-06	1.17227e-06	HSD3B2/CCND1/FOS/CDKN1A/PARP1/FOSL1/SRC	7
GO:0009749	response to glucose	15/292	197/18670	5.16901e-07	3.24315e-06	1.17992e-06	CASP3/ICAM1/PPARD/HMGCR/SREBF1/ADIPOQ/RAF1/HIF1A/PIK3CA/ERN1/IGF1R/RAC1/CFTR/TGFBR2/NR1H4	15
GO:0097006	regulation of plasma lipoprotein particle levels	11/292	101/18670	5.17998e-07	3.24337e-06	1.18e-06	HMOX1/LDLR/MTTP/APOB/ADIPOQ/SOAT2/SOAT1/MPO/CSK/AGTR1/NR1H4	11
GO:0016241	regulation of macroautophagy	14/292	171/18670	5.18237e-07	3.24337e-06	1.18e-06	ADRB2/CASP3/AKT1/MAPK8/HMOX1/KDR/IL4/MAPK3/HIF1A/MTOR/PIK3CA/HDAC6/ERN1/SIRT1	14
GO:0034109	homotypic cell-cell adhesion	10/292	81/18670	5.29764e-07	3.31136e-06	1.20474e-06	PRKCA/HSPB1/PRKCD/ALOX12/SYK/LYN/TYRO3/ILK/PIK3CB/PIK3CG	10
GO:0031571	mitotic G1 DNA damage checkpoint	9/292	63/18670	5.59253e-07	3.48694e-06	1.26862e-06	BAX/CCND1/CDKN1A/CCNB1/PCNA/CDK1/EP300/CDK2/MDM2	9
GO:0044819	mitotic G1/S transition checkpoint	9/292	63/18670	5.59253e-07	3.48694e-06	1.26862e-06	BAX/CCND1/CDKN1A/CCNB1/PCNA/CDK1/EP300/CDK2/MDM2	9
GO:0000079	regulation of cyclin-dependent protein serine/threonine kinase activity	11/292	102/18670	5.7264e-07	3.56251e-06	1.29611e-06	CASP3/AKT1/CCNA2/CCND1/EGFR/CDKN1A/CCNB1/ADAM17/PLK1/SRC/CDK4	11
GO:0008637	apoptotic mitochondrial changes	12/292	124/18670	5.72801e-07	3.56251e-06	1.29611e-06	BCL2/BAX/JUN/CASP8/AKT1/MAPK8/GSK3B/BCL2L1/MMP9/TP63/BBC3/YWHAG	12
GO:0035966	response to topologically incorrect protein	15/292	199/18670	5.88184e-07	3.65362e-06	1.32926e-06	BAX/CCND1/CCL2/CXCL8/HSPB1/NFE2L2/HSF1/HSP90AA1/VCP/HDAC6/ERN1/EP300/PTPN1/HSP90B1/HSP90AB1	15
GO:0071559	response to transforming growth factor beta	17/292	255/18670	5.92701e-07	3.6771e-06	1.33781e-06	JUN/NR3C1/GOT1/FOS/CAV1/COL1A1/PARP1/COL3A1/PRKCZ/ADAM17/HDAC2/EP300/SRC/TGFBR2/SIRT1/HSP90AB1/FYN	17
GO:1905954	positive regulation of lipid localization	10/292	82/18670	5.95098e-07	3.68739e-06	1.34155e-06	PON1/APOB/ADIPOQ/NFKBIA/IL1B/SPP1/PRKCD/CYP19A1/SIRT1/MIF	10
GO:0035813	regulation of renal sodium excretion	6/292	21/18670	6.1923e-07	3.83216e-06	1.39422e-06	ADORA1/ADORA2A/COMT/DRD2/DRD3/AGTR1	6
GO:0034766	negative regulation of ion transmembrane transport	11/292	103/18670	6.32304e-07	3.90338e-06	1.42013e-06	AKT1/MMP9/CAV1/MTOR/TLR9/EPHB2/MTNR1B/DRD4/DRD2/DRD3/AKT2	11
GO:0048259	regulation of receptor-mediated endocytosis	11/292	103/18670	6.32304e-07	3.90338e-06	1.42013e-06	SELE/IL4/VEGFA/EGF/SERPINE1/SYK/RAC1/DRD4/PIK3CB/DRD2/DRD3	11
GO:0044783	G1 DNA damage checkpoint	9/292	64/18670	6.41933e-07	3.94089e-06	1.43378e-06	BAX/CCND1/CDKN1A/CCNB1/PCNA/CDK1/EP300/CDK2/MDM2	9
GO:2000378	negative regulation of reactive oxygen species metabolic process	9/292	64/18670	6.41933e-07	3.94089e-06	1.43378e-06	BCL2/STAT3/MMP3/IL10/HIF1A/CAV1/HDAC6/TSPO/FYN	9
GO:0051204	protein insertion into mitochondrial membrane	7/292	33/18670	6.42331e-07	3.94089e-06	1.43378e-06	BCL2/BAX/CASP8/MAPK8/TP63/BBC3/YWHAG	7
GO:1901890	positive regulation of cell junction assembly	7/292	33/18670	6.42331e-07	3.94089e-06	1.43378e-06	KDR/VEGFA/CAV1/ABL1/EPHA2/RAC1/TEK	7
GO:2000352	negative regulation of endothelial cell apoptotic process	7/292	33/18670	6.42331e-07	3.94089e-06	1.43378e-06	ICAM1/KDR/IL4/SERPINE1/NFE2L2/ABL1/TEK	7
GO:0007077	mitotic nuclear envelope disassembly	5/292	12/18670	6.54686e-07	4.01176e-06	1.45956e-06	PRKCA/PRKCB/CCNB1/CDK1/PLK1	5
GO:0002695	negative regulation of leukocyte activation	14/292	175/18670	6.86194e-07	4.19968e-06	1.52793e-06	CASP3/HMOX1/LDLR/IL10/ERBB2/IL2/IRF1/ADORA2A/LYN/BTK/TYRO3/CNR2/IDO1/BMP4	14
GO:0014823	response to activity	9/292	65/18670	7.34987e-07	4.48289e-06	1.63097e-06	CAT/PPARD/ADIPOQ/IL10/HIF1A/HSF1/MTOR/CDK1/KDM6B	9
GO:0072678	T cell migration	9/292	65/18670	7.34987e-07	4.48289e-06	1.63097e-06	ICAM1/CCL2/CXCL11/CXCL10/ADAM17/PIK3CD/PIK3CG/ZAP70/ADAM10	9
GO:0006986	response to unfolded protein	14/292	176/18670	7.35165e-07	4.48289e-06	1.63097e-06	BAX/CCND1/CCL2/CXCL8/HSPB1/NFE2L2/HSF1/HSP90AA1/VCP/ERN1/EP300/PTPN1/HSP90B1/HSP90AB1	14
GO:0035270	endocrine system development	12/292	127/18670	7.41862e-07	4.5182e-06	1.64381e-06	IL6/AKT1/INSR/GSK3B/SLC6A3/MAPK3/MAPK1/RAF1/MAP2K1/BMP4/DRD2/TSPO	12
GO:0002718	regulation of cytokine production involved in immune response	10/292	84/18670	7.47209e-07	4.53968e-06	1.65163e-06	IL6/HMOX1/MAPK14/MAPK3/IL10/IL1B/PRKCZ/BTK/TNF/MIF	10
GO:0010507	negative regulation of autophagy	10/292	84/18670	7.47209e-07	4.53968e-06	1.65163e-06	BCL2/AKT1/HMOX1/STAT3/IL10/MCL1/MTOR/MET/PIK3CA/TSPO	10
GO:0051271	negative regulation of cellular component movement	21/292	384/18670	7.51418e-07	4.5597e-06	1.65891e-06	BCL2/PPARG/AKT1/HMOX1/GSTP1/PPARD/IL4/ADIPOQ/STAT3/CCL2/SERPINE1/NFE2L2/COL3A1/IGFBP3/ADORA1/EPHA1/ILK/CYP19A1/DRD2/ADORA3/MIF	21
GO:0008593	regulation of Notch signaling pathway	11/292	105/18670	7.68297e-07	4.65646e-06	1.69412e-06	AKT1/STAT3/EGFR/EGF/TP63/NFKBIA/NOS3/MMP14/EP300/KIT/ADAM10	11
GO:0032148	activation of protein kinase B activity	7/292	34/18670	7.98102e-07	4.81371e-06	1.75132e-06	AKT1/INSR/MTOR/PRKCZ/ADRA2C/ADRA2B/SRC	7
GO:0042533	tumor necrosis factor biosynthetic process	7/292	34/18670	7.98102e-07	4.81371e-06	1.75132e-06	LBP/IL4/IL10/HSPB1/IFNG/SYK/MAPKAPK2	7
GO:0042534	regulation of tumor necrosis factor biosynthetic process	7/292	34/18670	7.98102e-07	4.81371e-06	1.75132e-06	LBP/IL4/IL10/HSPB1/IFNG/SYK/MAPKAPK2	7
GO:0043276	anoikis	7/292	34/18670	7.98102e-07	4.81371e-06	1.75132e-06	BCL2/AKT1/CAV1/MCL1/MTOR/PIK3CA/SRC	7
GO:0032675	regulation of interleukin-6 production	13/292	152/18670	8.07653e-07	4.86543e-06	1.77014e-06	IL6/LBP/STAT3/IL10/IL1B/SYK/MMP8/ADORA2B/TLR9/CSK/MAPKAPK2/TNF/NR1H4	13
GO:0046888	negative regulation of hormone secretion	9/292	66/18670	8.39487e-07	5.02421e-06	1.82791e-06	HMGCR/SREBF1/ADIPOQ/IL1B/ADORA1/MTNR1B/ADRA2C/ADRA2B/DRD2	9
GO:0006925	inflammatory cell apoptotic process	6/292	22/18670	8.40298e-07	5.02421e-06	1.82791e-06	IL6/CTSL/PIK3CD/PIK3CB/CXCR2/SIRT1	6
GO:0031281	positive regulation of cyclase activity	6/292	22/18670	8.40298e-07	5.02421e-06	1.82791e-06	NOS2/MAPK8/MAPK14/MAPK3/NOS3/ADORA2B	6
GO:0042359	vitamin D metabolic process	6/292	22/18670	8.40298e-07	5.02421e-06	1.82791e-06	CYP3A4/CYP1A1/IL1B/IFNG/FGFR1/TNF	6
GO:1901522	positive regulation of transcription from RNA polymerase II promoter involved in cellular response to chemical stimulus	6/292	22/18670	8.40298e-07	5.02421e-06	1.82791e-06	RELA/VEGFA/HIF1A/NFE2L2/RUNX2/EP300	6
GO:0032757	positive regulation of interleukin-8 production	8/292	49/18670	8.41062e-07	5.02421e-06	1.82791e-06	CD14/LBP/ADIPOQ/IL1B/SERPINE1/SYK/TLR9/TNF	8
GO:0051205	protein insertion into membrane	8/292	49/18670	8.41062e-07	5.02421e-06	1.82791e-06	BCL2/BAX/CASP8/MAPK8/EGFR/TP63/BBC3/YWHAG	8
GO:1901989	positive regulation of cell cycle phase transition	11/292	106/18670	8.45489e-07	5.04462e-06	1.83533e-06	AKT1/CYP1A1/CCND1/RB1/EGFR/CCNB1/CDK1/ADAM17/CDC25B/CDK4/MDM2	11
GO:0090287	regulation of cellular response to growth factor stimulus	18/292	292/18670	8.64725e-07	5.15322e-06	1.87485e-06	GOT1/VEGFA/HIF1A/CAV1/IL1B/PRKCB/RUNX2/ABL1/ADAM17/ILK/EP300/XDH/BMP4/PTPN1/TGFBR2/FGFR1/SIRT1/HSP90AB1	18
GO:0050853	B cell receptor signaling pathway	12/292	129/18670	8.77858e-07	5.21902e-06	1.89879e-06	BCL2/BAX/MAPK1/PRKCB/ABL1/SYK/BLK/BMX/LYN/BTK/LCK/PIK3CD	12
GO:0071482	cellular response to light stimulus	12/292	129/18670	8.77858e-07	5.21902e-06	1.89879e-06	PTGS2/BAX/CASP9/CDKN1A/MYC/PARP1/PCNA/EP300/ATR/SIRT1/MDM2/AKT2	12
GO:0008625	extrinsic apoptotic signaling pathway via death domain receptors	10/292	86/18670	9.32262e-07	5.52271e-06	2.00928e-06	BCL2/BAX/CASP8/HMOX1/ICAM1/BCL2L1/RAF1/NOS3/SERPINE1/TNF	10
GO:0032760	positive regulation of tumor necrosis factor production	10/292	86/18670	9.32262e-07	5.52271e-06	2.00928e-06	CD14/LBP/HSPB1/IFNG/SYK/MMP8/TLR9/HDAC2/MAPKAPK2/MIF	10
GO:0034637	cellular carbohydrate biosynthetic process	10/292	86/18670	9.32262e-07	5.52271e-06	2.00928e-06	AKT1/HAS2/INSR/GSK3B/AKR1B1/GOT1/IGF2/MTOR/ESRRB/AKT2	10
GO:0070873	regulation of glycogen metabolic process	7/292	35/18670	9.8436e-07	5.81752e-06	2.11653e-06	AKT1/INSR/GSK3B/IGF2/MTOR/ESRRB/AKT2	7
GO:0098801	regulation of renal system process	7/292	35/18670	9.8436e-07	5.81752e-06	2.11653e-06	ADIPOQ/ADORA1/ADORA2A/COMT/DRD2/DRD3/AGTR1	7
GO:1904659	glucose transmembrane transport	11/292	108/18670	1.02063e-06	6.01759e-06	2.18932e-06	AKT1/INSR/MAPK14/PPARD/ADIPOQ/IL1B/PRKCB/NFE2L2/BRAF/TNF/AKT2	11
GO:2000278	regulation of DNA biosynthetic process	11/292	108/18670	1.02063e-06	6.01759e-06	2.18932e-06	PPARG/MAPK3/MAPK1/ADIPOQ/CDKN1A/MYC/HSP90AA1/SRC/ATR/PDGFRB/HSP90AB1	11
GO:0046887	positive regulation of hormone secretion	12/292	131/18670	1.03552e-06	6.09818e-06	2.21864e-06	PPARD/EGFR/HIF1A/SPP1/ADORA2A/BLK/CYP19A1/RAC1/CFTR/FGFR1/DRD2/NR1H4	12
GO:0045844	positive regulation of striated muscle tissue development	10/292	87/18670	1.03895e-06	6.10398e-06	2.22075e-06	BCL2/MAPK14/MAPK1/HMGCR/CCNB1/ERBB3/MTOR/CDK1/BMP4/FGFR1	10
GO:0048636	positive regulation of muscle organ development	10/292	87/18670	1.03895e-06	6.10398e-06	2.22075e-06	BCL2/MAPK14/MAPK1/HMGCR/CCNB1/ERBB3/MTOR/CDK1/BMP4/FGFR1	10
GO:0010745	negative regulation of macrophage derived foam cell differentiation	5/292	13/18670	1.05026e-06	6.15595e-06	2.23966e-06	PPARG/PPARA/ADIPOQ/NFKBIA/CRP	5
GO:0010870	positive regulation of receptor biosynthetic process	5/292	13/18670	1.05026e-06	6.15595e-06	2.23966e-06	HIF1A/IFNG/HDAC6/HDAC2/HDAC1	5
GO:0050918	positive chemotaxis	9/292	68/18670	1.08755e-06	6.35957e-06	2.31374e-06	KDR/VEGFA/F3/CXCL8/CXCL10/MET/BMP4/FPR2/MIF	9
GO:0071230	cellular response to amino acid stimulus	9/292	68/18670	1.08755e-06	6.35957e-06	2.31374e-06	EGFR/BCL2L1/MMP2/COL1A1/COL3A1/HSF1/MTOR/TNF/FYN	9
GO:0035812	renal sodium excretion	6/292	23/18670	1.122e-06	6.53837e-06	2.37879e-06	ADORA1/ADORA2A/COMT/DRD2/DRD3/AGTR1	6
GO:0003158	endothelium development	12/292	132/18670	1.12337e-06	6.53837e-06	2.37879e-06	IKBKB/ICAM1/KDR/VEGFA/IL1B/CXCL10/ALOX12/MET/XDH/BMP4/TNF/KDM6B	12
GO:0042476	odontogenesis	12/292	132/18670	1.12337e-06	6.53837e-06	2.37879e-06	BAX/PPARA/TP63/SERPINE1/COL1A1/RUNX2/ALPL/HDAC2/HDAC1/CA2/BMP4/SRC	12
GO:0045598	regulation of fat cell differentiation	12/292	132/18670	1.12337e-06	6.53837e-06	2.37879e-06	IL6/PTGS2/PPARG/AKT1/MAPK14/PPARD/ADIPOQ/MTOR/HDAC6/SIRT1/TNF/FTO	12
GO:0007566	embryo implantation	8/292	51/18670	1.15581e-06	6.69005e-06	2.43398e-06	PTGS2/PPARD/SOD1/MMP2/MMP9/IL1B/SPP1/TGFBR2	8
GO:0019369	arachidonic acid metabolic process	8/292	51/18670	1.15581e-06	6.69005e-06	2.43398e-06	PTGS1/PTGS2/CYP1A2/CYP1A1/MAPK3/ALOX12/ALOX15/CYP2D6	8
GO:1901863	positive regulation of muscle tissue development	10/292	88/18670	1.15614e-06	6.69005e-06	2.43398e-06	BCL2/MAPK14/MAPK1/HMGCR/CCNB1/ERBB3/MTOR/CDK1/BMP4/FGFR1	10
GO:1903557	positive regulation of tumor necrosis factor superfamily cytokine production	10/292	88/18670	1.15614e-06	6.69005e-06	2.43398e-06	CD14/LBP/HSPB1/IFNG/SYK/MMP8/TLR9/HDAC2/MAPKAPK2/MIF	10
GO:1903725	regulation of phospholipid metabolic process	10/292	88/18670	1.15614e-06	6.69005e-06	2.43398e-06	LDLR/PRKCD/LYN/FGR/TEK/KIT/SRC/PDGFRB/FPR2/NR1H4	10
GO:0038061	NIK/NF-kappaB signaling	14/292	183/18670	1.17531e-06	6.78526e-06	2.46862e-06	NR3C2/TNFSF15/CD14/RELA/AKT1/EGFR/NFKBIA/IL1B/CHUK/MMP8/TLR9/ILK/EP300/TNF	14
GO:0043123	positive regulation of I-kappaB kinase/NF-kappaB signaling	14/292	183/18670	1.17531e-06	6.78526e-06	2.46862e-06	CASP8/RELA/IKBKB/AKT1/HMOX1/ADIPOQ/IL1B/PRKCB/CHUK/ABL1/TLR9/TGM2/TNF/FYN	14
GO:0045740	positive regulation of DNA replication	7/292	36/18670	1.20572e-06	6.9287e-06	2.52081e-06	JUN/EGFR/PCNA/CDK1/RAC1/CDK2/FGFR1	7
GO:0046627	negative regulation of insulin receptor signaling pathway	7/292	36/18670	1.20572e-06	6.9287e-06	2.52081e-06	RELA/IL1B/PRKCB/PRKCD/PRKCZ/RPS6KB1/PTPN1	7
GO:0090218	positive regulation of lipid kinase activity	7/292	36/18670	1.20572e-06	6.9287e-06	2.52081e-06	LYN/FGR/TEK/KIT/SRC/PDGFRB/FPR2	7
GO:2001171	positive regulation of ATP biosynthetic process	7/292	36/18670	1.20572e-06	6.9287e-06	2.52081e-06	INSR/IL4/STAT3/HIF1A/IFNG/ESRRB/VCP	7
GO:0016101	diterpenoid metabolic process	11/292	110/18670	1.22693e-06	7.0425e-06	2.5622e-06	CYP3A4/CYP1A2/CYP1A1/AKR1B1/PPARD/APOB/PLB1/UGT1A1/EGFR/TTR/CYP2D6	11
GO:0050864	regulation of B cell activation	14/292	184/18670	1.25448e-06	7.19236e-06	2.61673e-06	IL6/BCL2/CASP3/AHR/IL4/CDKN1A/IL10/IL2/SYK/TLR9/LYN/BTK/MMP14/MIF	14
GO:0007193	adenylate cyclase-inhibiting G protein-coupled receptor signaling pathway	10/292	89/18670	1.2847e-06	7.35715e-06	2.67668e-06	CHRM3/CHRM2/OPRM1/OPRD1/ADORA1/MTNR1A/DRD4/FPR2/DRD2/DRD3	10
GO:0030260	entry into host cell	12/292	134/18670	1.31912e-06	7.51974e-06	2.73584e-06	ICAM1/LDLR/EGFR/CAV1/CXCL8/CDK1/EPHA2/TYRO3/MET/ANPEP/SRC/GRK2	12
GO:0044409	entry into host	12/292	134/18670	1.31912e-06	7.51974e-06	2.73584e-06	ICAM1/LDLR/EGFR/CAV1/CXCL8/CDK1/EPHA2/TYRO3/MET/ANPEP/SRC/GRK2	12
GO:0051806	entry into cell of other organism involved in symbiotic interaction	12/292	134/18670	1.31912e-06	7.51974e-06	2.73584e-06	ICAM1/LDLR/EGFR/CAV1/CXCL8/CDK1/EPHA2/TYRO3/MET/ANPEP/SRC/GRK2	12
GO:0051828	entry into other organism involved in symbiotic interaction	12/292	134/18670	1.31912e-06	7.51974e-06	2.73584e-06	ICAM1/LDLR/EGFR/CAV1/CXCL8/CDK1/EPHA2/TYRO3/MET/ANPEP/SRC/GRK2	12
GO:0016042	lipid catabolic process	19/292	333/18670	1.36836e-06	7.79154e-06	2.83472e-06	AKT1/CYP3A4/CYP1A2/PPARD/LDLR/APOB/PLB1/PPARA/ADIPOQ/IL1B/SPP1/PRKCD/MTOR/ADORA1/CYP19A1/PIK3CG/CDK4/TNF/AKT2	19
GO:0051966	regulation of synaptic transmission, glutamatergic	9/292	70/18670	1.39653e-06	7.94289e-06	2.88979e-06	PTGS2/EGFR/CCL2/ADORA1/ADORA2A/GRM5/NTRK1/DRD2/TNF	9
GO:0015844	monoamine transport	10/292	90/18670	1.42555e-06	8.08948e-06	2.94312e-06	SLC6A4/SLC6A3/ADORA2A/SYK/ADRA2C/ADRA2B/DRD4/DRD2/DRD3/GRK2	10
GO:1903035	negative regulation of response to wounding	10/292	90/18670	1.42555e-06	8.08948e-06	2.94312e-06	PLAU/HMGCR/CDKN1A/NOS3/PLAT/THBD/SERPINE1/SPP1/PRKCD/ALOX12	10
GO:0001889	liver development	12/292	135/18670	1.42787e-06	8.09342e-06	2.94455e-06	JUN/RELA/HMOX1/CYP1A1/UGT1A1/CCND1/EGFR/IL10/PCNA/MET/PIK3CA/TYMS	12
GO:0014037	Schwann cell differentiation	7/292	37/18670	1.46728e-06	8.28856e-06	3.01555e-06	RELA/AKT1/SOD1/ERBB3/CDK1/ILK/AKT2	7
GO:0014912	negative regulation of smooth muscle cell migration	7/292	37/18670	1.46728e-06	8.28856e-06	3.01555e-06	GSTP1/PPARD/ADIPOQ/SERPINE1/NFE2L2/IGFBP3/ILK	7
GO:0045730	respiratory burst	7/292	37/18670	1.46728e-06	8.28856e-06	3.01555e-06	LBP/INSR/NCF1/MPO/RAC1/PIK3CD/PIK3CG	7
GO:0008645	hexose transmembrane transport	11/292	112/18670	1.46905e-06	8.28917e-06	3.01577e-06	AKT1/INSR/MAPK14/PPARD/ADIPOQ/IL1B/PRKCB/NFE2L2/BRAF/TNF/AKT2	11
GO:0001783	B cell apoptotic process	6/292	24/18670	1.47643e-06	8.31198e-06	3.02407e-06	BAX/IL10/IL2/LYN/BTK/MIF	6
GO:0044062	regulation of excretion	6/292	24/18670	1.47643e-06	8.31198e-06	3.02407e-06	ADORA1/ADORA2A/COMT/DRD2/DRD3/AGTR1	6
GO:0000186	activation of MAPKK activity	8/292	53/18670	1.56581e-06	8.77557e-06	3.19273e-06	MAPK3/MAPK1/EGFR/EGF/RAF1/ADORA1/BMP4/NTRK1	8
GO:0006968	cellular defense response	8/292	53/18670	1.56581e-06	8.77557e-06	3.19273e-06	LBP/RELA/NCF1/FOSL1/ADORA2A/ADORA2B/PRF1/CXCR2	8
GO:0032964	collagen biosynthetic process	8/292	53/18670	1.56581e-06	8.77557e-06	3.19273e-06	IL6/PPARG/PPARD/GOT1/COL1A1/HDAC2/BMP4/PDGFRB	8
GO:0045840	positive regulation of mitotic nuclear division	8/292	53/18670	1.56581e-06	8.77557e-06	3.19273e-06	INSR/RB1/EGF/IL1B/IL1A/IGF2/PDGFRB/DRD3	8
GO:0046620	regulation of organ growth	11/292	113/18670	1.60515e-06	8.98594e-06	3.26927e-06	SLC6A4/AKT1/MAPK14/MAPK1/SOD1/PPARA/CCNB1/MTOR/CDK1/TGFBR2/FGFR1	11
GO:0045346	regulation of MHC class II biosynthetic process	5/292	14/18670	1.61287e-06	9.01903e-06	3.28131e-06	IL4/IL10/IFNG/HDAC2/SIRT1	5
GO:0000075	cell cycle checkpoint	15/292	216/18670	1.65673e-06	9.25393e-06	3.36677e-06	BAX/MAPK14/CCND1/RB1/BCL2L1/CDKN1A/CCNB1/PCNA/CDK1/WEE1/EP300/CDK2/PLK1/ATR/MDM2	15
GO:0031644	regulation of neurological system process	12/292	137/18670	1.66943e-06	9.31443e-06	3.38878e-06	ADRB2/OPRM1/OPRD1/IL10/NOS3/MTOR/ADORA1/PRKCZ/MTNR1B/COMT/ADRA2C/SRC	12
GO:0015749	monosaccharide transmembrane transport	11/292	114/18670	1.75219e-06	9.7544e-06	3.54885e-06	AKT1/INSR/MAPK14/PPARD/ADIPOQ/IL1B/PRKCB/NFE2L2/BRAF/TNF/AKT2	11
GO:0030218	erythrocyte differentiation	11/292	114/18670	1.75219e-06	9.7544e-06	3.54885e-06	CASP3/STAT1/MAPK14/STAT3/RB1/VEGFA/HIF1A/LYN/MB/BMP4/KIT	11
GO:0007411	axon guidance	17/292	276/18670	1.7689e-06	9.83486e-06	3.57813e-06	PRKCA/MAPK3/MAPK1/VEGFA/ERBB2/EPHA2/EPHB2/EPHA1/PIK3CA/RAC1/EPHB4/CSF1R/NTRK1/PIK3CD/PIK3CB/SRC/FYN	17
GO:0032094	response to food	7/292	38/18670	1.7747e-06	9.83486e-06	3.57813e-06	OPRM1/AKT1/CYP1A1/PPARA/SREBF1/MPO/MTOR	7
GO:1900077	negative regulation of cellular response to insulin stimulus	7/292	38/18670	1.7747e-06	9.83486e-06	3.57813e-06	RELA/IL1B/PRKCB/PRKCD/PRKCZ/RPS6KB1/PTPN1	7
GO:0002532	production of molecular mediator involved in inflammatory response	9/292	72/18670	1.77848e-06	9.83486e-06	3.57813e-06	LBP/NOS2/ALOX5/MAPK14/SERPINE1/SYK/LYN/BTK/IDO1	9
GO:0050805	negative regulation of synaptic transmission	9/292	72/18670	1.77848e-06	9.83486e-06	3.57813e-06	PTGS2/SLC6A4/ACHE/ADIPOQ/IL1B/ADORA1/CNR2/BCHE/DRD2	9
GO:0060193	positive regulation of lipase activity	9/292	72/18670	1.77848e-06	9.83486e-06	3.57813e-06	SELE/ESR1/EGFR/PRKCZ/TXK/KIT/PDGFRB/FGFR1/AGTR1	9
GO:0008584	male gonad development	12/292	138/18670	1.80323e-06	9.9497e-06	3.61991e-06	BCL2/BAX/AR/ICAM1/INSR/ESR1/CCND1/BCL2L1/MMP14/KIT/NTRK1/PDGFRB	12
GO:0061008	hepaticobiliary system development	12/292	138/18670	1.80323e-06	9.9497e-06	3.61991e-06	JUN/RELA/HMOX1/CYP1A1/UGT1A1/CCND1/EGFR/IL10/PCNA/MET/PIK3CA/TYMS	12
GO:0002763	positive regulation of myeloid leukocyte differentiation	8/292	54/18670	1.81341e-06	9.96176e-06	3.62429e-06	JUN/CASP8/PRKCA/RB1/FOS/IFNG/CA2/TNF	8
GO:0006636	unsaturated fatty acid biosynthetic process	8/292	54/18670	1.81341e-06	9.96176e-06	3.62429e-06	PTGS1/PTGS2/ALOX5/IL1B/ALOX12/ALOX15/SIRT1/MIF	8
GO:0051353	positive regulation of oxidoreductase activity	8/292	54/18670	1.81341e-06	9.96176e-06	3.62429e-06	AKT1/HIF1A/IL1B/IFNG/ABL1/DHFR/TNF/AGTR1	8
GO:0097345	mitochondrial outer membrane permeabilization	8/292	54/18670	1.81341e-06	9.96176e-06	3.62429e-06	BCL2/BAX/CASP8/MAPK8/GSK3B/TP63/BBC3/YWHAG	8
GO:0097485	neuron projection guidance	17/292	277/18670	1.85834e-06	1.01973e-05	3.71e-06	PRKCA/MAPK3/MAPK1/VEGFA/ERBB2/EPHA2/EPHB2/EPHA1/PIK3CA/RAC1/EPHB4/CSF1R/NTRK1/PIK3CD/PIK3CB/SRC/FYN	17
GO:0035821	modification of morphology or physiology of other organism	13/292	164/18670	1.90953e-06	1.04667e-05	3.80801e-06	JUN/CASP8/NOS2/INSR/SLPI/BCL2L1/IFNG/SYK/TYMS/HDAC1/EP300/CSF1R/PRF1	13
GO:0006476	protein deacetylation	10/292	93/18670	1.93201e-06	1.05783e-05	3.84861e-06	MAPK8/SREBF1/VEGFA/IFNG/HDAC6/HDAC2/HDAC1/EP300/DYRK1A/SIRT1	10
GO:0006720	isoprenoid metabolic process	12/292	139/18670	1.94643e-06	1.06107e-05	3.8604e-06	CYP3A4/CYP1A2/CYP1A1/AKR1B1/PPARD/APOB/PLB1/HMGCR/UGT1A1/EGFR/TTR/CYP2D6	12
GO:0007189	adenylate cyclase-activating G protein-coupled receptor signaling pathway	12/292	139/18670	1.94643e-06	1.06107e-05	3.8604e-06	ADRB2/OPRM1/PRKCA/PTGER3/CXCL11/CXCL10/ADORA2A/ADORA2B/ADRA2C/ADRA2B/DRD2/DRD3	12
GO:0045580	regulation of T cell differentiation	12/292	139/18670	1.94643e-06	1.06107e-05	3.8604e-06	IL4/SOD1/ERBB2/IL2/IFNG/IRF1/ABL1/SYK/PRKCZ/BMP4/ZAP70/TGFBR2	12
GO:0046546	development of primary male sexual characteristics	12/292	139/18670	1.94643e-06	1.06107e-05	3.8604e-06	BCL2/BAX/AR/ICAM1/INSR/ESR1/CCND1/BCL2L1/MMP14/KIT/NTRK1/PDGFRB	12
GO:0045685	regulation of glial cell differentiation	9/292	73/18670	2.00107e-06	1.08611e-05	3.95148e-06	IL6/PPARG/RELA/LDLR/MTOR/CDK1/HDAC2/HDAC1/DRD3	9
GO:0060350	endochondral bone morphogenesis	9/292	73/18670	2.00107e-06	1.08611e-05	3.95148e-06	COL1A1/RUNX2/ALPL/MMP13/MMP16/MMP14/TEK/BMP4/TGFBR2	9
GO:0072401	signal transduction involved in DNA integrity checkpoint	9/292	73/18670	2.00107e-06	1.08611e-05	3.95148e-06	BAX/CDKN1A/CCNB1/PCNA/CDK1/EP300/CDK2/PLK1/MDM2	9
GO:0072422	signal transduction involved in DNA damage checkpoint	9/292	73/18670	2.00107e-06	1.08611e-05	3.95148e-06	BAX/CDKN1A/CCNB1/PCNA/CDK1/EP300/CDK2/PLK1/MDM2	9
GO:0007093	mitotic cell cycle checkpoint	13/292	165/18670	2.0442e-06	1.10831e-05	4.03227e-06	BAX/CCND1/RB1/BCL2L1/CDKN1A/CCNB1/PCNA/CDK1/WEE1/EP300/CDK2/PLK1/MDM2	13
GO:0034219	carbohydrate transmembrane transport	11/292	116/18670	2.08217e-06	1.12767e-05	4.1027e-06	AKT1/INSR/MAPK14/PPARD/ADIPOQ/IL1B/PRKCB/NFE2L2/BRAF/TNF/AKT2	11
GO:1901990	regulation of mitotic cell cycle phase transition	22/292	444/18670	2.09826e-06	1.13515e-05	4.12992e-06	BCL2/BAX/AKT1/CYP1A1/CCND1/RB1/EGFR/CDKN1A/CCL2/CCNB1/PCNA/CDK1/WEE1/ADAM17/HSP90AA1/YWHAG/EP300/CDC25B/CDK2/PLK1/CDK4/MDM2	22
GO:1990778	protein localization to cell periphery	18/292	311/18670	2.13024e-06	1.15084e-05	4.18698e-06	AR/IKBKB/AKT1/MAPK10/ADIPOQ/EGFR/BCL2L1/CAV1/IFNG/PRKCZ/EPHA2/CSK/EPHB2/MMP14/PLK1/TNF/ADAM10/AKT2	18
GO:0051930	regulation of sensory perception of pain	7/292	39/18670	2.13417e-06	1.15084e-05	4.18698e-06	OPRM1/OPRD1/IL10/MTOR/ADORA1/COMT/ADRA2C	7
GO:1902042	negative regulation of extrinsic apoptotic signaling pathway via death domain receptors	7/292	39/18670	2.13417e-06	1.15084e-05	4.18698e-06	CASP8/HMOX1/ICAM1/BCL2L1/RAF1/NOS3/SERPINE1	7
GO:0051224	negative regulation of protein transport	14/292	193/18670	2.21219e-06	1.19162e-05	4.33536e-06	OPRM1/HMGCR/SREBF1/ADIPOQ/IL10/IL1B/FN1/CSK/MTNR1B/DRD4/DRD2/DRD3/TNF/NR1H4	14
GO:0072395	signal transduction involved in cell cycle checkpoint	9/292	74/18670	2.24724e-06	1.2092e-05	4.39931e-06	BAX/CDKN1A/CCNB1/PCNA/CDK1/EP300/CDK2/PLK1/MDM2	9
GO:0050709	negative regulation of protein secretion	12/292	141/18670	2.2633e-06	1.21652e-05	4.42595e-06	OPRM1/HMGCR/SREBF1/IL10/IL1B/FN1/MTNR1B/DRD4/DRD2/DRD3/TNF/NR1H4	12
GO:0010508	positive regulation of autophagy	11/292	117/18670	2.26672e-06	1.21705e-05	4.42787e-06	ADRB2/HMOX1/KDR/GSK3B/IL4/MAPK3/HIF1A/IFNG/HDAC6/PIK3CB/SIRT1	11
GO:0042102	positive regulation of T cell proliferation	10/292	95/18670	2.35085e-06	1.25816e-05	4.57744e-06	IL6/VCAM1/IL4/IL1B/IL2/IGF2/CD40LG/SYK/ZAP70/TGFBR2	10
GO:0050810	regulation of steroid biosynthetic process	10/292	95/18670	2.35085e-06	1.25816e-05	4.57744e-06	SOD1/APOB/HMGCR/SREBF1/IL1B/IFNG/SIRT1/TNF/NR1H4/TSPO	10
GO:1903076	regulation of protein localization to plasma membrane	10/292	95/18670	2.35085e-06	1.25816e-05	4.57744e-06	AR/AKT1/EGFR/BCL2L1/IFNG/EPHA2/CSK/EPHB2/MMP14/TNF	10
GO:0045073	regulation of chemokine biosynthetic process	5/292	15/18670	2.38839e-06	1.27279e-05	4.63066e-06	IL6/HMOX1/IL1B/IFNG/TNF	5
GO:0045342	MHC class II biosynthetic process	5/292	15/18670	2.38839e-06	1.27279e-05	4.63066e-06	IL4/IL10/IFNG/HDAC2/SIRT1	5
GO:0051770	positive regulation of nitric-oxide synthase biosynthetic process	5/292	15/18670	2.38839e-06	1.27279e-05	4.63066e-06	STAT1/KDR/CCL2/IFNG/TLR9	5
GO:2001028	positive regulation of endothelial cell chemotaxis	5/292	15/18670	2.38839e-06	1.27279e-05	4.63066e-06	KDR/VEGFA/HSPB1/MET/FGFR1	5
GO:0034248	regulation of cellular amide metabolic process	23/292	483/18670	2.39355e-06	1.27418e-05	4.63572e-06	IL6/CASP3/AKT1/MAPK3/MAPK1/STAT3/ERBB2/HSPB1/IFNG/NFE2L2/PRKCD/MTOR/PDK1/RPS6KB1/TYMS/GRM5/DHFR/CDK4/EIF4H/TNF/NR1H4/AKT2/FTO	23
GO:0006977	DNA damage response, signal transduction by p53 class mediator resulting in cell cycle arrest	8/292	56/18670	2.40963e-06	1.28001e-05	4.65692e-06	BAX/CDKN1A/CCNB1/PCNA/CDK1/EP300/CDK2/MDM2	8
GO:1903202	negative regulation of oxidative stress-induced cell death	8/292	56/18670	2.40963e-06	1.28001e-05	4.65692e-06	AKT1/IL10/HIF1A/HSPB1/NFE2L2/MET/SIRT1/FYN	8
GO:0034114	regulation of heterotypic cell-cell adhesion	6/292	26/18670	2.45985e-06	1.30252e-05	4.73883e-06	ADIPOQ/IL10/IL1B/ALOX15/LCK/TNF	6
GO:1900739	regulation of protein insertion into mitochondrial membrane involved in apoptotic signaling pathway	6/292	26/18670	2.45985e-06	1.30252e-05	4.73883e-06	BCL2/CASP8/MAPK8/TP63/BBC3/YWHAG	6
GO:1900740	positive regulation of protein insertion into mitochondrial membrane involved in apoptotic signaling pathway	6/292	26/18670	2.45985e-06	1.30252e-05	4.73883e-06	BCL2/CASP8/MAPK8/TP63/BBC3/YWHAG	6
GO:0051931	regulation of sensory perception	7/292	40/18670	2.5525e-06	1.35015e-05	4.91211e-06	OPRM1/OPRD1/IL10/MTOR/ADORA1/COMT/ADRA2C	7
GO:0010660	regulation of muscle cell apoptotic process	10/292	96/18670	2.58839e-06	1.36623e-05	4.97063e-06	PPARG/HMOX1/HMGCR/IFNG/NFE2L2/HSF1/ALOX12/ILK/CXCR2/SIRT1	10
GO:0097327	response to antineoplastic agent	10/292	96/18670	2.58839e-06	1.36623e-05	4.97063e-06	CASP9/HMOX1/ICAM1/NR3C1/EGFR/HSF1/PCNA/DHFR/CDK4/ADAM10	10
GO:0006606	protein import into nucleus	12/292	143/18670	2.62486e-06	1.3811e-05	5.02472e-06	PTGS2/AKT1/MAPK14/MAPK1/STAT3/CDKN1A/NFKBIA/IFNG/PRKCD/SYK/MMP12/BMP4	12
GO:0106106	cold-induced thermogenesis	12/292	143/18670	2.62486e-06	1.3811e-05	5.02472e-06	ADRB2/ACHE/IL4/ADIPOQ/RB1/VEGFA/CAV1/HSF1/SYK/ADAM17/IGF1R/KDM6B	12
GO:0120161	regulation of cold-induced thermogenesis	12/292	143/18670	2.62486e-06	1.3811e-05	5.02472e-06	ADRB2/ACHE/IL4/ADIPOQ/RB1/VEGFA/CAV1/HSF1/SYK/ADAM17/IGF1R/KDM6B	12
GO:0030307	positive regulation of cell growth	13/292	169/18670	2.67123e-06	1.40401e-05	5.10809e-06	BCL2/AKT1/EGFR/VEGFA/ERBB2/IL2/FN1/MTOR/ADAM17/MMP14/ILK/CDC42/ADAM10	13
GO:0007173	epidermal growth factor receptor signaling pathway	11/292	119/18670	2.6793e-06	1.40678e-05	5.11814e-06	AKT1/NCF1/EGFR/MMP9/EGF/ABL1/ADORA1/ADAM17/PIK3CA/CDC42/SRC	11
GO:0007178	transmembrane receptor protein serine/threonine kinase signaling pathway	19/292	349/18670	2.73251e-06	1.4332e-05	5.21429e-06	JUN/MAPK14/MAPK3/GOT1/FOS/CAV1/PARP1/COL3A1/RUNX2/ABL1/PRKCZ/ADAM17/ILK/EP300/BMP4/SRC/TGFBR2/SIRT1/HSP90AB1	19
GO:0001649	osteoblast differentiation	15/292	225/18670	2.75045e-06	1.43959e-05	5.23751e-06	IL6/ACHE/AKT1/CAT/TP63/COL1A1/SPP1/RUNX2/IGFBP3/IGF2/EPHA2/ALPL/ILK/BMP4/TNF	15
GO:0033157	regulation of intracellular protein transport	15/292	225/18670	2.75045e-06	1.43959e-05	5.23751e-06	PTGS2/MAPK14/GSK3B/MAPK1/SREBF1/ADIPOQ/ERBB2/IL1B/IFNG/PRKCD/BMP4/PTPN1/MDM2/AKT2/FYN	15
GO:0033344	cholesterol efflux	8/292	57/18670	2.76537e-06	1.43984e-05	5.23843e-06	PON1/APOB/ADIPOQ/SOAT2/SOAT1/EGF/NFKBIA/SIRT1	8
GO:0048008	platelet-derived growth factor receptor signaling pathway	8/292	57/18670	2.76537e-06	1.43984e-05	5.23843e-06	ADIPOQ/VEGFA/F3/PLAT/ABL1/PTPN1/SRC/PDGFRB	8
GO:0072431	signal transduction involved in mitotic G1 DNA damage checkpoint	8/292	57/18670	2.76537e-06	1.43984e-05	5.23843e-06	BAX/CDKN1A/CCNB1/PCNA/CDK1/EP300/CDK2/MDM2	8
GO:1900408	negative regulation of cellular response to oxidative stress	8/292	57/18670	2.76537e-06	1.43984e-05	5.23843e-06	AKT1/IL10/HIF1A/HSPB1/NFE2L2/MET/SIRT1/FYN	8
GO:1902400	intracellular signal transduction involved in G1 DNA damage checkpoint	8/292	57/18670	2.76537e-06	1.43984e-05	5.23843e-06	BAX/CDKN1A/CCNB1/PCNA/CDK1/EP300/CDK2/MDM2	8
GO:1904950	negative regulation of establishment of protein localization	14/292	197/18670	2.81633e-06	1.46455e-05	5.32835e-06	OPRM1/HMGCR/SREBF1/ADIPOQ/IL10/IL1B/FN1/CSK/MTNR1B/DRD4/DRD2/DRD3/TNF/NR1H4	14
GO:0061045	negative regulation of wound healing	9/292	76/18670	2.81871e-06	1.46455e-05	5.32835e-06	PLAU/HMGCR/CDKN1A/NOS3/PLAT/THBD/SERPINE1/PRKCD/ALOX12	9
GO:0030316	osteoclast differentiation	10/292	97/18670	2.84653e-06	1.47593e-05	5.36975e-06	MAPK14/IL4/FOS/IFNG/MTOR/EPHA2/CA2/CSF1R/SRC/TNF	10
GO:0120162	positive regulation of cold-induced thermogenesis	10/292	97/18670	2.84653e-06	1.47593e-05	5.36975e-06	ADRB2/ACHE/IL4/ADIPOQ/VEGFA/CAV1/HSF1/SYK/IGF1R/KDM6B	10
GO:0043433	negative regulation of DNA-binding transcription factor activity	13/292	170/18670	2.85246e-06	1.47747e-05	5.37535e-06	HMOX1/ESR1/CAT/RB1/IL10/NFKBIA/CHUK/EGLN1/TLR9/HDAC2/SIRT1/NR1H4/ADORA3	13
GO:0006721	terpenoid metabolic process	11/292	120/18670	2.90924e-06	1.50532e-05	5.47666e-06	CYP3A4/CYP1A2/CYP1A1/AKR1B1/PPARD/APOB/PLB1/UGT1A1/EGFR/TTR/CYP2D6	11
GO:0000077	DNA damage checkpoint	12/292	145/18670	3.03647e-06	1.56824e-05	5.70557e-06	BAX/MAPK14/CCND1/CDKN1A/CCNB1/PCNA/CDK1/EP300/CDK2/PLK1/ATR/MDM2	12
GO:0042572	retinol metabolic process	7/292	41/18670	3.03713e-06	1.56824e-05	5.70557e-06	CYP3A4/CYP1A2/CYP1A1/AKR1B1/PLB1/TTR/CYP2D6	7
GO:0006937	regulation of muscle contraction	13/292	171/18670	3.04452e-06	1.56992e-05	5.7117e-06	PTGS2/CHRM3/CHRM2/ADRB2/SOD1/CAV1/ADORA1/ADORA2B/ADRA2C/ADRA2B/KIT/PIK3CG/GRK2	13
GO:0007204	positive regulation of cytosolic calcium ion concentration	18/292	319/18670	3.04668e-06	1.56992e-05	5.7117e-06	BCL2/BAX/ESR1/CAV1/PTGER3/IL2/CXCL11/CXCL10/ABL1/LYN/LCK/TGM2/PIK3CG/FPR2/CXCR2/DRD2/AGTR1/FYN	18
GO:0035902	response to immobilization stress	6/292	27/18670	3.12132e-06	1.60672e-05	5.84559e-06	PPARG/CYP1A2/CYP1A1/GOT1/FOS/MDM2	6
GO:0060191	regulation of lipase activity	10/292	98/18670	3.12674e-06	1.60785e-05	5.8497e-06	SELE/ESR1/EGFR/ABL1/PRKCZ/TXK/KIT/PDGFRB/FGFR1/AGTR1	10
GO:0032481	positive regulation of type I interferon production	9/292	77/18670	3.14851e-06	1.61738e-05	5.88436e-06	CD14/RELA/STAT1/CHUK/IRF1/SYK/TLR9/MMP12/EP300	9
GO:0019372	lipoxygenase pathway	5/292	16/18670	3.42965e-06	1.74433e-05	6.34623e-06	PTGS2/PON1/ALOX5/ALOX12/ALOX15	5
GO:0030397	membrane disassembly	5/292	16/18670	3.42965e-06	1.74433e-05	6.34623e-06	PRKCA/PRKCB/CCNB1/CDK1/PLK1	5
GO:0032225	regulation of synaptic transmission, dopaminergic	5/292	16/18670	3.42965e-06	1.74433e-05	6.34623e-06	PTGS2/SLC6A4/DRD4/DRD2/DRD3	5
GO:0034116	positive regulation of heterotypic cell-cell adhesion	5/292	16/18670	3.42965e-06	1.74433e-05	6.34623e-06	IL10/IL1B/ALOX15/LCK/TNF	5
GO:0042033	chemokine biosynthetic process	5/292	16/18670	3.42965e-06	1.74433e-05	6.34623e-06	IL6/HMOX1/IL1B/IFNG/TNF	5
GO:0044849	estrous cycle	5/292	16/18670	3.42965e-06	1.74433e-05	6.34623e-06	OPRM1/HAS2/PCNA/NCOR2/MMP7	5
GO:0050755	chemokine metabolic process	5/292	16/18670	3.42965e-06	1.74433e-05	6.34623e-06	IL6/HMOX1/IL1B/IFNG/TNF	5
GO:0051081	nuclear envelope disassembly	5/292	16/18670	3.42965e-06	1.74433e-05	6.34623e-06	PRKCA/PRKCB/CCNB1/CDK1/PLK1	5
GO:0090335	regulation of brown fat cell differentiation	5/292	16/18670	3.42965e-06	1.74433e-05	6.34623e-06	PTGS2/MAPK14/MTOR/SIRT1/FTO	5
GO:1901570	fatty acid derivative biosynthetic process	10/292	99/18670	3.43061e-06	1.74433e-05	6.34623e-06	PTGS1/PTGS2/ALOX5/LTA4H/IL1B/ALOX12/SYK/ALOX15/SIRT1/MIF	10
GO:0003015	heart process	17/292	290/18670	3.45615e-06	1.75552e-05	6.38696e-06	CHRM2/SOD1/SREBF1/CAV1/NOS3/IL2/MTOR/ADORA1/PIK3CA/ACE/PIK3CG/SRC/MDM2/DRD2/GRK2/ADORA3/FYN	17
GO:0070304	positive regulation of stress-activated protein kinase signaling cascade	13/292	173/18670	3.46335e-06	1.75739e-05	6.39376e-06	NCF1/HMGCR/VEGFA/IL1B/CD40LG/SYK/MMP8/TLR9/LYN/ERN1/XDH/PTPN1/TNF	13
GO:0002697	regulation of immune effector process	22/292	458/18670	3.46926e-06	1.7586e-05	6.39816e-06	IL6/LBP/STAT1/HMOX1/MAPK14/IL4/MAPK3/IL10/IL1B/IL2/IFNG/CD40LG/SYK/PRKCZ/ADORA2B/TLR9/LYN/FGR/BTK/MMP12/TNF/MIF	22
GO:0000271	polysaccharide biosynthetic process	9/292	78/18670	3.51094e-06	1.77253e-05	6.44882e-06	AKT1/HAS2/INSR/GSK3B/EGF/IGF2/MTOR/ESRRB/AKT2	9
GO:0043407	negative regulation of MAP kinase activity	9/292	78/18670	3.51094e-06	1.77253e-05	6.44882e-06	GSTP1/HMGCR/ADIPOQ/CAV1/IL1B/PRKCD/LYN/BMP4/PTPN1	9
GO:0070664	negative regulation of leukocyte proliferation	9/292	78/18670	3.51094e-06	1.77253e-05	6.44882e-06	CASP3/GSTP1/IL10/ERBB2/IL2/LYN/BTK/IDO1/BMP4	9
GO:0072332	intrinsic apoptotic signaling pathway by p53 class mediator	9/292	78/18670	3.51094e-06	1.77253e-05	6.44882e-06	BCL2/BAX/CDKN1A/TP63/E2F2/EP300/SIRT1/MDM2/MIF	9
GO:0043388	positive regulation of DNA binding	8/292	59/18670	3.61195e-06	1.81434e-05	6.60095e-06	PPARG/RB1/MMP9/EGF/IFNG/PARP1/MMP8/EP300	8
GO:0072413	signal transduction involved in mitotic cell cycle checkpoint	8/292	59/18670	3.61195e-06	1.81434e-05	6.60095e-06	BAX/CDKN1A/CCNB1/PCNA/CDK1/EP300/CDK2/MDM2	8
GO:1902402	signal transduction involved in mitotic DNA damage checkpoint	8/292	59/18670	3.61195e-06	1.81434e-05	6.60095e-06	BAX/CDKN1A/CCNB1/PCNA/CDK1/EP300/CDK2/MDM2	8
GO:1902403	signal transduction involved in mitotic DNA integrity checkpoint	8/292	59/18670	3.61195e-06	1.81434e-05	6.60095e-06	BAX/CDKN1A/CCNB1/PCNA/CDK1/EP300/CDK2/MDM2	8
GO:1902883	negative regulation of response to oxidative stress	8/292	59/18670	3.61195e-06	1.81434e-05	6.60095e-06	AKT1/IL10/HIF1A/HSPB1/NFE2L2/MET/SIRT1/FYN	8
GO:0010657	muscle cell apoptotic process	10/292	100/18670	3.75978e-06	1.88145e-05	6.84509e-06	PPARG/HMOX1/HMGCR/IFNG/NFE2L2/HSF1/ALOX12/ILK/CXCR2/SIRT1	10
GO:0034446	substrate adhesion-dependent cell spreading	10/292	100/18670	3.75978e-06	1.88145e-05	6.84509e-06	HAS2/FN1/ABL1/TYRO3/EPHA1/ILK/RAC1/CDC42/TEK/SRC	10
GO:0055024	regulation of cardiac muscle tissue development	10/292	100/18670	3.75978e-06	1.88145e-05	6.84509e-06	MAPK14/MAPK1/PPARA/CCNB1/ERBB3/MTOR/CDK1/BMP4/TGFBR2/FGFR1	10
GO:0002792	negative regulation of peptide secretion	12/292	148/18670	3.76063e-06	1.88145e-05	6.84509e-06	OPRM1/HMGCR/SREBF1/IL10/IL1B/FN1/MTNR1B/DRD4/DRD2/DRD3/TNF/NR1H4	12
GO:0050852	T cell receptor signaling pathway	14/292	202/18670	3.77575e-06	1.88712e-05	6.86573e-06	RELA/IKBKB/MAPK1/CHUK/ABL1/CSK/TXK/BTK/PIK3CA/LCK/PIK3CD/PIK3CB/ZAP70/FYN	14
GO:0010818	T cell chemotaxis	6/292	28/18670	3.92067e-06	1.95563e-05	7.11498e-06	CXCL11/CXCL10/ADAM17/PIK3CD/PIK3CG/ADAM10	6
GO:0032770	positive regulation of monooxygenase activity	6/292	28/18670	3.92067e-06	1.95563e-05	7.11498e-06	AKT1/HIF1A/IL1B/IFNG/DHFR/TNF	6
GO:0046165	alcohol biosynthetic process	13/292	175/18670	3.93246e-06	1.95955e-05	7.12924e-06	CYP3A4/AKR1B1/SOD1/APOB/HMGCR/SREBF1/GOT1/IL1B/IFNG/DHFR/CFTR/CYP11B2/TNF	13
GO:0051146	striated muscle cell differentiation	17/292	293/18670	3.96729e-06	1.97494e-05	7.18522e-06	BCL2/CASP3/AKT1/MAPK14/PPARA/RB1/VEGFA/CCNB1/CXCL10/CHUK/IGF2/MTOR/CDK1/MMP14/BMP4/PDGFRB/KDM6B	17
GO:0046717	acid secretion	11/292	124/18670	4.011e-06	1.9947e-05	7.25715e-06	NOS2/IL1B/PTGER3/ADORA1/ADORA2A/SYK/ACE/DRD4/DRD2/DRD3/MIF	11
GO:1902110	positive regulation of mitochondrial membrane permeability involved in apoptotic process	8/292	60/18670	4.11164e-06	2.04272e-05	7.43183e-06	BCL2/BAX/CASP8/MAPK8/GSK3B/TP63/BBC3/YWHAG	8
GO:0006775	fat-soluble vitamin metabolic process	7/292	43/18670	4.23836e-06	2.0994e-05	7.63804e-06	CYP3A4/CYP1A1/PPARD/IL1B/IFNG/FGFR1/TNF	7
GO:0010863	positive regulation of phospholipase C activity	7/292	43/18670	4.23836e-06	2.0994e-05	7.63804e-06	SELE/ESR1/EGFR/TXK/KIT/PDGFRB/FGFR1	7
GO:0032459	regulation of protein oligomerization	7/292	43/18670	4.23836e-06	2.0994e-05	7.63804e-06	BAX/MMP1/OPRD1/MMP3/HDAC6/EP300/SRC	7
GO:0006936	muscle contraction	19/292	360/18670	4.28888e-06	2.12232e-05	7.72142e-06	PTGS2/CHRM3/CHRM2/ADRB2/SOD1/CAV1/PTGER3/CHUK/MTOR/ADORA1/ADORA2B/PIK3CA/MB/ADRA2C/ADRA2B/KIT/PIK3CG/DRD2/GRK2	19
GO:0097164	ammonium ion metabolic process	14/292	205/18670	4.48201e-06	2.21569e-05	8.06112e-06	PON1/ACHE/SLC6A3/AKR1B1/MAOA/LDLR/PLB1/ODC1/PRKCD/COMT/BCHE/DRD4/DRD2/DRD3	14
GO:0006644	phospholipid metabolic process	21/292	430/18670	4.50392e-06	2.22431e-05	8.09251e-06	PON1/ACHE/PPARD/LDLR/PLB1/PRKCD/BMX/LYN/FGR/ALOX15/PIK3CA/CSF1R/TEK/KIT/PIK3CD/PIK3CB/PIK3CG/SRC/PDGFRB/FPR2/NR1H4	21
GO:0048645	animal organ formation	8/292	61/18670	4.6687e-06	2.30341e-05	8.38028e-06	AR/MAPK3/MAPK1/TP63/MAP2K1/BMP4/TGFBR2/FGFR1	8
GO:0030540	female genitalia development	5/292	17/18670	4.79664e-06	2.35489e-05	8.56757e-06	BAX/ESR1/TP63/TYRO3/CYP19A1	5
GO:0045187	regulation of circadian sleep/wake cycle, sleep	5/292	17/18670	4.79664e-06	2.35489e-05	8.56757e-06	ADORA1/ADORA2A/MTNR1B/DRD2/DRD3	5
GO:0045725	positive regulation of glycogen biosynthetic process	5/292	17/18670	4.79664e-06	2.35489e-05	8.56757e-06	AKT1/INSR/IGF2/ESRRB/AKT2	5
GO:0050665	hydrogen peroxide biosynthetic process	5/292	17/18670	4.79664e-06	2.35489e-05	8.56757e-06	CYP1A2/CYP1A1/SOD1/STAT3/FYN	5
GO:2000811	negative regulation of anoikis	5/292	17/18670	4.79664e-06	2.35489e-05	8.56757e-06	BCL2/CAV1/MCL1/PIK3CA/SRC	5
GO:0010575	positive regulation of vascular endothelial growth factor production	6/292	29/18670	4.87886e-06	2.3929e-05	8.70586e-06	IL6/PTGS2/HIF1A/IL1B/IL1A/ADORA2B	6
GO:0035601	protein deacylation	10/292	103/18670	4.91718e-06	2.40932e-05	8.76561e-06	MAPK8/SREBF1/VEGFA/IFNG/HDAC6/HDAC2/HDAC1/EP300/DYRK1A/SIRT1	10
GO:0016202	regulation of striated muscle tissue development	12/292	152/18670	4.96065e-06	2.42728e-05	8.83093e-06	BCL2/MAPK14/MAPK1/HMGCR/PPARA/CCNB1/ERBB3/MTOR/CDK1/BMP4/TGFBR2/FGFR1	12
GO:0010828	positive regulation of glucose transmembrane transport	7/292	44/18670	4.97329e-06	2.42728e-05	8.83093e-06	AKT1/INSR/MAPK14/ADIPOQ/NFE2L2/BRAF/AKT2	7
GO:0032965	regulation of collagen biosynthetic process	7/292	44/18670	4.97329e-06	2.42728e-05	8.83093e-06	IL6/PPARG/PPARD/GOT1/HDAC2/BMP4/PDGFRB	7
GO:0034105	positive regulation of tissue remodeling	7/292	44/18670	4.97329e-06	2.42728e-05	8.83093e-06	BAX/PRKCA/EGFR/IL2/SPP1/SYK/CA2	7
GO:0071347	cellular response to interleukin-1	13/292	179/18670	5.0425e-06	2.45865e-05	8.94507e-06	IL6/RELA/IKBKB/ICAM1/HAS2/MAPK3/NFKBIA/HIF1A/IL1B/CCL2/CXCL8/IL1A/CHUK	13
GO:0010676	positive regulation of cellular carbohydrate metabolic process	8/292	62/18670	5.28837e-06	2.56599e-05	9.3356e-06	AKT1/INSR/PPARA/IGF2/ESRRB/SRC/SIRT1/AKT2	8
GO:0032922	circadian regulation of gene expression	8/292	62/18670	5.28837e-06	2.56599e-05	9.3356e-06	AHR/PPARA/TOP1/HDAC2/HDAC1/SIRT1/DRD2/DRD3	8
GO:0046824	positive regulation of nucleocytoplasmic transport	8/292	62/18670	5.28837e-06	2.56599e-05	9.3356e-06	PTGS2/MAPK14/GSK3B/MAPK1/IL1B/IFNG/PRKCD/MDM2	8
GO:0055025	positive regulation of cardiac muscle tissue development	8/292	62/18670	5.28837e-06	2.56599e-05	9.3356e-06	MAPK14/MAPK1/CCNB1/ERBB3/MTOR/CDK1/BMP4/FGFR1	8
GO:1902686	mitochondrial outer membrane permeabilization involved in programmed cell death	8/292	62/18670	5.28837e-06	2.56599e-05	9.3356e-06	BCL2/BAX/CASP8/MAPK8/GSK3B/TP63/BBC3/YWHAG	8
GO:0034250	positive regulation of cellular amide metabolic process	12/292	153/18670	5.30876e-06	2.57338e-05	9.36248e-06	IL6/CASP3/MAPK3/MAPK1/ERBB2/IFNG/NFE2L2/PRKCD/MTOR/RPS6KB1/CDK4/TNF	12
GO:0022898	regulation of transmembrane transporter activity	16/292	268/18670	5.32723e-06	2.57983e-05	9.38594e-06	ADRB2/OPRM1/BCL2/HTR3A/MMP9/CAV1/CCL2/IFNG/TLR9/EPHB2/MTNR1B/GRM5/DRD4/CFTR/DRD2/DRD3	16
GO:1901796	regulation of signal transduction by p53 class mediator	13/292	180/18670	5.35999e-06	2.5886e-05	9.41785e-06	BCL2/AKT1/MAPK14/TP63/HDAC2/HDAC1/EP300/CDK2/DYRK1A/ATR/SIRT1/MDM2/MIF	13
GO:1905330	regulation of morphogenesis of an epithelium	13/292	180/18670	5.35999e-06	2.5886e-05	9.41785e-06	AR/STAT1/ESR1/VEGFA/CXCL10/ALOX12/ABL1/MTOR/RAC1/CDC42/BMP4/FGFR1/TNF	13
GO:0001523	retinoid metabolic process	10/292	104/18670	5.3661e-06	2.5886e-05	9.41785e-06	CYP3A4/CYP1A2/CYP1A1/AKR1B1/PPARD/APOB/PLB1/UGT1A1/TTR/CYP2D6	10
GO:0098732	macromolecule deacylation	10/292	104/18670	5.3661e-06	2.5886e-05	9.41785e-06	MAPK8/SREBF1/VEGFA/IFNG/HDAC6/HDAC2/HDAC1/EP300/DYRK1A/SIRT1	10
GO:0015849	organic acid transport	18/292	333/18670	5.53909e-06	2.66689e-05	9.7027e-06	NOS2/PPARG/AKT1/PPARD/PPARA/ABCC1/IL1B/ADORA1/ADORA2A/SYK/RPS6KB1/ACE/DRD4/DRD2/DRD3/NR1H4/MIF/AKT2	18
GO:0046942	carboxylic acid transport	18/292	333/18670	5.53909e-06	2.66689e-05	9.7027e-06	NOS2/PPARG/AKT1/PPARD/PPARA/ABCC1/IL1B/ADORA1/ADORA2A/SYK/RPS6KB1/ACE/DRD4/DRD2/DRD3/NR1H4/MIF/AKT2	18
GO:0055067	monovalent inorganic cation homeostasis	12/292	154/18670	5.67815e-06	2.72858e-05	9.92712e-06	BCL2/MAPK3/MAPK1/ADORA1/ADORA2A/CA2/COMT/CFTR/CYP11B2/DRD2/DRD3/AGTR1	12
GO:1990845	adaptive thermogenesis	12/292	154/18670	5.67815e-06	2.72858e-05	9.92712e-06	ADRB2/ACHE/IL4/ADIPOQ/RB1/VEGFA/CAV1/HSF1/SYK/ADAM17/IGF1R/KDM6B	12
GO:0051147	regulation of muscle cell differentiation	13/292	181/18670	5.69503e-06	2.73405e-05	9.94705e-06	BCL2/MAPK14/PPARA/CXCL10/IGF2/NFATC1/ABL1/MTOR/MMP14/CDC42/BMP4/KIT/SIRT1	13
GO:0006970	response to osmotic stress	9/292	83/18670	5.91087e-06	2.83495e-05	1.03141e-05	PTGS2/BAX/CASP3/AKR1B1/MAPK10/EGFR/TNF/HSP90AB1/TSPO	9
GO:0007588	excretion	8/292	63/18670	5.97624e-06	2.8608e-05	1.04082e-05	HMOX1/ADORA1/ADORA2A/ADORA2B/COMT/DRD2/DRD3/AGTR1	8
GO:0042982	amyloid precursor protein metabolic process	8/292	63/18670	5.97624e-06	2.8608e-05	1.04082e-05	CASP3/ACHE/SOAT1/IFNG/LYN/DYRK1A/TNF/ADAM10	8
GO:0097421	liver regeneration	6/292	30/18670	6.01892e-06	2.87846e-05	1.04724e-05	HMOX1/CCND1/EGFR/IL10/PCNA/TYMS	6
GO:1901861	regulation of muscle tissue development	12/292	155/18670	6.06995e-06	2.90009e-05	1.05511e-05	BCL2/MAPK14/MAPK1/HMGCR/PPARA/CCNB1/ERBB3/MTOR/CDK1/BMP4/TGFBR2/FGFR1	12
GO:0002040	sprouting angiogenesis	13/292	183/18670	6.4211e-06	3.06492e-05	1.11508e-05	PTGS2/AKT1/HMOX1/KDR/VEGFA/IL10/E2F2/ABL1/EPHA2/EPHB4/TEK/BMP4/AGTR1	13
GO:0048634	regulation of muscle organ development	12/292	156/18670	6.4853e-06	3.09261e-05	1.12515e-05	BCL2/MAPK14/MAPK1/HMGCR/PPARA/CCNB1/ERBB3/MTOR/CDK1/BMP4/TGFBR2/FGFR1	12
GO:0043154	negative regulation of cysteine-type endopeptidase activity involved in apoptotic process	9/292	84/18670	6.53051e-06	3.09707e-05	1.12678e-05	PTGS2/AKT1/VEGFA/MMP9/RAF1/BIRC5/ADORA2A/SRC/MDM2	9
GO:0045445	myoblast differentiation	9/292	84/18670	6.53051e-06	3.09707e-05	1.12678e-05	MAPK14/PPARD/HMGCR/RB1/CXCL10/IGFBP3/ILK/BMP4/TNF	9
GO:0010878	cholesterol storage	5/292	18/18670	6.55674e-06	3.09707e-05	1.12678e-05	PPARG/PPARD/APOB/PPARA/SOAT1	5
GO:0045780	positive regulation of bone resorption	5/292	18/18670	6.55674e-06	3.09707e-05	1.12678e-05	PRKCA/EGFR/SPP1/SYK/CA2	5
GO:0046852	positive regulation of bone remodeling	5/292	18/18670	6.55674e-06	3.09707e-05	1.12678e-05	PRKCA/EGFR/SPP1/SYK/CA2	5
GO:0070875	positive regulation of glycogen metabolic process	5/292	18/18670	6.55674e-06	3.09707e-05	1.12678e-05	AKT1/INSR/IGF2/ESRRB/AKT2	5
GO:0071605	monocyte chemotactic protein-1 production	5/292	18/18670	6.55674e-06	3.09707e-05	1.12678e-05	GSTP1/ADIPOQ/IL1B/SYK/NR1H4	5
GO:0071637	regulation of monocyte chemotactic protein-1 production	5/292	18/18670	6.55674e-06	3.09707e-05	1.12678e-05	GSTP1/ADIPOQ/IL1B/SYK/NR1H4	5
GO:0090330	regulation of platelet aggregation	5/292	18/18670	6.55674e-06	3.09707e-05	1.12678e-05	PRKCA/PRKCD/ALOX12/SYK/LYN	5
GO:1900221	regulation of amyloid-beta clearance	5/292	18/18670	6.55674e-06	3.09707e-05	1.12678e-05	IL4/HMGCR/IFNG/HDAC1/TNF	5
GO:0035794	positive regulation of mitochondrial membrane permeability	8/292	64/18670	6.73828e-06	3.1766e-05	1.15571e-05	BCL2/BAX/CASP8/MAPK8/GSK3B/TP63/BBC3/YWHAG	8
GO:0043550	regulation of lipid kinase activity	8/292	64/18670	6.73828e-06	3.1766e-05	1.15571e-05	RB1/LYN/FGR/TEK/KIT/SRC/PDGFRB/FPR2	8
GO:0002437	inflammatory response to antigenic stimulus	7/292	46/18670	6.76332e-06	3.1766e-05	1.15571e-05	OPRM1/ICAM1/IL10/BTK/CXCR2/TNF/KDM6B	7
GO:0005978	glycogen biosynthetic process	7/292	46/18670	6.76332e-06	3.1766e-05	1.15571e-05	AKT1/INSR/GSK3B/IGF2/MTOR/ESRRB/AKT2	7
GO:0009250	glucan biosynthetic process	7/292	46/18670	6.76332e-06	3.1766e-05	1.15571e-05	AKT1/INSR/GSK3B/IGF2/MTOR/ESRRB/AKT2	7
GO:0071675	regulation of mononuclear cell migration	7/292	46/18670	6.76332e-06	3.1766e-05	1.15571e-05	MAPK14/MAPK3/SERPINE1/CXCL10/LYN/FPR2/TNF	7
GO:0031570	DNA integrity checkpoint	12/292	157/18670	6.9254e-06	3.24966e-05	1.18229e-05	BAX/MAPK14/CCND1/CDKN1A/CCNB1/PCNA/CDK1/EP300/CDK2/PLK1/ATR/MDM2	12
GO:0062014	negative regulation of small molecule metabolic process	10/292	107/18670	6.93241e-06	3.2499e-05	1.18238e-05	AKT1/SOD1/PPARA/ADIPOQ/STAT3/PARP1/EP300/SIRT1/NR1H4/TSPO	10
GO:0001701	in utero embryonic development	19/292	373/18670	7.1336e-06	3.34107e-05	1.21555e-05	CASP8/AR/AKT1/MAPK1/APOB/EGFR/VEGFA/BCL2L1/IL10/HIF1A/NOS3/CCNB1/HSF1/IGF2/FOSL1/MAP2K1/TGFBR2/FGFR1/ADAM10	19
GO:0034308	primary alcohol metabolic process	9/292	85/18670	7.20495e-06	3.37132e-05	1.22656e-05	CYP3A4/CYP1A2/CYP1A1/AKR1B1/PLB1/TTR/CYP2D6/ALDH2/CYP11B2	9
GO:0060537	muscle tissue development	20/292	408/18670	7.22586e-06	3.37565e-05	1.22813e-05	BCL2/MAPK14/MAPK1/HMGCR/PPARA/RB1/VEGFA/FOS/CAV1/CCNB1/COL3A1/ERBB3/MTOR/CDK1/EP300/BMP4/PDGFRB/TGFBR2/FGFR1/KDM6B	20
GO:0046328	regulation of JNK cascade	13/292	185/18670	7.22773e-06	3.37565e-05	1.22813e-05	AKT1/GSTP1/NCF1/EGFR/IL1B/CD40LG/SYK/MMP8/TLR9/ERN1/IGF1R/PTPN1/TNF	13
GO:1901987	regulation of cell cycle phase transition	22/292	480/18670	7.32312e-06	3.41464e-05	1.24232e-05	BCL2/BAX/AKT1/CYP1A1/CCND1/RB1/EGFR/CDKN1A/CCL2/CCNB1/PCNA/CDK1/WEE1/ADAM17/HSP90AA1/YWHAG/EP300/CDC25B/CDK2/PLK1/CDK4/MDM2	22
GO:0045732	positive regulation of protein catabolic process	14/292	214/18670	7.35721e-06	3.41464e-05	1.24232e-05	AKT1/GSK3B/LDLR/EGF/CAV1/IL1B/IFNG/NFE2L2/HSP90AA1/VCP/PLK1/MAPK9/MDM2/TNF	14
GO:0001963	synaptic transmission, dopaminergic	6/292	31/18670	7.36599e-06	3.41464e-05	1.24232e-05	PTGS2/SLC6A4/ADORA2A/DRD4/DRD2/DRD3	6
GO:0030431	sleep	6/292	31/18670	7.36599e-06	3.41464e-05	1.24232e-05	FOS/ADORA1/ADORA2A/MTNR1B/DRD2/DRD3	6
GO:0045737	positive regulation of cyclin-dependent protein serine/threonine kinase activity	6/292	31/18670	7.36599e-06	3.41464e-05	1.24232e-05	AKT1/CCND1/EGFR/CCNB1/ADAM17/SRC	6
GO:0045742	positive regulation of epidermal growth factor receptor signaling pathway	6/292	31/18670	7.36599e-06	3.41464e-05	1.24232e-05	AKT1/NCF1/MMP9/EGF/ADORA1/ADAM17	6
GO:0050482	arachidonic acid secretion	6/292	31/18670	7.36599e-06	3.41464e-05	1.24232e-05	SYK/ACE/DRD4/DRD2/DRD3/MIF	6
GO:1903963	arachidonate transport	6/292	31/18670	7.36599e-06	3.41464e-05	1.24232e-05	SYK/ACE/DRD4/DRD2/DRD3/MIF	6
GO:0019935	cyclic-nucleotide-mediated signaling	14/292	215/18670	7.76077e-06	3.59002e-05	1.30612e-05	ADRB2/OPRM1/PRKCA/AHR/PTGER3/CXCL11/CXCL10/ADORA2A/ADORA2B/MTNR1B/ADRA2C/ADRA2B/DRD2/DRD3	14
GO:0032388	positive regulation of intracellular transport	14/292	215/18670	7.76077e-06	3.59002e-05	1.30612e-05	PTGS2/MAPK14/GSK3B/MAPK1/ERBB2/IL1B/IFNG/PRKCD/SYK/ADORA2B/FGR/MDM2/AKT2/FYN	14
GO:0007517	muscle organ development	20/292	410/18670	7.76591e-06	3.59002e-05	1.30612e-05	BCL2/ACHE/MAPK14/MAPK1/HMGCR/PPARA/RB1/FOS/CAV1/CCNB1/COL3A1/CXCL10/ERBB3/MTOR/CDK1/EP300/BMP4/TGFBR2/FGFR1/SIRT1	20
GO:0070849	response to epidermal growth factor	7/292	47/18670	7.84146e-06	3.62159e-05	1.31761e-05	AKT1/GSTP1/MAPK3/MAPK1/EGFR/ERBB2/COL1A1	7
GO:0019933	cAMP-mediated signaling	13/292	187/18670	8.1225e-06	3.74792e-05	1.36357e-05	ADRB2/OPRM1/PRKCA/AHR/PTGER3/CXCL11/CXCL10/ADORA2A/ADORA2B/ADRA2C/ADRA2B/DRD2/DRD3	13
GO:0046661	male sex differentiation	12/292	160/18670	8.40695e-06	3.87559e-05	1.41002e-05	BCL2/BAX/AR/ICAM1/INSR/ESR1/CCND1/BCL2L1/MMP14/KIT/NTRK1/PDGFRB	12
GO:0007006	mitochondrial membrane organization	11/292	134/18670	8.49263e-06	3.90896e-05	1.42216e-05	BCL2/BAX/CASP8/MAPK8/GSK3B/STAT3/BCL2L1/TP63/BBC3/HSP90AA1/YWHAG	11
GO:0051785	positive regulation of nuclear division	8/292	66/18670	8.5107e-06	3.90896e-05	1.42216e-05	INSR/RB1/EGF/IL1B/IL1A/IGF2/PDGFRB/DRD3	8
GO:1902108	regulation of mitochondrial membrane permeability involved in apoptotic process	8/292	66/18670	8.5107e-06	3.90896e-05	1.42216e-05	BCL2/BAX/CASP8/MAPK8/GSK3B/TP63/BBC3/YWHAG	8
GO:1905710	positive regulation of membrane permeability	8/292	66/18670	8.5107e-06	3.90896e-05	1.42216e-05	BCL2/BAX/CASP8/MAPK8/GSK3B/TP63/BBC3/YWHAG	8
GO:0001892	embryonic placenta development	9/292	87/18670	8.73418e-06	4.00424e-05	1.45682e-05	CASP8/AKT1/MAPK1/EGFR/IL10/HIF1A/HSF1/IGF2/MAP2K1	9
GO:0051781	positive regulation of cell division	9/292	87/18670	8.73418e-06	4.00424e-05	1.45682e-05	CAT/VEGFA/IL1B/IL1A/IGF2/CDC25B/CDC42/DRD2/DRD3	9
GO:0033189	response to vitamin A	5/292	19/18670	8.78491e-06	4.00907e-05	1.45858e-05	PPARG/CYP1A1/CAT/PPARD/TYMS	5
GO:0060438	trachea development	5/292	19/18670	8.78491e-06	4.00907e-05	1.45858e-05	MAPK3/MAPK1/MAP2K1/BMP4/TGFBR2	5
GO:1900409	positive regulation of cellular response to oxidative stress	5/292	19/18670	8.78491e-06	4.00907e-05	1.45858e-05	SOD1/MMP3/MCL1/HDAC6/TNF	5
GO:1902176	negative regulation of oxidative stress-induced intrinsic apoptotic signaling pathway	5/292	19/18670	8.78491e-06	4.00907e-05	1.45858e-05	AKT1/HIF1A/HSPB1/NFE2L2/SIRT1	5
GO:1903798	regulation of production of miRNAs involved in gene silencing by miRNA	5/292	19/18670	8.78491e-06	4.00907e-05	1.45858e-05	ESR1/EGFR/NCOR2/MAP2K1/BMP4	5
GO:0042311	vasodilation	6/292	32/18670	8.94748e-06	4.07953e-05	1.48422e-05	ADRB2/SOD1/NOS3/ADORA1/ADORA2A/ADORA2B	6
GO:0035967	cellular response to topologically incorrect protein	12/292	161/18670	8.95906e-06	4.08108e-05	1.48478e-05	BAX/CCND1/CCL2/CXCL8/NFE2L2/HSF1/VCP/HDAC6/ERN1/EP300/PTPN1/HSP90B1	12
GO:1901991	negative regulation of mitotic cell cycle phase transition	15/292	248/18670	8.9856e-06	4.08943e-05	1.48782e-05	BCL2/BAX/CCND1/RB1/CDKN1A/CCL2/CCNB1/PCNA/CDK1/WEE1/EP300/CDK2/PLK1/CDK4/MDM2	15
GO:0001774	microglial cell activation	7/292	48/18670	9.05845e-06	4.10386e-05	1.49307e-05	IL6/JUN/LDLR/IFNG/MMP8/FPR2/TNF	7
GO:0002269	leukocyte activation involved in inflammatory response	7/292	48/18670	9.05845e-06	4.10386e-05	1.49307e-05	IL6/JUN/LDLR/IFNG/MMP8/FPR2/TNF	7
GO:0007595	lactation	7/292	48/18670	9.05845e-06	4.10386e-05	1.49307e-05	SLC6A3/CCND1/VEGFA/HIF1A/CAV1/NCOR2/XDH	7
GO:0051972	regulation of telomerase activity	7/292	48/18670	9.05845e-06	4.10386e-05	1.49307e-05	PPARG/MAPK3/MAPK1/MYC/HSP90AA1/SRC/HSP90AB1	7
GO:0060324	face development	7/292	48/18670	9.05845e-06	4.10386e-05	1.49307e-05	MAPK3/MAPK1/MMP2/RAF1/COL1A1/EP300/MAP2K1	7
GO:2000573	positive regulation of DNA biosynthetic process	8/292	67/18670	9.53498e-06	4.31583e-05	1.57019e-05	MAPK3/MAPK1/MYC/HSP90AA1/SRC/ATR/PDGFRB/HSP90AB1	8
GO:0072676	lymphocyte migration	10/292	111/18670	9.62559e-06	4.35289e-05	1.58367e-05	AKT1/ICAM1/CCL2/CXCL11/CXCL10/ADAM17/PIK3CD/PIK3CG/ZAP70/ADAM10	10
GO:0007292	female gamete generation	11/292	136/18670	9.78593e-06	4.4214e-05	1.60859e-05	PGR/PTGS2/BCL2/NOS3/CCNB1/HSF1/FOSL1/CDC25B/PLK1/SRC/SIRT1	11
GO:0031214	biomineral tissue development	12/292	163/18670	1.01594e-05	4.58183e-05	1.66696e-05	PTGS2/ADRB2/PPARA/HIF1A/NOS3/COL1A1/SPP1/FGR/ALOX15/ALPL/MMP13/BMP4	12
GO:0051170	import into nucleus	12/292	163/18670	1.01594e-05	4.58183e-05	1.66696e-05	PTGS2/AKT1/MAPK14/MAPK1/STAT3/CDKN1A/NFKBIA/IFNG/PRKCD/SYK/MMP12/BMP4	12
GO:0042594	response to starvation	13/292	191/18670	1.02097e-05	4.60036e-05	1.67371e-05	BCL2/JUN/PPARG/MAPK8/MAPK3/MAPK1/UGT1A1/SREBF1/CDKN1A/NFE2L2/MTOR/COMT/SIRT1	13
GO:0002065	columnar/cuboidal epithelial cell differentiation	10/292	112/18670	1.04252e-05	4.68181e-05	1.70334e-05	GSK3B/SOD1/CDKN1A/TP63/HIF1A/SERPINE1/ABL1/TYMS/BMP4/FGFR1	10
GO:0003254	regulation of membrane depolarization	7/292	49/18670	1.0428e-05	4.68181e-05	1.70334e-05	BCL2/KDR/GOT1/PARP1/ALOX12/SRC/TSPO	7
GO:0010712	regulation of collagen metabolic process	7/292	49/18670	1.0428e-05	4.68181e-05	1.70334e-05	IL6/PPARG/PPARD/GOT1/HDAC2/BMP4/PDGFRB	7
GO:1904707	positive regulation of vascular smooth muscle cell proliferation	7/292	49/18670	1.0428e-05	4.68181e-05	1.70334e-05	JUN/MMP2/MMP9/IL10/ERN1/MDM2/TNF	7
GO:0072655	establishment of protein localization to mitochondrion	11/292	137/18670	1.04945e-05	4.70743e-05	1.71266e-05	BCL2/BAX/CASP8/AKT1/MAPK8/SREBF1/TP63/BBC3/HSP90AA1/YWHAG/TSPO	11
GO:0016239	positive regulation of macroautophagy	8/292	68/18670	1.06613e-05	4.77366e-05	1.73676e-05	ADRB2/HMOX1/KDR/IL4/MAPK3/HIF1A/HDAC6/SIRT1	8
GO:0033627	cell adhesion mediated by integrin	8/292	68/18670	1.06613e-05	4.77366e-05	1.73676e-05	ICAM1/PLAU/SERPINE1/SYK/EPHA2/LYN/ADAM17/PIK3CG	8
GO:0010464	regulation of mesenchymal cell proliferation	6/292	33/18670	1.07931e-05	4.81106e-05	1.75036e-05	STAT1/VEGFA/MYC/BMP4/TGFBR2/FGFR1	6
GO:0014072	response to isoquinoline alkaloid	6/292	33/18670	1.07931e-05	4.81106e-05	1.75036e-05	OPRM1/RELA/MTOR/MDM2/DRD2/DRD3	6
GO:0043278	response to morphine	6/292	33/18670	1.07931e-05	4.81106e-05	1.75036e-05	OPRM1/RELA/MTOR/MDM2/DRD2/DRD3	6
GO:0060603	mammary gland duct morphogenesis	6/292	33/18670	1.07931e-05	4.81106e-05	1.75036e-05	PGR/AR/ESR1/EPHA2/CSF1R/SRC	6
GO:1901186	positive regulation of ERBB signaling pathway	6/292	33/18670	1.07931e-05	4.81106e-05	1.75036e-05	AKT1/NCF1/MMP9/EGF/ADORA1/ADAM17	6
GO:0021700	developmental maturation	16/292	284/18670	1.10573e-05	4.92444e-05	1.79161e-05	PGR/BCL2/PPARG/RB1/VEGFA/CDKN1A/MMP2/HIF1A/CCNB1/RUNX2/MTOR/BTK/TYMS/CDC25B/CFTR/FGFR1	16
GO:0002223	stimulatory C-type lectin receptor signaling pathway	10/292	113/18670	1.12816e-05	5.01984e-05	1.82632e-05	RELA/IKBKB/RAF1/CHUK/PRKCD/SYK/LYN/EP300/SRC/FYN	10
GO:2000027	regulation of animal organ morphogenesis	15/292	253/18670	1.14038e-05	5.04072e-05	1.83392e-05	BCL2/BAX/AR/STAT1/ESR1/VEGFA/MYC/RUNX2/ABL1/RAC1/CDC42/BMP4/TGFBR2/FGFR1/TNF	15
GO:0032070	regulation of deoxyribonuclease activity	4/292	10/18670	1.14295e-05	5.04072e-05	1.83392e-05	AKT1/PCNA/PRKCD/SIRT1	4
GO:0033483	gas homeostasis	4/292	10/18670	1.14295e-05	5.04072e-05	1.83392e-05	GSTP1/HIF1A/CAV1/EGLN1	4
GO:0045348	positive regulation of MHC class II biosynthetic process	4/292	10/18670	1.14295e-05	5.04072e-05	1.83392e-05	IL4/IL10/IFNG/SIRT1	4
GO:0045741	positive regulation of epidermal growth factor-activated receptor activity	4/292	10/18670	1.14295e-05	5.04072e-05	1.83392e-05	NCF1/EGF/ADORA1/ADAM17	4
GO:0048149	behavioral response to ethanol	4/292	10/18670	1.14295e-05	5.04072e-05	1.83392e-05	OPRM1/HDAC2/DRD4/DRD2	4
GO:0051901	positive regulation of mitochondrial depolarization	4/292	10/18670	1.14295e-05	5.04072e-05	1.83392e-05	KDR/PARP1/ALOX12/TSPO	4
GO:0070391	response to lipoteichoic acid	4/292	10/18670	1.14295e-05	5.04072e-05	1.83392e-05	CD14/LBP/RELA/MAPK14	4
GO:0071223	cellular response to lipoteichoic acid	4/292	10/18670	1.14295e-05	5.04072e-05	1.83392e-05	CD14/LBP/RELA/MAPK14	4
GO:1903862	positive regulation of oxidative phosphorylation	4/292	10/18670	1.14295e-05	5.04072e-05	1.83392e-05	CCNB1/CDK1/VCP/PGK1	4
GO:0042475	odontogenesis of dentin-containing tooth	9/292	90/18670	1.15446e-05	5.08197e-05	1.84892e-05	BAX/PPARA/TP63/SERPINE1/RUNX2/HDAC2/HDAC1/CA2/BMP4	9
GO:0071674	mononuclear cell migration	9/292	90/18670	1.15446e-05	5.08197e-05	1.84892e-05	IL6/MAPK14/MAPK3/CCL2/SERPINE1/CXCL10/LYN/FPR2/TNF	9
GO:0042535	positive regulation of tumor necrosis factor biosynthetic process	5/292	20/18670	1.15638e-05	5.08197e-05	1.84892e-05	LBP/HSPB1/IFNG/SYK/MAPKAPK2	5
GO:0050802	circadian sleep/wake cycle, sleep	5/292	20/18670	1.15638e-05	5.08197e-05	1.84892e-05	ADORA1/ADORA2A/MTNR1B/DRD2/DRD3	5
GO:0034381	plasma lipoprotein particle clearance	8/292	69/18670	1.18977e-05	5.2241e-05	1.90063e-05	HMOX1/LDLR/APOB/ADIPOQ/SOAT2/SOAT1/CSK/NR1H4	8
GO:0009409	response to cold	7/292	50/18670	1.19648e-05	5.23972e-05	1.90632e-05	ADRB2/CASP8/PPARG/FOS/NFKBIA/CXCL10/HSP90AA1	7
GO:0010718	positive regulation of epithelial to mesenchymal transition	7/292	50/18670	1.19648e-05	5.23972e-05	1.90632e-05	IL6/IL1B/COL1A1/MTOR/HDAC2/BMP4/TGFBR2	7
GO:0014009	glial cell proliferation	7/292	50/18670	1.19648e-05	5.23972e-05	1.90632e-05	IL6/IL1B/MTOR/LYN/CSF1R/TNF/TSPO	7
GO:0035304	regulation of protein dephosphorylation	11/292	139/18670	1.20466e-05	5.27091e-05	1.91767e-05	IKBKB/GSK3B/IGFBP3/PRKCD/MTOR/ADORA1/PDGFRB/DRD2/TNF/HSP90B1/HSP90AB1	11
GO:0002440	production of molecular mediator of immune response	16/292	286/18670	1.2067e-05	5.27522e-05	1.91923e-05	IL6/HMOX1/MAPK14/IL4/MAPK3/IL10/IL1B/IL2/CD40LG/PRKCZ/TLR9/BTK/KIT/SIRT1/TNF/MIF	16
GO:0045446	endothelial cell differentiation	10/292	114/18670	1.21979e-05	5.32309e-05	1.93665e-05	IKBKB/ICAM1/KDR/VEGFA/IL1B/MET/XDH/BMP4/TNF/KDM6B	10
GO:0060349	bone morphogenesis	10/292	114/18670	1.21979e-05	5.32309e-05	1.93665e-05	HAS2/COL1A1/RUNX2/ALPL/MMP13/MMP16/MMP14/TEK/BMP4/TGFBR2	10
GO:0060333	interferon-gamma-mediated signaling pathway	9/292	91/18670	1.26383e-05	5.51048e-05	2.00483e-05	PPARG/STAT1/ICAM1/VCAM1/IFNG/IRF1/PRKCD/TXK/HSP90AB1	9
GO:0034620	cellular response to unfolded protein	11/292	140/18670	1.28948e-05	5.6076e-05	2.04016e-05	BAX/CCND1/CCL2/CXCL8/NFE2L2/HSF1/VCP/ERN1/EP300/PTPN1/HSP90B1	11
GO:0042737	drug catabolic process	11/292	140/18670	1.28948e-05	5.6076e-05	2.04016e-05	ACHE/CYP3A4/CYP1A2/NR1I2/CAT/SLC6A3/MAOA/MPO/COMT/CYP2D6/ALDH2	11
GO:1903364	positive regulation of cellular protein catabolic process	11/292	140/18670	1.28948e-05	5.6076e-05	2.04016e-05	AKT1/GSK3B/LDLR/EGF/CAV1/NFE2L2/HSP90AA1/VCP/PLK1/MAPK9/MDM2	11
GO:0010574	regulation of vascular endothelial growth factor production	6/292	34/18670	1.29348e-05	5.62012e-05	2.04472e-05	IL6/PTGS2/HIF1A/IL1B/IL1A/ADORA2B	6
GO:0035051	cardiocyte differentiation	12/292	167/18670	1.2989e-05	5.63876e-05	2.0515e-05	VCAM1/MAPK3/MAPK1/PPARA/EGFR/VEGFA/CCNB1/MTOR/CDK1/BMP4/PDGFRB/KDM6B	12
GO:0032720	negative regulation of tumor necrosis factor production	8/292	70/18670	1.32527e-05	5.74322e-05	2.0895e-05	LBP/GSTP1/IL4/ADIPOQ/IL10/HSF1/NR1H4/TSPO	8
GO:0034121	regulation of toll-like receptor signaling pathway	8/292	70/18670	1.32527e-05	5.74322e-05	2.0895e-05	CD14/LBP/ESR1/CAV1/IRF1/TLR9/LYN/TYRO3	8
GO:0014706	striated muscle tissue development	19/292	390/18670	1.3381e-05	5.79377e-05	2.10789e-05	BCL2/MAPK14/MAPK1/HMGCR/PPARA/RB1/VEGFA/FOS/CAV1/CCNB1/ERBB3/MTOR/CDK1/EP300/BMP4/PDGFRB/TGFBR2/FGFR1/KDM6B	19
GO:0048260	positive regulation of receptor-mediated endocytosis	7/292	51/18670	1.36844e-05	5.92002e-05	2.15382e-05	SELE/IL4/VEGFA/EGF/SERPINE1/SYK/DRD2	7
GO:0048863	stem cell differentiation	15/292	257/18670	1.37375e-05	5.93783e-05	2.16031e-05	ESR1/MAPK3/MAPK1/STAT3/TP63/HIF1A/NFE2L2/RUNX2/FN1/ABL1/ESRRB/ACE/BCHE/BMP4/KIT	15
GO:0070585	protein localization to mitochondrion	11/292	141/18670	1.37944e-05	5.95726e-05	2.16737e-05	BCL2/BAX/CASP8/AKT1/MAPK8/SREBF1/TP63/BBC3/HSP90AA1/YWHAG/TSPO	11
GO:0045833	negative regulation of lipid metabolic process	9/292	92/18670	1.38192e-05	5.95765e-05	2.16752e-05	AKT1/SOD1/UGT1A1/IL1B/ADORA1/PIK3CG/SIRT1/TNF/NR1H4	9
GO:2000117	negative regulation of cysteine-type endopeptidase activity	9/292	92/18670	1.38192e-05	5.95765e-05	2.16752e-05	PTGS2/AKT1/VEGFA/MMP9/RAF1/BIRC5/ADORA2A/SRC/MDM2	9
GO:0002220	innate immune response activating cell surface receptor signaling pathway	10/292	116/18670	1.42243e-05	6.12701e-05	2.22913e-05	RELA/IKBKB/RAF1/CHUK/PRKCD/SYK/LYN/EP300/SRC/FYN	10
GO:0033692	cellular polysaccharide biosynthetic process	8/292	71/18670	1.47353e-05	6.33616e-05	2.30523e-05	AKT1/HAS2/INSR/GSK3B/IGF2/MTOR/ESRRB/AKT2	8
GO:0050795	regulation of behavior	8/292	71/18670	1.47353e-05	6.33616e-05	2.30523e-05	STAT3/MTOR/ADORA1/ADORA2A/MTNR1B/HDAC2/DRD2/DRD3	8
GO:0010310	regulation of hydrogen peroxide metabolic process	5/292	21/18670	1.4984e-05	6.38805e-05	2.3241e-05	STAT3/MMP3/HDAC6/RAC1/FYN	5
GO:0017000	antibiotic biosynthetic process	5/292	21/18670	1.4984e-05	6.38805e-05	2.3241e-05	CYP1A2/CYP1A1/SOD1/STAT3/FYN	5
GO:0032682	negative regulation of chemokine production	5/292	21/18670	1.4984e-05	6.38805e-05	2.3241e-05	IL6/GSTP1/IL10/EPHA2/NR1H4	5
GO:0035162	embryonic hemopoiesis	5/292	21/18670	1.4984e-05	6.38805e-05	2.3241e-05	KDR/VEGFA/HIF1A/KIT/TGFBR2	5
GO:0036120	cellular response to platelet-derived growth factor stimulus	5/292	21/18670	1.4984e-05	6.38805e-05	2.3241e-05	HAS2/CCNA2/SRC/PDGFRB/FYN	5
GO:0042749	regulation of circadian sleep/wake cycle	5/292	21/18670	1.4984e-05	6.38805e-05	2.3241e-05	ADORA1/ADORA2A/MTNR1B/DRD2/DRD3	5
GO:0051412	response to corticosterone	5/292	21/18670	1.4984e-05	6.38805e-05	2.3241e-05	HSD3B2/CCND1/FOS/CDKN1A/FOSL1	5
GO:0070920	regulation of production of small RNA involved in gene silencing by RNA	5/292	21/18670	1.4984e-05	6.38805e-05	2.3241e-05	ESR1/EGFR/NCOR2/MAP2K1/BMP4	5
GO:0071498	cellular response to fluid shear stress	5/292	21/18670	1.4984e-05	6.38805e-05	2.3241e-05	PTGS2/HAS2/NFE2L2/CA2/SRC	5
GO:1902884	positive regulation of response to oxidative stress	5/292	21/18670	1.4984e-05	6.38805e-05	2.3241e-05	SOD1/MMP3/MCL1/HDAC6/TNF	5
GO:0003073	regulation of systemic arterial blood pressure	9/292	93/18670	1.50928e-05	6.40705e-05	2.33102e-05	ADRB2/AR/NOS3/ADORA1/ACE/CYP11B2/DRD2/DRD3/AGTR1	9
GO:0007589	body fluid secretion	9/292	93/18670	1.50928e-05	6.40705e-05	2.33102e-05	CHRM3/SLC6A3/CCND1/VEGFA/HIF1A/CAV1/ADORA1/NCOR2/XDH	9
GO:0032092	positive regulation of protein binding	9/292	93/18670	1.50928e-05	6.40705e-05	2.33102e-05	GSK3B/MMP9/CAV1/HSF1/ABL1/EP300/ACE/BMP4/HSP90AB1	9
GO:0035249	synaptic transmission, glutamatergic	9/292	93/18670	1.50928e-05	6.40705e-05	2.33102e-05	PTGS2/EGFR/CCL2/ADORA1/ADORA2A/GRM5/NTRK1/DRD2/TNF	9
GO:1901184	regulation of ERBB signaling pathway	9/292	93/18670	1.50928e-05	6.40705e-05	2.33102e-05	AKT1/NCF1/EGFR/MMP9/EGF/ERBB2/ADORA1/ADAM17/CDC42	9
GO:0001893	maternal placenta development	6/292	35/18670	1.54074e-05	6.5184e-05	2.37153e-05	PTGS2/AKT1/PPARD/MAPK3/MAPK1/SPP1	6
GO:0060251	regulation of glial cell proliferation	6/292	35/18670	1.54074e-05	6.5184e-05	2.37153e-05	IL6/IL1B/MTOR/LYN/TNF/TSPO	6
GO:0071312	cellular response to alkaloid	6/292	35/18670	1.54074e-05	6.5184e-05	2.37153e-05	OPRM1/CASP3/ICAM1/CCNA2/BCL2L1/MDM2	6
GO:1905332	positive regulation of morphogenesis of an epithelium	6/292	35/18670	1.54074e-05	6.5184e-05	2.37153e-05	AR/VEGFA/ALOX12/ABL1/MTOR/BMP4	6
GO:0003179	heart valve morphogenesis	7/292	52/18670	1.56035e-05	6.59019e-05	2.39765e-05	RB1/NOS3/NFATC1/MTOR/BMP4/TGFBR2/MDM2	7
GO:0055078	sodium ion homeostasis	7/292	52/18670	1.56035e-05	6.59019e-05	2.39765e-05	ADORA1/ADORA2A/COMT/CYP11B2/DRD2/DRD3/AGTR1	7
GO:0032412	regulation of ion transmembrane transporter activity	15/292	260/18670	1.57564e-05	6.64913e-05	2.41909e-05	ADRB2/OPRM1/HTR3A/MMP9/CAV1/CCL2/IFNG/TLR9/EPHB2/MTNR1B/GRM5/DRD4/CFTR/DRD2/DRD3	15
GO:0007179	transforming growth factor beta receptor signaling pathway	13/292	199/18670	1.58437e-05	6.6747e-05	2.42839e-05	JUN/GOT1/FOS/CAV1/PARP1/COL3A1/PRKCZ/ADAM17/EP300/SRC/TGFBR2/SIRT1/HSP90AB1	13
GO:0017038	protein import	13/292	199/18670	1.58437e-05	6.6747e-05	2.42839e-05	PTGS2/AKT1/MAPK14/MAPK1/STAT3/CDKN1A/NFKBIA/IFNG/PRKCD/SYK/HSP90AA1/MMP12/BMP4	13
GO:0051188	cofactor biosynthetic process	17/292	326/18670	1.61041e-05	6.77869e-05	2.46623e-05	PTGS2/CYP1A2/CYP1A1/INSR/SOD1/PPARA/STAT3/HIF1A/IFNG/NFE2L2/PDK1/ESRRB/IDO1/PGK1/DHFR/TSPO/FYN	17
GO:1903556	negative regulation of tumor necrosis factor superfamily cytokine production	8/292	72/18670	1.63549e-05	6.87842e-05	2.50251e-05	LBP/GSTP1/IL4/ADIPOQ/IL10/HSF1/NR1H4/TSPO	8
GO:0045621	positive regulation of lymphocyte differentiation	9/292	94/18670	1.64651e-05	6.91893e-05	2.51725e-05	IL4/IL2/IFNG/SYK/PRKCZ/BTK/MMP14/ZAP70/TGFBR2	9
GO:0010948	negative regulation of cell cycle process	18/292	361/18670	1.66023e-05	6.97071e-05	2.53609e-05	BCL2/BAX/CCND1/RB1/CDKN1A/CCL2/CCNB1/PCNA/CDK1/WEE1/EP300/CDK2/PLK1/BMP4/CDK4/MDM2/HSP90AB1/MIF	18
GO:0071322	cellular response to carbohydrate stimulus	11/292	144/18670	1.68279e-05	7.05953e-05	2.5684e-05	ICAM1/HMGCR/RAF1/HIF1A/PRKCB/PIK3CA/ERN1/IGF1R/RAC1/CFTR/NR1H4	11
GO:0001654	eye development	18/292	362/18670	1.72279e-05	7.22123e-05	2.62723e-05	BCL2/BAX/JUN/ACHE/CYP1A1/STAT3/EGFR/VEGFA/HIF1A/EPHA2/EPHB2/MTNR1B/HDAC2/HDAC1/BMP4/PDGFRB/CDK4/TGFBR2	18
GO:0019058	viral life cycle	17/292	328/18670	1.74213e-05	7.29616e-05	2.65449e-05	BCL2/ICAM1/SLPI/LDLR/EGFR/CAV1/CCL2/CXCL8/CDK1/EPHA2/TYRO3/VCP/ANPEP/CDC42/GRK2/TNF/HSP90AB1	17
GO:0032874	positive regulation of stress-activated MAPK cascade	12/292	172/18670	1.74779e-05	7.31373e-05	2.66088e-05	NCF1/HMGCR/VEGFA/IL1B/CD40LG/SYK/MMP8/TLR9/ERN1/XDH/PTPN1/TNF	12
GO:0002703	regulation of leukocyte mediated immunity	13/292	201/18670	1.76206e-05	7.36728e-05	2.68037e-05	IL6/HMOX1/IL4/IL10/IL1B/IL2/SYK/PRKCZ/ADORA2B/LYN/FGR/BTK/TNF	13
GO:0016236	macroautophagy	16/292	295/18670	1.7702e-05	7.36763e-05	2.6805e-05	ADRB2/CASP3/AKT1/MAPK8/HMOX1/KDR/IL4/MAPK3/HIF1A/MTOR/PIK3CA/VCP/HDAC6/ERN1/SRC/SIRT1	16
GO:0031652	positive regulation of heat generation	4/292	11/18670	1.77396e-05	7.36763e-05	2.6805e-05	PTGS2/IL1B/PTGER3/TNF	4
GO:0034379	very-low-density lipoprotein particle assembly	4/292	11/18670	1.77396e-05	7.36763e-05	2.6805e-05	MTTP/APOB/SOAT2/SOAT1	4
GO:0046886	positive regulation of hormone biosynthetic process	4/292	11/18670	1.77396e-05	7.36763e-05	2.6805e-05	HIF1A/IL1B/IFNG/TNF	4
GO:0072584	caveolin-mediated endocytosis	4/292	11/18670	1.77396e-05	7.36763e-05	2.6805e-05	MAPK3/MAPK1/CAV1/SRC	4
GO:0030195	negative regulation of blood coagulation	7/292	53/18670	1.77396e-05	7.36763e-05	2.6805e-05	PLAU/NOS3/PLAT/THBD/SERPINE1/PRKCD/ALOX12	7
GO:0045661	regulation of myoblast differentiation	7/292	53/18670	1.77396e-05	7.36763e-05	2.6805e-05	MAPK14/PPARD/CXCL10/IGFBP3/ILK/BMP4/TNF	7
GO:0045744	negative regulation of G protein-coupled receptor signaling pathway	7/292	53/18670	1.77396e-05	7.36763e-05	2.6805e-05	ADRB2/OPRM1/CXCL8/MET/DRD2/DRD3/GRK2	7
GO:0002702	positive regulation of production of molecular mediator of immune response	9/292	95/18670	1.79421e-05	7.43935e-05	2.70659e-05	IL6/MAPK14/IL4/MAPK3/IL1B/IL2/PRKCZ/TLR9/MIF	9
GO:2000060	positive regulation of ubiquitin-dependent protein catabolic process	9/292	95/18670	1.79421e-05	7.43935e-05	2.70659e-05	AKT1/GSK3B/EGF/CAV1/NFE2L2/VCP/PLK1/MAPK9/MDM2	9
GO:0032945	negative regulation of mononuclear cell proliferation	8/292	73/18670	1.81215e-05	7.50124e-05	2.7291e-05	CASP3/IL10/ERBB2/IL2/LYN/BTK/IDO1/BMP4	8
GO:0050672	negative regulation of lymphocyte proliferation	8/292	73/18670	1.81215e-05	7.50124e-05	2.7291e-05	CASP3/IL10/ERBB2/IL2/LYN/BTK/IDO1/BMP4	8
GO:0010573	vascular endothelial growth factor production	6/292	36/18670	1.82477e-05	7.52849e-05	2.73902e-05	IL6/PTGS2/HIF1A/IL1B/IL1A/ADORA2B	6
GO:0030224	monocyte differentiation	6/292	36/18670	1.82477e-05	7.52849e-05	2.73902e-05	JUN/PPARG/VEGFA/MYC/CSF1R/BMP4	6
GO:0071392	cellular response to estradiol stimulus	6/292	36/18670	1.82477e-05	7.52849e-05	2.73902e-05	ESR1/CCNA2/UGT1A1/EGFR/IL10/HSF1	6
GO:1903131	mononuclear cell differentiation	6/292	36/18670	1.82477e-05	7.52849e-05	2.73902e-05	JUN/PPARG/VEGFA/MYC/CSF1R/BMP4	6
GO:0042742	defense response to bacterium	17/292	330/18670	1.88336e-05	7.76381e-05	2.82463e-05	IL6/LBP/NOS2/SLPI/IL10/SERPINE1/MPO/CRP/PRKCD/SYK/TLR9/EPHA2/FGR/ADAM17/FPR2/TNF/NR1H4	17
GO:0031330	negative regulation of cellular catabolic process	15/292	264/18670	1.88553e-05	7.76634e-05	2.82555e-05	BCL2/AKT1/HMOX1/MAPK14/PPARA/STAT3/IL10/MCL1/MTOR/MET/PIK3CA/MAPKAPK2/PIK3CG/HSP90AB1/TSPO	15
GO:0036119	response to platelet-derived growth factor	5/292	22/18670	1.91439e-05	7.86488e-05	2.8614e-05	HAS2/CCNA2/SRC/PDGFRB/FYN	5
GO:0046628	positive regulation of insulin receptor signaling pathway	5/292	22/18670	1.91439e-05	7.86488e-05	2.8614e-05	IGF2/PRKCZ/SRC/SIRT1/NR1H4	5
GO:0051195	negative regulation of cofactor metabolic process	5/292	22/18670	1.91439e-05	7.86488e-05	2.8614e-05	PPARA/STAT3/MMP3/HDAC6/FYN	5
GO:0051250	negative regulation of lymphocyte activation	11/292	146/18670	1.91576e-05	7.86488e-05	2.8614e-05	CASP3/IL10/ERBB2/IL2/IRF1/ADORA2A/LYN/BTK/TYRO3/IDO1/BMP4	11
GO:0032755	positive regulation of interleukin-6 production	9/292	96/18670	1.95305e-05	8.00476e-05	2.91229e-05	IL6/LBP/STAT3/IL1B/SYK/MMP8/ADORA2B/TLR9/TNF	9
GO:2001169	regulation of ATP biosynthetic process	9/292	96/18670	1.95305e-05	8.00476e-05	2.91229e-05	INSR/IL4/PPARA/STAT3/HIF1A/IFNG/PARP1/ESRRB/VCP	9
GO:0150063	visual system development	18/292	366/18670	1.99467e-05	8.16863e-05	2.97192e-05	BCL2/BAX/JUN/ACHE/CYP1A1/STAT3/EGFR/VEGFA/HIF1A/EPHA2/EPHB2/MTNR1B/HDAC2/HDAC1/BMP4/PDGFRB/CDK4/TGFBR2	18
GO:0006584	catecholamine metabolic process	7/292	54/18670	2.01116e-05	8.21595e-05	2.98913e-05	SLC6A3/AKR1B1/MAOA/COMT/DRD4/DRD2/DRD3	7
GO:0009712	catechol-containing compound metabolic process	7/292	54/18670	2.01116e-05	8.21595e-05	2.98913e-05	SLC6A3/AKR1B1/MAOA/COMT/DRD4/DRD2/DRD3	7
GO:1900047	negative regulation of hemostasis	7/292	54/18670	2.01116e-05	8.21595e-05	2.98913e-05	PLAU/NOS3/PLAT/THBD/SERPINE1/PRKCD/ALOX12	7
GO:0090150	establishment of protein localization to membrane	17/292	332/18670	2.03471e-05	8.30536e-05	3.02166e-05	BCL2/BAX/CASP8/MAPK8/MAPK10/NCF1/EGFR/TP63/ERBB2/BBC3/ADORA1/CSK/HSP90AA1/YWHAG/BRAF/AKT2/FYN	17
GO:0030968	endoplasmic reticulum unfolded protein response	10/292	121/18670	2.06011e-05	8.40213e-05	3.05687e-05	BAX/CCND1/CCL2/CXCL8/NFE2L2/VCP/ERN1/EP300/PTPN1/HSP90B1	10
GO:0007044	cell-substrate junction assembly	9/292	97/18670	2.12368e-05	8.64021e-05	3.14349e-05	BCL2/KDR/VEGFA/FN1/ABL1/MMP14/RAC1/TEK/SRC	9
GO:0044773	mitotic DNA damage checkpoint	9/292	97/18670	2.12368e-05	8.64021e-05	3.14349e-05	BAX/CCND1/CDKN1A/CCNB1/PCNA/CDK1/EP300/CDK2/MDM2	9
GO:0048709	oligodendrocyte differentiation	9/292	97/18670	2.12368e-05	8.64021e-05	3.14349e-05	PPARG/GSTP1/ERBB2/MTOR/CSK/LYN/HDAC2/HDAC1/DRD3	9
GO:0045923	positive regulation of fatty acid metabolic process	6/292	37/18670	2.14955e-05	8.73835e-05	3.17919e-05	PTGS2/PPARG/PPARA/ADIPOQ/IL1B/AKT2	6
GO:1901988	negative regulation of cell cycle phase transition	15/292	267/18670	2.15219e-05	8.74196e-05	3.18051e-05	BCL2/BAX/CCND1/RB1/CDKN1A/CCL2/CCNB1/PCNA/CDK1/WEE1/EP300/CDK2/PLK1/CDK4/MDM2	15
GO:0008643	carbohydrate transport	11/292	148/18670	2.17617e-05	8.83215e-05	3.21332e-05	AKT1/INSR/MAPK14/PPARD/ADIPOQ/IL1B/PRKCB/NFE2L2/BRAF/TNF/AKT2	11
GO:0007422	peripheral nervous system development	8/292	75/18670	2.21383e-05	8.97773e-05	3.26628e-05	RELA/AKT1/SOD1/ERBB2/ERBB3/CDK1/ILK/AKT2	8
GO:0016311	dephosphorylation	21/292	478/18670	2.22867e-05	9.03053e-05	3.28549e-05	BCL2/PON1/IKBKB/GSK3B/IFNG/IGFBP3/PRKCD/CYCS/MTOR/ADORA1/ALPL/CA3/CDC25B/LCK/PTPN1/SRC/PDGFRB/DRD2/TNF/HSP90B1/HSP90AB1	21
GO:0002090	regulation of receptor internalization	7/292	55/18670	2.27393e-05	9.19153e-05	3.34407e-05	SELE/VEGFA/EGF/SYK/DRD4/DRD2/DRD3	7
GO:0032613	interleukin-10 production	7/292	55/18670	2.27393e-05	9.19153e-05	3.34407e-05	CD40LG/PRKCD/SYK/PRKCZ/MMP8/TLR9/IDO1	7
GO:0043551	regulation of phosphatidylinositol 3-kinase activity	7/292	55/18670	2.27393e-05	9.19153e-05	3.34407e-05	LYN/FGR/TEK/KIT/SRC/PDGFRB/FPR2	7
GO:0009267	cellular response to starvation	11/292	149/18670	2.31748e-05	9.35997e-05	3.40535e-05	BCL2/JUN/MAPK8/MAPK3/MAPK1/SREBF1/CDKN1A/NFE2L2/MTOR/COMT/SIRT1	11
GO:0048880	sensory system development	18/292	371/18670	2.38806e-05	9.63726e-05	3.50623e-05	BCL2/BAX/JUN/ACHE/CYP1A1/STAT3/EGFR/VEGFA/HIF1A/EPHA2/EPHB2/MTNR1B/HDAC2/HDAC1/BMP4/PDGFRB/CDK4/TGFBR2	18
GO:0022410	circadian sleep/wake cycle process	5/292	23/18670	2.415e-05	9.7067e-05	3.5315e-05	ADORA1/ADORA2A/MTNR1B/DRD2/DRD3	5
GO:0050995	negative regulation of lipid catabolic process	5/292	23/18670	2.415e-05	9.7067e-05	3.5315e-05	AKT1/IL1B/ADORA1/PIK3CG/TNF	5
GO:0071157	negative regulation of cell cycle arrest	5/292	23/18670	2.415e-05	9.7067e-05	3.5315e-05	CCND1/CDK4/MDM2/HSP90AB1/MIF	5
GO:0072215	regulation of metanephros development	5/292	23/18670	2.415e-05	9.7067e-05	3.5315e-05	STAT1/ADIPOQ/MYC/BMP4/PDGFRB	5
GO:1901889	negative regulation of cell junction assembly	5/292	23/18670	2.415e-05	9.7067e-05	3.5315e-05	IKBKB/MMP14/ACE/SRC/TNF	5
GO:0050777	negative regulation of immune response	11/292	150/18670	2.46665e-05	9.90633e-05	3.60413e-05	PPARG/HMOX1/IL10/IL2/COL3A1/LYN/TYRO3/ALOX15/MMP12/DRD2/TNF	11
GO:0019395	fatty acid oxidation	9/292	99/18670	2.50319e-05	0.00010045	3.65456e-05	PPARG/AKT1/MAPK14/PPARD/PPARA/ADIPOQ/ALOX12/MTOR/AKT2	9
GO:0046326	positive regulation of glucose import	6/292	38/18670	2.51932e-05	0.000100853	3.66926e-05	AKT1/INSR/MAPK14/ADIPOQ/NFE2L2/AKT2	6
GO:1904706	negative regulation of vascular smooth muscle cell proliferation	6/292	38/18670	2.51932e-05	0.000100853	3.66926e-05	PPARG/HMOX1/GSTP1/ADIPOQ/CDKN1A/IL10	6
GO:1905898	positive regulation of response to endoplasmic reticulum stress	6/292	38/18670	2.51932e-05	0.000100853	3.66926e-05	BAX/CAV1/NFE2L2/ERN1/PTPN1/SIRT1	6
GO:0048705	skeletal system morphogenesis	14/292	239/18670	2.55512e-05	0.000102205	3.71842e-05	HAS2/MAPK14/MMP2/COL1A1/RUNX2/FGR/ALPL/MMP13/MMP16/MMP14/TEK/BMP4/TGFBR2/FGFR1	14
GO:0060688	regulation of morphogenesis of a branching structure	7/292	56/18670	2.56435e-05	0.00010241	3.72588e-05	AR/ESR1/VEGFA/ABL1/BMP4/FGFR1/TNF	7
GO:0090183	regulation of kidney development	7/292	56/18670	2.56435e-05	0.00010241	3.72588e-05	STAT1/ADIPOQ/VEGFA/MMP9/MYC/BMP4/PDGFRB	7
GO:0055088	lipid homeostasis	11/292	151/18670	2.62406e-05	0.000104375	3.79738e-05	PPARG/LDLR/MTTP/APOB/SOAT2/GOT1/SOAT1/CAV1/ADORA1/SIRT1/NR1H4	11
GO:0002551	mast cell chemotaxis	4/292	12/18670	2.62821e-05	0.000104375	3.79738e-05	VEGFA/RAC1/KIT/PIK3CD	4
GO:0033197	response to vitamin E	4/292	12/18670	2.62821e-05	0.000104375	3.79738e-05	PPARG/CAT/CCND1/COL1A1	4
GO:0042368	vitamin D biosynthetic process	4/292	12/18670	2.62821e-05	0.000104375	3.79738e-05	CYP3A4/IL1B/IFNG/TNF	4
GO:0045080	positive regulation of chemokine biosynthetic process	4/292	12/18670	2.62821e-05	0.000104375	3.79738e-05	HMOX1/IL1B/IFNG/TNF	4
GO:0097531	mast cell migration	4/292	12/18670	2.62821e-05	0.000104375	3.79738e-05	VEGFA/RAC1/KIT/PIK3CD	4
GO:1904181	positive regulation of membrane depolarization	4/292	12/18670	2.62821e-05	0.000104375	3.79738e-05	KDR/PARP1/ALOX12/TSPO	4
GO:0035303	regulation of dephosphorylation	13/292	209/18670	2.65989e-05	0.000105549	3.84009e-05	IKBKB/GSK3B/IFNG/IGFBP3/PRKCD/MTOR/ADORA1/SRC/PDGFRB/DRD2/TNF/HSP90B1/HSP90AB1	13
GO:0051937	catecholamine transport	8/292	77/18670	2.68765e-05	0.000106566	3.87709e-05	SLC6A3/ADORA2A/ADRA2C/ADRA2B/DRD4/DRD2/DRD3/GRK2	8
GO:0001678	cellular glucose homeostasis	11/292	152/18670	2.79007e-05	0.000110539	4.02164e-05	ICAM1/HMGCR/RAF1/HIF1A/PIK3CA/ERN1/IGF1R/RAC1/CFTR/SIRT1/NR1H4	11
GO:0002066	columnar/cuboidal epithelial cell development	7/292	57/18670	2.88464e-05	0.000114014	4.14807e-05	GSK3B/SOD1/CDKN1A/HIF1A/TYMS/BMP4/FGFR1	7
GO:0043525	positive regulation of neuron apoptotic process	7/292	57/18670	2.88464e-05	0.000114014	4.14807e-05	BAX/CASP9/JUN/CASP3/NQO1/MCL1/TNF	7
GO:0050819	negative regulation of coagulation	7/292	57/18670	2.88464e-05	0.000114014	4.14807e-05	PLAU/NOS3/PLAT/THBD/SERPINE1/PRKCD/ALOX12	7
GO:0032479	regulation of type I interferon production	10/292	126/18670	2.92915e-05	0.000115682	4.20874e-05	CD14/RELA/STAT1/IL10/CHUK/IRF1/SYK/TLR9/MMP12/EP300	10
GO:0033574	response to testosterone	6/292	39/18670	2.93857e-05	0.000115695	4.20922e-05	AR/HSF1/SPP1/CDK4/SIRT1/TSPO	6
GO:0042417	dopamine metabolic process	6/292	39/18670	2.93857e-05	0.000115695	4.20922e-05	SLC6A3/MAOA/COMT/DRD4/DRD2/DRD3	6
GO:0032649	regulation of interferon-gamma production	9/292	101/18670	2.93876e-05	0.000115695	4.20922e-05	CD14/IL10/IL1B/IL2/ABL1/TLR9/TXK/TNF/NR1H4	9
GO:0034440	lipid oxidation	9/292	101/18670	2.93876e-05	0.000115695	4.20922e-05	PPARG/AKT1/MAPK14/PPARD/PPARA/ADIPOQ/ALOX12/MTOR/AKT2	9
GO:0032413	negative regulation of ion transmembrane transporter activity	8/292	78/18670	2.95468e-05	0.000116138	4.22535e-05	MMP9/CAV1/TLR9/EPHB2/MTNR1B/DRD4/DRD2/DRD3	8
GO:0055021	regulation of cardiac muscle tissue growth	8/292	78/18670	2.95468e-05	0.000116138	4.22535e-05	MAPK14/MAPK1/PPARA/CCNB1/MTOR/CDK1/TGFBR2/FGFR1	8
GO:0090316	positive regulation of intracellular protein transport	11/292	153/18670	2.96508e-05	0.000116455	4.23689e-05	PTGS2/MAPK14/GSK3B/MAPK1/ERBB2/IL1B/IFNG/PRKCD/MDM2/AKT2/FYN	11
GO:0002092	positive regulation of receptor internalization	5/292	24/18670	3.01167e-05	0.000117729	4.28322e-05	SELE/VEGFA/EGF/SYK/DRD2	5
GO:0046697	decidualization	5/292	24/18670	3.01167e-05	0.000117729	4.28322e-05	PTGS2/PPARD/MAPK3/MAPK1/SPP1	5
GO:0050996	positive regulation of lipid catabolic process	5/292	24/18670	3.01167e-05	0.000117729	4.28322e-05	PPARA/IL1B/PRKCD/ADORA1/AKT2	5
GO:1900078	positive regulation of cellular response to insulin stimulus	5/292	24/18670	3.01167e-05	0.000117729	4.28322e-05	IGF2/PRKCZ/SRC/SIRT1/NR1H4	5
GO:2000209	regulation of anoikis	5/292	24/18670	3.01167e-05	0.000117729	4.28322e-05	BCL2/CAV1/MCL1/PIK3CA/SRC	5
GO:2001026	regulation of endothelial cell chemotaxis	5/292	24/18670	3.01167e-05	0.000117729	4.28322e-05	KDR/VEGFA/HSPB1/MET/FGFR1	5
GO:0046486	glycerolipid metabolic process	19/292	414/18670	3.0514e-05	0.000119189	4.33633e-05	PON1/ACHE/CAT/LDLR/APOB/PLB1/SREBF1/CAV1/BMX/ALOX15/PIK3CA/CSF1R/PIK3CD/PIK3CB/PIK3CG/PDGFRB/FPR2/SIRT1/NR1H4	19
GO:0010721	negative regulation of cell development	17/292	344/18670	3.19255e-05	0.000124605	4.53337e-05	IL6/SLC6A4/BCL2/GSK3B/LDLR/PPARA/STAT3/VEGFA/IL1B/COL3A1/SPP1/EPHB2/HDAC2/MDM2/DRD3/TNF/TSPO	17
GO:0035306	positive regulation of dephosphorylation	7/292	58/18670	3.23714e-05	0.000126147	4.58949e-05	IFNG/PRKCD/MTOR/ADORA1/SRC/PDGFRB/HSP90AB1	7
GO:1902041	regulation of extrinsic apoptotic signaling pathway via death domain receptors	7/292	58/18670	3.23714e-05	0.000126147	4.58949e-05	CASP8/HMOX1/ICAM1/BCL2L1/RAF1/NOS3/SERPINE1	7
GO:0001570	vasculogenesis	8/292	79/18670	3.24357e-05	0.000126299	4.59502e-05	HAS2/KDR/VEGFA/CAV1/EPHA2/XDH/PDGFRB/TGFBR2	8
GO:0032606	type I interferon production	10/292	128/18670	3.35574e-05	0.000130565	4.75022e-05	CD14/RELA/STAT1/IL10/CHUK/IRF1/SYK/TLR9/MMP12/EP300	10
GO:0016570	histone modification	20/292	454/18670	3.36984e-05	0.000131011	4.76646e-05	PRKCA/MAPK8/CCNA2/MAPK3/SREBF1/VEGFA/IL1B/PRKCB/CCNB1/IGF2/PRKCD/CDK1/HDAC6/HDAC2/HDAC1/EP300/CDK2/SIRT1/NR1H4/KDM6B	20
GO:0030900	forebrain development	18/292	381/18670	3.38829e-05	0.000131626	4.78882e-05	BAX/CASP3/GSK3B/SLC6A3/HSD3B2/EGFR/HIF1A/COL3A1/EPHB2/TYRO3/HDAC1/CSF1R/BMP4/SRC/FGFR1/DRD2/KDM6B/FYN	18
GO:0018958	phenol-containing compound metabolic process	9/292	103/18670	3.43695e-05	0.000133412	4.85382e-05	BCL2/SLC6A3/AKR1B1/MAOA/TYR/COMT/DRD4/DRD2/DRD3	9
GO:0034767	positive regulation of ion transmembrane transport	11/292	156/18670	3.54817e-05	0.000137623	5.00699e-05	ADRB2/BAX/HTR3A/CCL2/IFNG/CXCL11/CXCL10/ABL1/EPHB2/DRD4/CFTR	11
GO:1903038	negative regulation of leukocyte cell-cell adhesion	10/292	129/18670	3.58825e-05	0.000139069	5.05962e-05	CASP3/AKT1/PPARA/IL10/ERBB2/IL2/IRF1/ADORA2A/IDO1/BMP4	10
GO:0007369	gastrulation	12/292	185/18670	3.60031e-05	0.000139428	5.07268e-05	ADIPOQ/MMP2/MMP9/IL10/FN1/MMP8/EPHA2/MMP14/BMP4/TGFBR2/FGFR1/KDM6B	12
GO:0001836	release of cytochrome c from mitochondria	7/292	59/18670	3.62428e-05	0.00014003	5.09459e-05	BCL2/BAX/JUN/AKT1/BCL2L1/MMP9/BBC3	7
GO:0032890	regulation of organic acid transport	7/292	59/18670	3.62428e-05	0.00014003	5.09459e-05	AKT1/IL1B/ADORA1/ADORA2A/SYK/MIF/AKT2	7
GO:0033619	membrane protein proteolysis	7/292	59/18670	3.62428e-05	0.00014003	5.09459e-05	RELA/IL10/IL1B/IFNG/ADAM17/TNF/ADAM10	7
GO:0046822	regulation of nucleocytoplasmic transport	9/292	104/18670	3.71172e-05	0.000142605	5.18828e-05	PTGS2/MAPK14/GSK3B/MAPK1/IL1B/IFNG/PRKCD/BMP4/MDM2	9
GO:0002053	positive regulation of mesenchymal cell proliferation	5/292	25/18670	3.71666e-05	0.000142605	5.18828e-05	STAT1/VEGFA/MYC/TGFBR2/FGFR1	5
GO:0009299	mRNA transcription	5/292	25/18670	3.71666e-05	0.000142605	5.18828e-05	PPARD/SREBF1/STAT3/HIF1A/HSF1	5
GO:0034110	regulation of homotypic cell-cell adhesion	5/292	25/18670	3.71666e-05	0.000142605	5.18828e-05	PRKCA/PRKCD/ALOX12/SYK/LYN	5
GO:0051894	positive regulation of focal adhesion assembly	5/292	25/18670	3.71666e-05	0.000142605	5.18828e-05	KDR/VEGFA/ABL1/RAC1/TEK	5
GO:0060330	regulation of response to interferon-gamma	5/292	25/18670	3.71666e-05	0.000142605	5.18828e-05	PPARG/STAT1/IFNG/TXK/HSP90AB1	5
GO:0060334	regulation of interferon-gamma-mediated signaling pathway	5/292	25/18670	3.71666e-05	0.000142605	5.18828e-05	PPARG/STAT1/IFNG/TXK/HSP90AB1	5
GO:0060444	branching involved in mammary gland duct morphogenesis	5/292	25/18670	3.71666e-05	0.000142605	5.18828e-05	PGR/AR/ESR1/EPHA2/SRC	5
GO:0060571	morphogenesis of an epithelial fold	5/292	25/18670	3.71666e-05	0.000142605	5.18828e-05	AR/EGFR/TP63/HIF1A/BMP4	5
GO:0060047	heart contraction	15/292	280/18670	3.73299e-05	0.000142772	5.19434e-05	CHRM2/SOD1/SREBF1/CAV1/NOS3/IL2/MTOR/ADORA1/PIK3CA/ACE/PIK3CG/MDM2/DRD2/GRK2/ADORA3	15
GO:0001973	adenosine receptor signaling pathway	4/292	13/18670	3.74963e-05	0.000142772	5.19434e-05	ADORA1/ADORA2A/ADORA2B/ADORA3	4
GO:0002679	respiratory burst involved in defense response	4/292	13/18670	3.74963e-05	0.000142772	5.19434e-05	LBP/MPO/PIK3CD/PIK3CG	4
GO:0031650	regulation of heat generation	4/292	13/18670	3.74963e-05	0.000142772	5.19434e-05	PTGS2/IL1B/PTGER3/TNF	4
GO:0042178	xenobiotic catabolic process	4/292	13/18670	3.74963e-05	0.000142772	5.19434e-05	CYP1A1/GSTP1/GSTM1/UGT1A1	4
GO:0061029	eyelid development in camera-type eye	4/292	13/18670	3.74963e-05	0.000142772	5.19434e-05	JUN/EGFR/HDAC2/HDAC1	4
GO:1901550	regulation of endothelial cell development	4/292	13/18670	3.74963e-05	0.000142772	5.19434e-05	IKBKB/VEGFA/IL1B/TNF	4
GO:1902894	negative regulation of pri-miRNA transcription by RNA polymerase II	4/292	13/18670	3.74963e-05	0.000142772	5.19434e-05	RELA/PPARD/PPARA/BMP4	4
GO:1902947	regulation of tau-protein kinase activity	4/292	13/18670	3.74963e-05	0.000142772	5.19434e-05	RB1/IFNG/HSP90AA1/HSP90AB1	4
GO:1903140	regulation of establishment of endothelial barrier	4/292	13/18670	3.74963e-05	0.000142772	5.19434e-05	IKBKB/VEGFA/IL1B/TNF	4
GO:0043010	camera-type eye development	16/292	314/18670	3.78014e-05	0.000143824	5.23262e-05	BAX/JUN/ACHE/CYP1A1/EGFR/VEGFA/HIF1A/EPHA2/EPHB2/MTNR1B/HDAC2/HDAC1/BMP4/PDGFRB/CDK4/TGFBR2	16
GO:0022900	electron transport chain	12/292	186/18670	3.79575e-05	0.000144308	5.25022e-05	CYP1A2/AKR1B1/NCF1/GSR/CCNB1/NQO1/CYCS/CDK1/CYP19A1/IDO1/XDH/ALDH2	12
GO:0007045	cell-substrate adherens junction assembly	8/292	81/18670	3.89252e-05	0.000147537	5.3677e-05	BCL2/KDR/VEGFA/ABL1/MMP14/RAC1/TEK/SRC	8
GO:0014855	striated muscle cell proliferation	8/292	81/18670	3.89252e-05	0.000147537	5.3677e-05	MAPK14/PPARD/MAPK1/STAT3/CCNB1/CDK1/TGFBR2/FGFR1	8
GO:0032436	positive regulation of proteasomal ubiquitin-dependent protein catabolic process	8/292	81/18670	3.89252e-05	0.000147537	5.3677e-05	AKT1/GSK3B/CAV1/NFE2L2/VCP/PLK1/MAPK9/MDM2	8
GO:0048041	focal adhesion assembly	8/292	81/18670	3.89252e-05	0.000147537	5.3677e-05	BCL2/KDR/VEGFA/ABL1/MMP14/RAC1/TEK/SRC	8
GO:0060348	bone development	13/292	217/18670	3.93499e-05	0.000149034	5.42215e-05	HAS2/COL1A1/RUNX2/ALPL/MMP13/MMP16/MMP14/EP300/TEK/BMP4/KIT/SRC/TGFBR2	13
GO:0030890	positive regulation of B cell proliferation	6/292	41/18670	3.94496e-05	0.000149298	5.43177e-05	BCL2/IL4/CDKN1A/IL2/TLR9/MIF	6
GO:0048167	regulation of synaptic plasticity	12/292	187/18670	4.00033e-05	0.000151279	5.50383e-05	PTGS2/GSK3B/MAPK1/ABL1/ADORA1/ADORA2A/PRKCZ/EPHB2/YWHAG/GRM5/KIT/DRD2	12
GO:0009165	nucleotide biosynthetic process	18/292	386/18670	4.01623e-05	0.000151765	5.52151e-05	PTGS2/NOS2/INSR/IL4/MAPK1/PPARA/STAT3/HIF1A/NOS3/IFNG/PARP1/PDK1/ADORA2B/ESRRB/TYMS/VCP/IDO1/PGK1	18
GO:0046324	regulation of glucose import	7/292	60/18670	4.04866e-05	0.000152643	5.55348e-05	AKT1/INSR/MAPK14/ADIPOQ/NFE2L2/TNF/AKT2	7
GO:0051893	regulation of focal adhesion assembly	7/292	60/18670	4.04866e-05	0.000152643	5.55348e-05	KDR/VEGFA/ABL1/MMP14/RAC1/TEK/SRC	7
GO:0090109	regulation of cell-substrate junction assembly	7/292	60/18670	4.04866e-05	0.000152643	5.55348e-05	KDR/VEGFA/ABL1/MMP14/RAC1/TEK/SRC	7
GO:0043902	positive regulation of multi-organism process	12/292	188/18670	4.21441e-05	0.000158773	5.77647e-05	JUN/PRKCA/NOS2/MAPK3/PLB1/IFNG/SYK/HDAC2/EP300/CSF1R/PRF1/MIF	12
GO:0071158	positive regulation of cell cycle arrest	8/292	82/18670	4.25558e-05	0.000160202	5.82849e-05	BAX/CDKN1A/CCNB1/PCNA/CDK1/EP300/CDK2/MDM2	8
GO:0044774	mitotic DNA integrity checkpoint	9/292	106/18670	4.31731e-05	0.000162404	5.90859e-05	BAX/CCND1/CDKN1A/CCNB1/PCNA/CDK1/EP300/CDK2/MDM2	9
GO:0002819	regulation of adaptive immune response	11/292	160/18670	4.47757e-05	0.000168305	6.1233e-05	IL6/IL4/IL10/IL1B/IL2/IRF1/PRKCZ/BTK/ALOX15/SIRT1/TNF	11
GO:0003170	heart valve development	7/292	61/18670	4.51296e-05	0.000168999	6.14853e-05	RB1/NOS3/NFATC1/MTOR/BMP4/TGFBR2/MDM2	7
GO:0030521	androgen receptor signaling pathway	7/292	61/18670	4.51296e-05	0.000168999	6.14853e-05	AR/RB1/NCOR2/HDAC6/HDAC1/EP300/SIRT1	7
GO:0034113	heterotypic cell-cell adhesion	7/292	61/18670	4.51296e-05	0.000168999	6.14853e-05	VCAM1/ADIPOQ/IL10/IL1B/ALOX15/LCK/TNF	7
GO:0045123	cellular extravasation	7/292	61/18670	4.51296e-05	0.000168999	6.14853e-05	ICAM1/SELE/VCAM1/CCL2/PIK3CD/PIK3CG/TNF	7
GO:0090303	positive regulation of wound healing	7/292	61/18670	4.51296e-05	0.000168999	6.14853e-05	PPARD/F3/THBD/SERPINE1/NFE2L2/MTOR/TGFBR2	7
GO:0006509	membrane protein ectodomain proteolysis	6/292	42/18670	4.54252e-05	0.000169488	6.16632e-05	IL10/IL1B/IFNG/ADAM17/TNF/ADAM10	6
GO:0033003	regulation of mast cell activation	6/292	42/18670	4.54252e-05	0.000169488	6.16632e-05	HMOX1/SYK/ADORA2B/LYN/FGR/CNR2	6
GO:1901031	regulation of response to reactive oxygen species	6/292	42/18670	4.54252e-05	0.000169488	6.16632e-05	IL10/NFE2L2/MET/HDAC6/DHFR/TNF	6
GO:0042745	circadian sleep/wake cycle	5/292	26/18670	4.54301e-05	0.000169488	6.16632e-05	ADORA1/ADORA2A/MTNR1B/DRD2/DRD3	5
GO:1903959	regulation of anion transmembrane transport	5/292	26/18670	4.54301e-05	0.000169488	6.16632e-05	AKT1/MTOR/GRM5/CFTR/AKT2	5
GO:1901293	nucleoside phosphate biosynthetic process	18/292	390/18670	4.59093e-05	0.000171148	6.22671e-05	PTGS2/NOS2/INSR/IL4/MAPK1/PPARA/STAT3/HIF1A/NOS3/IFNG/PARP1/PDK1/ADORA2B/ESRRB/TYMS/VCP/IDO1/PGK1	18
GO:0002705	positive regulation of leukocyte mediated immunity	10/292	133/18670	4.66126e-05	0.00017351	6.31265e-05	IL6/IL4/IL1B/IL2/SYK/PRKCZ/ADORA2B/FGR/BTK/TNF	10
GO:0071333	cellular response to glucose stimulus	10/292	133/18670	4.66126e-05	0.00017351	6.31265e-05	ICAM1/HMGCR/RAF1/HIF1A/PIK3CA/ERN1/IGF1R/RAC1/CFTR/NR1H4	10
GO:0051346	negative regulation of hydrolase activity	20/292	466/18670	4.85195e-05	0.000180474	6.566e-05	PTGS2/IKBKB/AKT1/SLPI/GSK3B/VEGFA/MMP9/RAF1/BIRC5/NOS3/SERPINE1/EGLN1/ABL1/ADORA2A/PRKCZ/TLR9/SRC/SIRT1/MDM2/TNF	20
GO:0006470	protein dephosphorylation	16/292	321/18670	4.92031e-05	0.00018288	6.65356e-05	BCL2/IKBKB/GSK3B/IGFBP3/PRKCD/CYCS/MTOR/ADORA1/CDC25B/LCK/PTPN1/PDGFRB/DRD2/TNF/HSP90B1/HSP90AB1	16
GO:0006275	regulation of DNA replication	9/292	108/18670	5.00437e-05	0.00018559	6.75213e-05	JUN/CCNA2/EGFR/PCNA/CDK1/RAC1/CDK2/ATR/FGFR1	9
GO:0015696	ammonium transport	9/292	108/18670	5.00437e-05	0.00018559	6.75213e-05	SLC6A4/SLC6A3/ADORA2A/SYK/LYN/BTK/DRD4/DRD2/DRD3	9
GO:0099565	chemical synaptic transmission, postsynaptic	9/292	108/18670	5.00437e-05	0.00018559	6.75213e-05	ADRB2/OPRM1/AKT1/GSK3B/ADORA1/ADORA2A/PRKCZ/DRD4/DRD2	9
GO:0070059	intrinsic apoptotic signaling pathway in response to endoplasmic reticulum stress	7/292	62/18670	5.02003e-05	0.000186032	6.76823e-05	BCL2/BAX/BCL2L1/BBC3/ERN1/PTPN1/SIRT1	7
GO:0060420	regulation of heart growth	8/292	84/18670	5.06681e-05	0.000187626	6.82623e-05	MAPK14/MAPK1/PPARA/CCNB1/MTOR/CDK1/TGFBR2/FGFR1	8
GO:0035791	platelet-derived growth factor receptor-beta signaling pathway	4/292	14/18670	5.18496e-05	0.000191009	6.94929e-05	ABL1/PTPN1/SRC/PDGFRB	4
GO:0036092	phosphatidylinositol-3-phosphate biosynthetic process	4/292	14/18670	5.18496e-05	0.000191009	6.94929e-05	PIK3CA/PIK3CD/PIK3CB/PIK3CG	4
GO:0038166	angiotensin-activated signaling pathway	4/292	14/18670	5.18496e-05	0.000191009	6.94929e-05	CAV1/CA2/SRC/AGTR1	4
GO:0048308	organelle inheritance	4/292	14/18670	5.18496e-05	0.000191009	6.94929e-05	MAPK3/MAPK1/CDK1/MAP2K1	4
GO:0048313	Golgi inheritance	4/292	14/18670	5.18496e-05	0.000191009	6.94929e-05	MAPK3/MAPK1/CDK1/MAP2K1	4
GO:0051712	positive regulation of killing of cells of other organism	4/292	14/18670	5.18496e-05	0.000191009	6.94929e-05	NOS2/IFNG/SYK/PRF1	4
GO:1903351	cellular response to dopamine	4/292	14/18670	5.18496e-05	0.000191009	6.94929e-05	MAPK3/MAPK1/ABL1/HDAC2	4
GO:0031279	regulation of cyclase activity	6/292	43/18670	5.21041e-05	0.000191663	6.97311e-05	NOS2/MAPK8/MAPK14/MAPK3/NOS3/ADORA2B	6
GO:0060612	adipose tissue development	6/292	43/18670	5.21041e-05	0.000191663	6.97311e-05	PPARD/PIK3CA/CDK4/SIRT1/NR1H4/FTO	6
GO:0071331	cellular response to hexose stimulus	10/292	135/18670	5.29321e-05	0.000194566	7.0787e-05	ICAM1/HMGCR/RAF1/HIF1A/PIK3CA/ERN1/IGF1R/RAC1/CFTR/NR1H4	10
GO:0051149	positive regulation of muscle cell differentiation	9/292	109/18670	5.38111e-05	0.000197651	7.19094e-05	BCL2/MAPK14/ABL1/MTOR/MMP14/CDC42/BMP4/KIT/SIRT1	9
GO:0090596	sensory organ morphogenesis	14/292	256/18670	5.41846e-05	0.000198876	7.23552e-05	BCL2/BAX/MAPK3/MAPK1/SOD1/STAT3/VEGFA/HIF1A/EPHA2/EPHB2/HDAC2/HDAC1/BMP4/FGFR1	14
GO:0010971	positive regulation of G2/M transition of mitotic cell cycle	5/292	27/18670	5.50457e-05	0.00020174	7.33972e-05	CCND1/CCNB1/CDK1/CDC25B/CDK4	5
GO:2000191	regulation of fatty acid transport	5/292	27/18670	5.50457e-05	0.00020174	7.33972e-05	AKT1/IL1B/SYK/MIF/AKT2	5
GO:0002637	regulation of immunoglobulin production	7/292	63/18670	5.57284e-05	0.000203643	7.40896e-05	IL6/IL4/IL10/IL2/CD40LG/TLR9/TNF	7
GO:0032371	regulation of sterol transport	7/292	63/18670	5.57284e-05	0.000203643	7.40896e-05	PON1/PPARG/ADIPOQ/EGF/NFKBIA/SIRT1/TSPO	7
GO:0032374	regulation of cholesterol transport	7/292	63/18670	5.57284e-05	0.000203643	7.40896e-05	PON1/PPARG/ADIPOQ/EGF/NFKBIA/SIRT1/TSPO	7
GO:0046622	positive regulation of organ growth	7/292	63/18670	5.57284e-05	0.000203643	7.40896e-05	AKT1/MAPK14/MAPK1/CCNB1/MTOR/CDK1/FGFR1	7
GO:0007088	regulation of mitotic nuclear division	11/292	164/18670	5.60923e-05	0.000204823	7.45188e-05	INSR/RB1/EGF/IL1B/CCNB1/IL1A/IGF2/PLK1/BMP4/PDGFRB/DRD3	11
GO:0071326	cellular response to monosaccharide stimulus	10/292	136/18670	5.63564e-05	0.000205637	7.4815e-05	ICAM1/HMGCR/RAF1/HIF1A/PIK3CA/ERN1/IGF1R/RAC1/CFTR/NR1H4	10
GO:0010463	mesenchymal cell proliferation	6/292	44/18670	5.95459e-05	0.000216483	7.8761e-05	STAT1/VEGFA/MYC/BMP4/TGFBR2/FGFR1	6
GO:0042987	amyloid precursor protein catabolic process	6/292	44/18670	5.95459e-05	0.000216483	7.8761e-05	CASP3/IFNG/LYN/DYRK1A/TNF/ADAM10	6
GO:0045601	regulation of endothelial cell differentiation	6/292	44/18670	5.95459e-05	0.000216483	7.8761e-05	IKBKB/VEGFA/IL1B/XDH/BMP4/TNF	6
GO:0071622	regulation of granulocyte chemotaxis	6/292	44/18670	5.95459e-05	0.000216483	7.8761e-05	LBP/MAPK14/MAPK3/CXCL8/RAC1/CXCR2	6
GO:0090311	regulation of protein deacetylation	6/292	44/18670	5.95459e-05	0.000216483	7.8761e-05	MAPK8/SREBF1/VEGFA/IFNG/EP300/DYRK1A	6
GO:0042058	regulation of epidermal growth factor receptor signaling pathway	8/292	86/18670	6.00295e-05	0.000217924	7.92851e-05	AKT1/NCF1/EGFR/MMP9/EGF/ADORA1/ADAM17/CDC42	8
GO:0060291	long-term synaptic potentiation	8/292	86/18670	6.00295e-05	0.000217924	7.92851e-05	GSK3B/MAPK1/ABL1/ADORA1/ADORA2A/PRKCZ/EPHB2/DRD2	8
GO:0016569	covalent chromatin modification	20/292	474/18670	6.13907e-05	0.000222703	8.1024e-05	PRKCA/MAPK8/CCNA2/MAPK3/SREBF1/VEGFA/IL1B/PRKCB/CCNB1/IGF2/PRKCD/CDK1/HDAC6/HDAC2/HDAC1/EP300/CDK2/SIRT1/NR1H4/KDM6B	20
GO:0048247	lymphocyte chemotaxis	7/292	64/18670	6.17447e-05	0.000223662	8.13728e-05	CCL2/CXCL11/CXCL10/ADAM17/PIK3CD/PIK3CG/ADAM10	7
GO:1903672	positive regulation of sprouting angiogenesis	7/292	64/18670	6.17447e-05	0.000223662	8.13728e-05	PTGS2/HMOX1/KDR/VEGFA/IL10/ABL1/AGTR1	7
GO:0009308	amine metabolic process	10/292	138/18670	6.37739e-05	0.000230845	8.39861e-05	CYP1A1/VCAM1/SLC6A3/MAOA/ODC1/NQO1/COMT/IDO1/DRD4/NR1H4	10
GO:0072659	protein localization to plasma membrane	14/292	260/18670	6.40393e-05	0.000231637	8.42745e-05	AR/IKBKB/AKT1/ADIPOQ/EGFR/BCL2L1/IFNG/PRKCZ/EPHA2/CSK/EPHB2/MMP14/TNF/AKT2	14
GO:0006112	energy reserve metabolic process	8/292	87/18670	6.5224e-05	0.000235752	8.57713e-05	AKT1/INSR/GSK3B/MYC/IGF2/MTOR/ESRRB/AKT2	8
GO:0001516	prostaglandin biosynthetic process	5/292	28/18670	6.61599e-05	0.000238271	8.66879e-05	PTGS1/PTGS2/IL1B/SIRT1/MIF	5
GO:0008209	androgen metabolic process	5/292	28/18670	6.61599e-05	0.000238271	8.66879e-05	CYP3A4/ESR1/HSD3B2/SPP1/CYP19A1	5
GO:0032647	regulation of interferon-alpha production	5/292	28/18670	6.61599e-05	0.000238271	8.66879e-05	STAT1/IL10/CHUK/TLR9/MMP12	5
GO:0033598	mammary gland epithelial cell proliferation	5/292	28/18670	6.61599e-05	0.000238271	8.66879e-05	BAX/ESR1/MAPK1/CCND1/EPHA2	5
GO:0046457	prostanoid biosynthetic process	5/292	28/18670	6.61599e-05	0.000238271	8.66879e-05	PTGS1/PTGS2/IL1B/SIRT1/MIF	5
GO:0032411	positive regulation of transporter activity	9/292	112/18670	6.65793e-05	0.000239609	8.71745e-05	ADRB2/PON1/HTR3A/CCL2/IFNG/PRKCD/EPHB2/DRD4/CFTR	9
GO:0042771	intrinsic apoptotic signaling pathway in response to DNA damage by p53 class mediator	6/292	45/18670	6.78127e-05	0.00024352	8.85977e-05	BCL2/CDKN1A/TP63/EP300/SIRT1/MIF	6
GO:0071827	plasma lipoprotein particle organization	6/292	45/18670	6.78127e-05	0.00024352	8.85977e-05	MTTP/APOB/SOAT2/SOAT1/MPO/AGTR1	6
GO:1900271	regulation of long-term synaptic potentiation	6/292	45/18670	6.78127e-05	0.00024352	8.85977e-05	GSK3B/ABL1/ADORA1/ADORA2A/EPHB2/DRD2	6
GO:0032729	positive regulation of interferon-gamma production	7/292	65/18670	6.82817e-05	0.000245028	8.91463e-05	CD14/IL1B/IL2/ABL1/TLR9/TXK/TNF	7
GO:0030730	sequestering of triglyceride	4/292	15/18670	6.98355e-05	0.000248814	9.05236e-05	PPARG/PPARA/IL1B/TNF	4
GO:0032352	positive regulation of hormone metabolic process	4/292	15/18670	6.98355e-05	0.000248814	9.05236e-05	HIF1A/IL1B/IFNG/TNF	4
GO:0035635	entry of bacterium into host cell	4/292	15/18670	6.98355e-05	0.000248814	9.05236e-05	CAV1/CXCL8/MET/SRC	4
GO:0042362	fat-soluble vitamin biosynthetic process	4/292	15/18670	6.98355e-05	0.000248814	9.05236e-05	CYP3A4/IL1B/IFNG/TNF	4
GO:0043518	negative regulation of DNA damage response, signal transduction by p53 class mediator	4/292	15/18670	6.98355e-05	0.000248814	9.05236e-05	DYRK1A/SIRT1/MDM2/MIF	4
GO:0045410	positive regulation of interleukin-6 biosynthetic process	4/292	15/18670	6.98355e-05	0.000248814	9.05236e-05	STAT3/IL1B/SYK/TNF	4
GO:0055089	fatty acid homeostasis	4/292	15/18670	6.98355e-05	0.000248814	9.05236e-05	GOT1/ADORA1/SIRT1/NR1H4	4
GO:0060134	prepulse inhibition	4/292	15/18670	6.98355e-05	0.000248814	9.05236e-05	SLC6A3/ADORA2A/DRD2/DRD3	4
GO:0090494	dopamine uptake	4/292	15/18670	6.98355e-05	0.000248814	9.05236e-05	SLC6A3/DRD4/DRD2/DRD3	4
GO:1903350	response to dopamine	4/292	15/18670	6.98355e-05	0.000248814	9.05236e-05	MAPK3/MAPK1/ABL1/HDAC2	4
GO:0009791	post-embryonic development	8/292	88/18670	7.07866e-05	0.000251484	9.14951e-05	BCL2/BAX/CYP1A2/APOB/VEGFA/ABL1/MTOR/BMP4	8
GO:0032088	negative regulation of NF-kappaB transcription factor activity	8/292	88/18670	7.07866e-05	0.000251484	9.14951e-05	CAT/IL10/NFKBIA/CHUK/TLR9/SIRT1/NR1H4/ADORA3	8
GO:0097194	execution phase of apoptosis	8/292	88/18670	7.07866e-05	0.000251484	9.14951e-05	IL6/BAX/CASP3/CASP8/AKT1/BCL2L1/HSF1/BBC3	8
GO:0106027	neuron projection organization	8/292	88/18670	7.07866e-05	0.000251484	9.14951e-05	INSR/GSK3B/EPHB2/HDAC6/IGF1R/CDC42/ADAM10/FYN	8
GO:0032609	interferon-gamma production	9/292	113/18670	7.13647e-05	0.000253357	9.21766e-05	CD14/IL10/IL1B/IL2/ABL1/TLR9/TXK/TNF/NR1H4	9
GO:0001837	epithelial to mesenchymal transition	10/292	140/18670	7.2006e-05	0.000255089	9.28068e-05	IL6/HAS2/GSK3B/HIF1A/IL1B/COL1A1/MTOR/HDAC2/BMP4/TGFBR2	10
GO:0060078	regulation of postsynaptic membrane potential	10/292	140/18670	7.2006e-05	0.000255089	9.28068e-05	ADRB2/OPRM1/AKT1/GSK3B/ADORA1/ADORA2A/PRKCZ/GRM5/DRD4/DRD2	10
GO:0072073	kidney epithelium development	10/292	140/18670	7.2006e-05	0.000255089	9.28068e-05	BCL2/STAT1/CAT/ADIPOQ/VEGFA/MYC/ILK/BMP4/CXCR2/FGFR1	10
GO:1903320	regulation of protein modification by small protein conjugation or removal	13/292	231/18670	7.47186e-05	0.000264511	9.62346e-05	ADRB2/RELA/AKT1/CAV1/ABL1/MTOR/HSP90AA1/VCP/PLK1/MAPK9/HSP90AB1/TSPO/FYN	13
GO:0051926	negative regulation of calcium ion transport	7/292	66/18670	7.53732e-05	0.000266639	9.70088e-05	PTGS2/BCL2/ICAM1/NOS3/TLR9/DRD4/DRD2	7
GO:0005976	polysaccharide metabolic process	9/292	114/18670	7.64361e-05	0.000270208	9.83072e-05	AKT1/HAS2/INSR/GSK3B/EGF/IGF2/MTOR/ESRRB/AKT2	9
GO:0032410	negative regulation of transporter activity	8/292	89/18670	7.67376e-05	0.000271082	9.86251e-05	MMP9/CAV1/TLR9/EPHB2/MTNR1B/DRD4/DRD2/DRD3	8
GO:0006984	ER-nucleus signaling pathway	6/292	46/18670	7.69701e-05	0.000271135	9.86444e-05	GSK3B/CCL2/CXCL8/NFE2L2/PTPN1/HSP90B1	6
GO:0022602	ovulation cycle process	6/292	46/18670	7.69701e-05	0.000271135	9.86444e-05	PGR/CASP3/ESR1/NOS3/SRC/SIRT1	6
GO:0033628	regulation of cell adhesion mediated by integrin	6/292	46/18670	7.69701e-05	0.000271135	9.86444e-05	PLAU/SERPINE1/SYK/EPHA2/LYN/PIK3CG	6
GO:0048512	circadian behavior	6/292	46/18670	7.69701e-05	0.000271135	9.86444e-05	MTOR/ADORA1/ADORA2A/MTNR1B/DRD2/DRD3	6
GO:0000083	regulation of transcription involved in G1/S transition of mitotic cell cycle	5/292	29/18670	7.89268e-05	0.00027744	0.000100938	RB1/PCNA/ESRRB/TYMS/DHFR	5
GO:0060765	regulation of androgen receptor signaling pathway	5/292	29/18670	7.89268e-05	0.00027744	0.000100938	NCOR2/HDAC6/HDAC1/EP300/SIRT1	5
GO:0070229	negative regulation of lymphocyte apoptotic process	5/292	29/18670	7.89268e-05	0.00027744	0.000100938	HIF1A/IL2/IDO1/BMP4/MIF	5
GO:0050871	positive regulation of B cell activation	10/292	142/18670	8.1124e-05	0.000284962	0.000103675	IL6/BCL2/IL4/CDKN1A/IL2/SYK/TLR9/BTK/MMP14/MIF	10
GO:0048738	cardiac muscle tissue development	13/292	233/18670	8.1539e-05	0.000286218	0.000104132	MAPK14/MAPK1/PPARA/VEGFA/CCNB1/ERBB3/MTOR/CDK1/BMP4/PDGFRB/TGFBR2/FGFR1/KDM6B	13
GO:0022604	regulation of cell morphogenesis	20/292	484/18670	8.1701e-05	0.000286586	0.000104266	ICAM1/HAS2/KDR/GSK3B/VEGFA/CCL2/SPP1/FN1/ABL1/EPHB2/FGR/ILK/RAC1/CDC42/CSF1R/MAP2K1/KIT/SRC/ADAM10/FYN	20
GO:0019748	secondary metabolic process	7/292	67/18670	8.30543e-05	0.000290668	0.000105751	BCL2/CYP1A2/CYP1A1/AKR1B1/NFE2L2/TYR/CYP2D6	7
GO:1903391	regulation of adherens junction organization	7/292	67/18670	8.30543e-05	0.000290668	0.000105751	KDR/VEGFA/ABL1/MMP14/RAC1/TEK/SRC	7
GO:0001656	metanephros development	8/292	90/18670	8.30979e-05	0.000290668	0.000105751	BCL2/STAT1/AKR1B1/ADIPOQ/MYC/BMP4/PDGFRB/CXCR2	8
GO:0034333	adherens junction assembly	8/292	90/18670	8.30979e-05	0.000290668	0.000105751	BCL2/KDR/VEGFA/ABL1/MMP14/RAC1/TEK/SRC	8
GO:0048588	developmental cell growth	13/292	234/18670	8.5147e-05	0.000297627	0.000108283	GSK3B/PPARA/VEGFA/SPP1/FN1/ABL1/MTOR/PRKCZ/HSP90AA1/ILK/HDAC6/TGFBR2/HSP90AB1	13
GO:0007622	rhythmic behavior	6/292	47/18670	8.70865e-05	0.00030292	0.000110209	MTOR/ADORA1/ADORA2A/MTNR1B/DRD2/DRD3	6
GO:0031952	regulation of protein autophosphorylation	6/292	47/18670	8.70865e-05	0.00030292	0.000110209	JUN/ADIPOQ/VEGFA/CAV1/ACE/SRC	6
GO:0035722	interleukin-12-mediated signaling pathway	6/292	47/18670	8.70865e-05	0.00030292	0.000110209	SOD1/IL10/IFNG/CA1/CDC42/MIF	6
GO:0045058	T cell selection	6/292	47/18670	8.70865e-05	0.00030292	0.000110209	IL6/BCL2/STAT3/MTOR/SYK/ZAP70	6
GO:0048806	genitalia development	6/292	47/18670	8.70865e-05	0.00030292	0.000110209	BAX/AR/ESR1/TP63/TYRO3/CYP19A1	6
GO:0050435	amyloid-beta metabolic process	6/292	47/18670	8.70865e-05	0.00030292	0.000110209	CASP3/IFNG/ACE/DYRK1A/TNF/ADAM10	6
GO:2000107	negative regulation of leukocyte apoptotic process	6/292	47/18670	8.70865e-05	0.00030292	0.000110209	HIF1A/IL2/IDO1/BMP4/CXCR2/MIF	6
GO:0030278	regulation of ossification	12/292	203/18670	8.8411e-05	0.000307313	0.000111807	IL6/ADRB2/BCL2/MAPK14/MAPK3/MAPK1/TP63/HIF1A/RUNX2/ILK/BMP4/TNF	12
GO:0060560	developmental growth involved in morphogenesis	13/292	235/18670	8.88924e-05	0.000308771	0.000112337	ESR1/GSK3B/VEGFA/SPP1/FN1/ABL1/PRKCZ/HSP90AA1/ILK/HDAC6/BMP4/TGFBR2/HSP90AB1	13
GO:1904063	negative regulation of cation transmembrane transport	8/292	91/18670	8.98892e-05	0.000312016	0.000113518	MMP9/CAV1/TLR9/EPHB2/MTNR1B/DRD4/DRD2/DRD3	8
GO:0046323	glucose import	7/292	68/18670	9.13617e-05	0.000316598	0.000115185	AKT1/INSR/MAPK14/ADIPOQ/NFE2L2/TNF/AKT2	7
GO:0050891	multicellular organismal water homeostasis	7/292	68/18670	9.13617e-05	0.000316598	0.000115185	HAS2/AKR1B1/TP63/ALOX12/MET/CFTR/CYP11B2	7
GO:0001780	neutrophil homeostasis	4/292	16/18670	9.19708e-05	0.000316598	0.000115185	IL6/PIK3CD/PIK3CB/CXCR2	4
GO:0002070	epithelial cell maturation	4/292	16/18670	9.19708e-05	0.000316598	0.000115185	PGR/CDKN1A/HIF1A/TYMS	4
GO:0002739	regulation of cytokine secretion involved in immune response	4/292	16/18670	9.19708e-05	0.000316598	0.000115185	MAPK14/MAPK3/IL10/TNF	4
GO:0010875	positive regulation of cholesterol efflux	4/292	16/18670	9.19708e-05	0.000316598	0.000115185	PON1/ADIPOQ/NFKBIA/SIRT1	4
GO:0010885	regulation of cholesterol storage	4/292	16/18670	9.19708e-05	0.000316598	0.000115185	PPARG/PPARD/APOB/PPARA	4
GO:0030889	negative regulation of B cell proliferation	4/292	16/18670	9.19708e-05	0.000316598	0.000115185	CASP3/IL10/LYN/BTK	4
GO:0042447	hormone catabolic process	4/292	16/18670	9.19708e-05	0.000316598	0.000115185	ACHE/SPP1/CYP19A1/ACE	4
GO:0048012	hepatocyte growth factor receptor signaling pathway	4/292	16/18670	9.19708e-05	0.000316598	0.000115185	MET/RAC1/MST1R/PTPN1	4
GO:0090493	catecholamine uptake	4/292	16/18670	9.19708e-05	0.000316598	0.000115185	SLC6A3/DRD4/DRD2/DRD3	4
GO:1900451	positive regulation of glutamate receptor signaling pathway	4/292	16/18670	9.19708e-05	0.000316598	0.000115185	ADRB2/CCL2/IFNG/EPHB2	4
GO:0043666	regulation of phosphoprotein phosphatase activity	9/292	117/18670	9.35042e-05	0.000320563	0.000116628	IKBKB/GSK3B/IGFBP3/MTOR/PDGFRB/DRD2/TNF/HSP90B1/HSP90AB1	9
GO:0032607	interferon-alpha production	5/292	30/18670	9.35083e-05	0.000320563	0.000116628	STAT1/IL10/CHUK/TLR9/MMP12	5
GO:0045940	positive regulation of steroid metabolic process	5/292	30/18670	9.35083e-05	0.000320563	0.000116628	SREBF1/IL1B/IFNG/TNF/AGTR1	5
GO:0046320	regulation of fatty acid oxidation	5/292	30/18670	9.35083e-05	0.000320563	0.000116628	PPARG/AKT1/PPARA/MTOR/AKT2	5
GO:0071480	cellular response to gamma radiation	5/292	30/18670	9.35083e-05	0.000320563	0.000116628	BCL2L1/CDKN1A/HSF1/ATR/MDM2	5
GO:1902751	positive regulation of cell cycle G2/M phase transition	5/292	30/18670	9.35083e-05	0.000320563	0.000116628	CCND1/CCNB1/CDK1/CDC25B/CDK4	5
GO:0035710	CD4-positive, alpha-beta T cell activation	8/292	92/18670	9.7134e-05	0.000332764	0.000121066	IL6/STAT3/IL2/IFNG/MTOR/PRKCZ/FUT7/TGFBR2	8
GO:0008542	visual learning	6/292	48/18670	9.82334e-05	0.000335838	0.000122185	HMGCR/HIF1A/MTOR/KIT/DRD2/DRD3	6
GO:0035272	exocrine system development	6/292	48/18670	9.82334e-05	0.000335838	0.000122185	INSR/EGFR/IGF2/TGM2/FGFR1/TNF	6
GO:0055023	positive regulation of cardiac muscle tissue growth	6/292	48/18670	9.82334e-05	0.000335838	0.000122185	MAPK14/MAPK1/CCNB1/MTOR/CDK1/FGFR1	6
GO:0046634	regulation of alpha-beta T cell activation	8/292	93/18670	0.000104855	0.000358232	0.000130332	IL2/IFNG/IRF1/ADORA2A/SYK/PRKCZ/ZAP70/TGFBR2	8
GO:0006733	oxidoreduction coenzyme metabolic process	12/292	207/18670	0.000106425	0.000363347	0.000132193	PTGS2/INSR/HMGCR/PPARA/STAT3/HIF1A/IFNG/ESRRB/VCP/IDO1/LDHB/PGK1	12
GO:0050766	positive regulation of phagocytosis	7/292	70/18670	0.000110009	0.000374267	0.000136166	PPARG/SOD1/IL1B/CCL2/IFNG/FPR2/TNF	7
GO:0035767	endothelial cell chemotaxis	5/292	31/18670	0.000110074	0.000374267	0.000136166	KDR/VEGFA/HSPB1/MET/FGFR1	5
GO:0040018	positive regulation of multicellular organism growth	5/292	31/18670	0.000110074	0.000374267	0.000136166	BCL2/SLC6A3/HSF1/IGF2/DRD2	5
GO:0043304	regulation of mast cell degranulation	5/292	31/18670	0.000110074	0.000374267	0.000136166	HMOX1/SYK/ADORA2B/LYN/FGR	5
GO:0071880	adenylate cyclase-activating adrenergic receptor signaling pathway	5/292	31/18670	0.000110074	0.000374267	0.000136166	ADRB2/ADRA2C/ADRA2B/DRD2/DRD3	5
GO:1903393	positive regulation of adherens junction organization	5/292	31/18670	0.000110074	0.000374267	0.000136166	KDR/VEGFA/ABL1/RAC1/TEK	5
GO:0002686	negative regulation of leukocyte migration	6/292	49/18670	0.000110485	0.000374644	0.000136303	AKT1/HMOX1/CCL2/ADORA1/CYP19A1/MIF	6
GO:0003044	regulation of systemic arterial blood pressure mediated by a chemical signal	6/292	49/18670	0.000110485	0.000374644	0.000136303	ADRB2/NOS3/ACE/CYP11B2/DRD3/AGTR1	6
GO:0071349	cellular response to interleukin-12	6/292	49/18670	0.000110485	0.000374644	0.000136303	SOD1/IL10/IFNG/CA1/CDC42/MIF	6
GO:0071825	protein-lipid complex subunit organization	6/292	49/18670	0.000110485	0.000374644	0.000136303	MTTP/APOB/SOAT2/SOAT1/MPO/AGTR1	6
GO:1903052	positive regulation of proteolysis involved in cellular protein catabolic process	9/292	120/18670	0.000113661	0.000385149	0.000140125	AKT1/GSK3B/EGF/CAV1/NFE2L2/VCP/PLK1/MAPK9/MDM2	9
GO:0032966	negative regulation of collagen biosynthetic process	4/292	17/18670	0.000118794	0.00040118	0.000145957	IL6/PPARG/PPARD/GOT1	4
GO:0051709	regulation of killing of cells of other organism	4/292	17/18670	0.000118794	0.00040118	0.000145957	NOS2/IFNG/SYK/PRF1	4
GO:0090185	negative regulation of kidney development	4/292	17/18670	0.000118794	0.00040118	0.000145957	STAT1/ADIPOQ/MMP9/BMP4	4
GO:1903209	positive regulation of oxidative stress-induced cell death	4/292	17/18670	0.000118794	0.00040118	0.000145957	SOD1/MMP3/MCL1/HDAC6	4
GO:2000641	regulation of early endosome to late endosome transport	4/292	17/18670	0.000118794	0.00040118	0.000145957	MAPK3/MAPK1/MAP2K1/SRC	4
GO:0071479	cellular response to ionizing radiation	7/292	71/18670	0.00012043	0.00040643	0.000147867	MAPK14/BCL2L1/CDKN1A/HSF1/ATR/SIRT1/MDM2	7
GO:0001704	formation of primary germ layer	9/292	121/18670	0.000121139	0.000408034	0.000148451	MMP2/MMP9/FN1/MMP8/EPHA2/MMP14/BMP4/FGFR1/KDM6B	9
GO:0046718	viral entry into host cell	9/292	121/18670	0.000121139	0.000408034	0.000148451	ICAM1/LDLR/EGFR/CAV1/CDK1/EPHA2/TYRO3/ANPEP/GRK2	9
GO:2000058	regulation of ubiquitin-dependent protein catabolic process	10/292	149/18670	0.000121151	0.000408034	0.000148451	AKT1/GSK3B/EGF/CAV1/NFE2L2/VCP/PLK1/MAPK9/MDM2/HSP90AB1	10
GO:0051952	regulation of amine transport	8/292	95/18670	0.000121826	0.000410032	0.000149178	ADORA1/ADORA2A/ADRA2C/ADRA2B/DRD4/DRD2/DRD3/GRK2	8
GO:0008361	regulation of cell size	11/292	179/18670	0.000123069	0.000413937	0.000150599	AKT1/GSK3B/VEGFA/SPP1/FN1/ABL1/MTOR/ILK/RAC1/CDK4/HSP90AB1	11
GO:0010975	regulation of neuron projection development	20/292	499/18670	0.000123379	0.000414699	0.000150876	AKT1/GSK3B/VEGFA/IL2/NFE2L2/SPP1/FN1/ABL1/MTOR/EPHB2/LYN/ILK/HDAC2/EP300/MAP2K1/NTRK1/FGFR1/MDM2/ADAM10/FYN	20
GO:0060425	lung morphogenesis	6/292	50/18670	0.00012392	0.000415678	0.000151232	MAPK3/MAPK1/MAP2K1/BMP4/TGFBR2/TNF	6
GO:0070671	response to interleukin-12	6/292	50/18670	0.00012392	0.000415678	0.000151232	SOD1/IL10/IFNG/CA1/CDC42/MIF	6
GO:1900087	positive regulation of G1/S transition of mitotic cell cycle	6/292	50/18670	0.00012392	0.000415678	0.000151232	AKT1/CYP1A1/CCND1/EGFR/ADAM17/MDM2	6
GO:0008360	regulation of cell shape	10/292	150/18670	0.000128042	0.000429217	0.000156158	ICAM1/KDR/VEGFA/CCL2/FN1/FGR/CDC42/CSF1R/KIT/FYN	10
GO:0032228	regulation of synaptic transmission, GABAergic	5/292	32/18670	0.000128801	0.000430604	0.000156663	ADORA1/ADORA2A/CNR2/CA2/DRD2	5
GO:0033006	regulation of mast cell activation involved in immune response	5/292	32/18670	0.000128801	0.000430604	0.000156663	HMOX1/SYK/ADORA2B/LYN/FGR	5
GO:0046685	response to arsenic-containing substance	5/292	32/18670	0.000128801	0.000430604	0.000156663	HMOX1/CYP1A1/CDKN1A/HSF1/VCP	5
GO:0051968	positive regulation of synaptic transmission, glutamatergic	5/292	32/18670	0.000128801	0.000430604	0.000156663	PTGS2/EGFR/CCL2/ADORA2A/NTRK1	5
GO:0032434	regulation of proteasomal ubiquitin-dependent protein catabolic process	9/292	122/18670	0.000129024	0.000431059	0.000156828	AKT1/GSK3B/CAV1/NFE2L2/VCP/PLK1/MAPK9/MDM2/HSP90AB1	9
GO:0071346	cellular response to interferon-gamma	11/292	180/18670	0.00012929	0.00043166	0.000157047	NOS2/PPARG/STAT1/ICAM1/VCAM1/CCL2/IFNG/IRF1/PRKCD/TXK/HSP90AB1	11
GO:0042632	cholesterol homeostasis	8/292	96/18670	0.000131126	0.000437202	0.000159063	LDLR/MTTP/APOB/SOAT2/SOAT1/CAV1/SIRT1/NR1H4	8
GO:0090277	positive regulation of peptide hormone secretion	8/292	96/18670	0.000131126	0.000437202	0.000159063	PPARD/EGFR/HIF1A/BLK/RAC1/CFTR/DRD2/NR1H4	8
GO:1903747	regulation of establishment of protein localization to mitochondrion	7/292	72/18670	0.000131638	0.000438616	0.000159578	BCL2/CASP8/MAPK8/SREBF1/TP63/BBC3/YWHAG	7
GO:1903169	regulation of calcium ion transmembrane transport	10/292	151/18670	0.000135262	0.000450393	0.000163862	BAX/CXCL11/CXCL10/ABL1/TLR9/LYN/DRD4/PIK3CG/DRD2/FYN	10
GO:0002285	lymphocyte activation involved in immune response	11/292	181/18670	0.000135778	0.000451807	0.000164377	IL6/ICAM1/IL4/STAT3/IL10/IL2/IFNG/CD40LG/ABL1/MTOR/PRKCZ	11
GO:0031103	axon regeneration	6/292	51/18670	0.000138618	0.000460644	0.000167592	BCL2/JUN/SPP1/MAP2K1/DHFR/TSPO	6
GO:2001258	negative regulation of cation channel activity	6/292	51/18670	0.000138618	0.000460644	0.000167592	MMP9/CAV1/EPHB2/MTNR1B/DRD4/DRD2	6
GO:0055092	sterol homeostasis	8/292	97/18670	0.000141003	0.000468258	0.000170362	LDLR/MTTP/APOB/SOAT2/SOAT1/CAV1/SIRT1/NR1H4	8
GO:1903524	positive regulation of blood circulation	7/292	73/18670	0.000143677	0.000476821	0.000173477	PTGS2/CHRM3/AKT1/ICAM1/EGFR/CAV1/ADRA2C	7
GO:0000086	G2/M transition of mitotic cell cycle	13/292	247/18670	0.00014625	0.000485037	0.000176467	CCNA2/CCND1/CDKN1A/CCNB1/CDK1/WEE1/ESRRB/HSP90AA1/YWHAG/CDC25B/CDK2/PLK1/CDK4	13
GO:0042755	eating behavior	5/292	33/18670	0.000149874	0.000496067	0.000180479	OPRM1/OPRD1/STAT3/MTOR/ADORA2A	5
GO:0051194	positive regulation of cofactor metabolic process	5/292	33/18670	0.000149874	0.000496067	0.000180479	INSR/HIF1A/IFNG/NFE2L2/ESRRB	5
GO:1901797	negative regulation of signal transduction by p53 class mediator	5/292	33/18670	0.000149874	0.000496067	0.000180479	BCL2/DYRK1A/SIRT1/MDM2/MIF	5
GO:0007252	I-kappaB phosphorylation	4/292	18/18670	0.000150861	0.000497683	0.000181067	IKBKB/AKT1/CHUK/TLR9	4
GO:0010713	negative regulation of collagen metabolic process	4/292	18/18670	0.000150861	0.000497683	0.000181067	IL6/PPARG/PPARD/GOT1	4
GO:0031998	regulation of fatty acid beta-oxidation	4/292	18/18670	0.000150861	0.000497683	0.000181067	AKT1/PPARA/MTOR/AKT2	4
GO:0051023	regulation of immunoglobulin secretion	4/292	18/18670	0.000150861	0.000497683	0.000181067	IL6/IL2/CD40LG/TNF	4
GO:0150078	positive regulation of neuroinflammatory response	4/292	18/18670	0.000150861	0.000497683	0.000181067	IL6/IL1B/MMP8/TNF	4
GO:0046434	organophosphate catabolic process	13/292	248/18670	0.000152218	0.000501827	0.000182575	PON1/INSR/LDLR/PPARA/STAT3/HIF1A/IFNG/PRKCD/ESRRB/VCP/XDH/PGK1/PDE7A	13
GO:0032653	regulation of interleukin-10 production	6/292	52/18670	0.000154663	0.000509215	0.000185263	CD40LG/SYK/PRKCZ/MMP8/TLR9/IDO1	6
GO:0060421	positive regulation of heart growth	6/292	52/18670	0.000154663	0.000509215	0.000185263	MAPK14/MAPK1/CCNB1/MTOR/CDK1/FGFR1	6
GO:0005977	glycogen metabolic process	7/292	74/18670	0.000156594	0.000513876	0.000186958	AKT1/INSR/GSK3B/IGF2/MTOR/ESRRB/AKT2	7
GO:0030104	water homeostasis	7/292	74/18670	0.000156594	0.000513876	0.000186958	HAS2/AKR1B1/TP63/ALOX12/MET/CFTR/CYP11B2	7
GO:0043367	CD4-positive, alpha-beta T cell differentiation	7/292	74/18670	0.000156594	0.000513876	0.000186958	IL6/STAT3/IL2/IFNG/MTOR/PRKCZ/FUT7	7
GO:0070373	negative regulation of ERK1 and ERK2 cascade	7/292	74/18670	0.000156594	0.000513876	0.000186958	GSTP1/ADIPOQ/ABL1/CSK/EPHB2/LYN/PTPN1	7
GO:1903036	positive regulation of response to wounding	7/292	74/18670	0.000156594	0.000513876	0.000186958	PPARD/F3/THBD/SERPINE1/NFE2L2/MTOR/TGFBR2	7
GO:0045926	negative regulation of growth	13/292	249/18670	0.000158394	0.000519442	0.000188984	ADRB2/SLC6A4/BCL2/PPARG/ESR2/PPARD/PPARA/CDKN1A/HIF1A/SPP1/BMP4/TGFBR2/SIRT1	13
GO:0031647	regulation of protein stability	14/292	284/18670	0.000162825	0.000533621	0.000194142	BCL2/CASP3/MAPK1/SREBF1/CDKN1A/PRKCD/HSP90AA1/HDAC6/EP300/PLK1/SRC/SIRT1/MDM2/HSP90AB1	14
GO:0017157	regulation of exocytosis	12/292	217/18670	0.000165806	0.000543035	0.000197567	CHRM2/HMOX1/GSK3B/PRKCB/IFNG/ADORA2A/SYK/ADORA2B/LYN/FGR/CFTR/DRD2	12
GO:1903707	negative regulation of hemopoiesis	10/292	155/18670	0.000167678	0.000548806	0.000199667	IL4/ADIPOQ/NFKBIA/ERBB2/MYC/IL2/NFE2L2/IRF1/LYN/BMP4	10
GO:0001960	negative regulation of cytokine-mediated signaling pathway	7/292	75/18670	0.000170435	0.000556732	0.000202551	IL6/PPARG/GSTP1/ADIPOQ/CAV1/MMP12/NR1H4	7
GO:0006073	cellular glucan metabolic process	7/292	75/18670	0.000170435	0.000556732	0.000202551	AKT1/INSR/GSK3B/IGF2/MTOR/ESRRB/AKT2	7
GO:0044042	glucan metabolic process	7/292	75/18670	0.000170435	0.000556732	0.000202551	AKT1/INSR/GSK3B/IGF2/MTOR/ESRRB/AKT2	7
GO:0021537	telencephalon development	13/292	251/18670	0.000171396	0.000559506	0.00020356	BAX/CASP3/GSK3B/HSD3B2/EGFR/HIF1A/COL3A1/EPHB2/HDAC1/CSF1R/BMP4/DRD2/KDM6B	13
GO:0007632	visual behavior	6/292	53/18670	0.000172143	0.000560476	0.000203913	HMGCR/HIF1A/MTOR/KIT/DRD2/DRD3	6
GO:0031638	zymogen activation	6/292	53/18670	0.000172143	0.000560476	0.000203913	CASP8/PLAU/PLAT/SERPINE1/MMP14/PGK1	6
GO:0038066	p38MAPK cascade	6/292	53/18670	0.000172143	0.000560476	0.000203913	MAPK14/NCF1/VEGFA/IL1B/XDH/MAPKAPK2	6
GO:1905517	macrophage migration	6/292	53/18670	0.000172143	0.000560476	0.000203913	MAPK14/MAPK3/CCL2/MMP14/CYP19A1/MIF	6
GO:0034205	amyloid-beta formation	5/292	34/18670	0.000173485	0.000562275	0.000204567	CASP3/IFNG/DYRK1A/TNF/ADAM10	5
GO:0043368	positive T cell selection	5/292	34/18670	0.000173485	0.000562275	0.000204567	IL6/BCL2/STAT3/MTOR/ZAP70	5
GO:0043516	regulation of DNA damage response, signal transduction by p53 class mediator	5/292	34/18670	0.000173485	0.000562275	0.000204567	DYRK1A/ATR/SIRT1/MDM2/MIF	5
GO:0071402	cellular response to lipoprotein particle stimulus	5/292	34/18670	0.000173485	0.000562275	0.000204567	PPARG/AKT1/LDLR/SYK/ADAM17	5
GO:0071868	cellular response to monoamine stimulus	5/292	34/18670	0.000173485	0.000562275	0.000204567	MAPK3/MAPK1/ADIPOQ/ABL1/HDAC2	5
GO:0071870	cellular response to catecholamine stimulus	5/292	34/18670	0.000173485	0.000562275	0.000204567	MAPK3/MAPK1/ADIPOQ/ABL1/HDAC2	5
GO:0071875	adrenergic receptor signaling pathway	5/292	34/18670	0.000173485	0.000562275	0.000204567	ADRB2/ADRA2C/ADRA2B/DRD2/DRD3	5
GO:0060079	excitatory postsynaptic potential	8/292	100/18670	0.000174383	0.000564087	0.000205226	ADRB2/OPRM1/AKT1/GSK3B/ADORA1/ADORA2A/PRKCZ/DRD2	8
GO:0070498	interleukin-1-mediated signaling pathway	8/292	100/18670	0.000174383	0.000564087	0.000205226	IL6/RELA/IKBKB/MAPK3/NFKBIA/IL1B/IL1A/CHUK	8
GO:2001023	regulation of response to drug	8/292	100/18670	0.000174383	0.000564087	0.000205226	IL10/NFE2L2/ADORA2A/MET/HDAC6/DRD4/DRD2/DRD3	8
GO:0043620	regulation of DNA-templated transcription in response to stress	9/292	127/18670	0.000175184	0.000566311	0.000206036	JUN/RELA/HMOX1/VEGFA/HIF1A/NFE2L2/HSF1/EGLN1/EP300	9
GO:0043583	ear development	12/292	219/18670	0.000180585	0.000583393	0.00021225	BCL2/CCNA2/MAPK3/MAPK1/SOD1/EPHB2/ESRRB/MAPKAPK2/BMP4/PDGFRB/FGFR1/ADAM10	12
GO:1901343	negative regulation of vasculature development	11/292	187/18670	0.000180814	0.000583754	0.000212382	PPARG/STAT1/SERPINE1/CXCL10/E2F2/NFATC1/EPHA2/XDH/TEK/PGK1/BMP4	11
GO:0007492	endoderm development	7/292	76/18670	0.000185249	0.000597686	0.00021745	MMP2/MMP9/FN1/MMP8/MMP14/HDAC1/BMP4	7
GO:0002576	platelet degranulation	9/292	128/18670	0.000185895	0.000599384	0.000218068	SOD1/VEGFA/EGF/SERPINE1/IGF2/FN1/SYK/LYN/CFD	9
GO:0007631	feeding behavior	8/292	101/18670	0.000186856	0.000602091	0.000219053	OPRM1/OPRD1/STAT3/FOS/MTOR/ADORA2A/DRD2/FYN	8
GO:0002363	alpha-beta T cell lineage commitment	4/292	19/18670	0.000188748	0.000605062	0.000220134	IL6/BCL2/STAT3/MTOR	4
GO:0007213	G protein-coupled acetylcholine receptor signaling pathway	4/292	19/18670	0.000188748	0.000605062	0.000220134	CHRM3/CHRM2/OPRM1/GRK2	4
GO:0010544	negative regulation of platelet activation	4/292	19/18670	0.000188748	0.000605062	0.000220134	NOS3/THBD/PRKCD/ALOX12	4
GO:0030949	positive regulation of vascular endothelial growth factor receptor signaling pathway	4/292	19/18670	0.000188748	0.000605062	0.000220134	VEGFA/HIF1A/IL1B/PRKCB	4
GO:0051546	keratinocyte migration	4/292	19/18670	0.000188748	0.000605062	0.000220134	HAS2/PPARD/MMP9/MTOR	4
GO:0070989	oxidative demethylation	4/292	19/18670	0.000188748	0.000605062	0.000220134	CYP3A4/CYP1A2/CYP2D6/FTO	4
GO:0071731	response to nitric oxide	4/292	19/18670	0.000188748	0.000605062	0.000220134	CCNA2/MMP3/EGLN1/CDK2	4
GO:0072074	kidney mesenchyme development	4/292	19/18670	0.000188748	0.000605062	0.000220134	STAT1/MYC/BMP4/PDGFRB	4
GO:0009142	nucleoside triphosphate biosynthetic process	11/292	188/18670	0.000189432	0.000606473	0.000220647	INSR/IL4/PPARA/STAT3/HIF1A/IFNG/PARP1/ESRRB/TYMS/VCP/PGK1	11
GO:0051783	regulation of nuclear division	11/292	188/18670	0.000189432	0.000606473	0.000220647	INSR/RB1/EGF/IL1B/CCNB1/IL1A/IGF2/PLK1/BMP4/PDGFRB/DRD3	11
GO:0002720	positive regulation of cytokine production involved in immune response	6/292	54/18670	0.000191147	0.000611572	0.000222502	IL6/MAPK14/MAPK3/IL1B/PRKCZ/MIF	6
GO:0002460	adaptive immune response based on somatic recombination of immune receptors built from immunoglobulin superfamily domains	16/292	361/18670	0.000192366	0.000615079	0.000223778	IL6/ICAM1/IL4/STAT3/IL10/IL1B/IL2/CRP/CD40LG/PRKCD/MTOR/PRKCZ/BTK/ADAM17/PRF1/TNF	16
GO:0060402	calcium ion transport into cytosol	10/292	158/18670	0.000196081	0.000626554	0.000227953	BCL2/BAX/CAV1/CXCL11/CXCL10/ABL1/LYN/LCK/DRD2/FYN	10
GO:0019362	pyridine nucleotide metabolic process	11/292	189/18670	0.000198395	0.000633139	0.000230349	PTGS2/INSR/PPARA/STAT3/HIF1A/IFNG/ESRRB/VCP/IDO1/LDHB/PGK1	11
GO:0046496	nicotinamide nucleotide metabolic process	11/292	189/18670	0.000198395	0.000633139	0.000230349	PTGS2/INSR/PPARA/STAT3/HIF1A/IFNG/ESRRB/VCP/IDO1/LDHB/PGK1	11
GO:0034142	toll-like receptor 4 signaling pathway	5/292	35/18670	0.000199831	0.000636797	0.00023168	CD14/LBP/NFKBIA/LYN/NR1H4	5
GO:0042092	type 2 immune response	5/292	35/18670	0.000199831	0.000636797	0.00023168	IL6/IL4/IL10/PRKCZ/IDO1	5
GO:0010522	regulation of calcium ion transport into cytosol	8/292	102/18670	0.000200052	0.000636797	0.00023168	BCL2/BAX/CAV1/CXCL11/CXCL10/ABL1/LYN/FYN	8
GO:0015837	amine transport	8/292	102/18670	0.000200052	0.000636797	0.00023168	ADORA1/ADORA2A/ADRA2C/ADRA2B/DRD4/DRD2/DRD3/GRK2	8
GO:0016575	histone deacetylation	7/292	77/18670	0.000201086	0.00063968	0.000232729	MAPK8/SREBF1/VEGFA/HDAC6/HDAC2/HDAC1/SIRT1	7
GO:0002673	regulation of acute inflammatory response	10/292	159/18670	0.000206403	0.000656175	0.00023873	IL6/PTGS2/PPARG/GSTP1/IL1B/PTGER3/ADORA1/BTK/PIK3CG/TNF	10
GO:0006839	mitochondrial transport	13/292	256/18670	0.000207983	0.000660778	0.000240404	BCL2/BAX/CASP8/MAPK8/GSK3B/SREBF1/STAT3/BCL2L1/TP63/BBC3/HSP90AA1/YWHAG/TSPO	13
GO:0002886	regulation of myeloid leukocyte mediated immunity	6/292	55/18670	0.000211768	0.000671519	0.000244313	HMOX1/SYK/ADORA2B/LYN/FGR/BTK	6
GO:0042306	regulation of protein import into nucleus	6/292	55/18670	0.000211768	0.000671519	0.000244313	PTGS2/MAPK14/MAPK1/IFNG/PRKCD/BMP4	6
GO:0043030	regulation of macrophage activation	6/292	55/18670	0.000211768	0.000671519	0.000244313	IL6/LBP/LDLR/IL10/MMP8/MIF	6
GO:0007229	integrin-mediated signaling pathway	8/292	103/18670	0.000214005	0.000677319	0.000246423	COL3A1/ABL1/SYK/FGR/ILK/CDC42/SRC/ADAM10	8
GO:0044264	cellular polysaccharide metabolic process	8/292	103/18670	0.000214005	0.000677319	0.000246423	AKT1/HAS2/INSR/GSK3B/IGF2/MTOR/ESRRB/AKT2	8
GO:1902106	negative regulation of leukocyte differentiation	8/292	103/18670	0.000214005	0.000677319	0.000246423	IL4/ADIPOQ/ERBB2/MYC/IL2/IRF1/LYN/BMP4	8
GO:0006754	ATP biosynthetic process	10/292	160/18670	0.000217178	0.000686377	0.000249718	INSR/IL4/PPARA/STAT3/HIF1A/IFNG/PARP1/ESRRB/VCP/PGK1	10
GO:1903305	regulation of regulated secretory pathway	10/292	160/18670	0.000217178	0.000686377	0.000249718	CHRM2/HMOX1/GSK3B/PRKCB/ADORA2A/SYK/ADORA2B/LYN/FGR/DRD2	10
GO:0016485	protein processing	15/292	328/18670	0.000217279	0.000686377	0.000249718	CASP3/CASP8/PLAU/F3/IL1B/PLAT/SERPINE1/PARP1/MMP16/MMP14/ACE/PGK1/SRC/MDM2/ADAM10	15
GO:0008306	associative learning	7/292	78/18670	0.000217999	0.000687343	0.00025007	HMGCR/FOS/HIF1A/MTOR/KIT/DRD2/DRD3	7
GO:0031016	pancreas development	7/292	78/18670	0.000217999	0.000687343	0.00025007	IL6/AKT1/INSR/GSK3B/IGF2/MET/BMP4	7
GO:0072028	nephron morphogenesis	7/292	78/18670	0.000217999	0.000687343	0.00025007	BCL2/STAT1/VEGFA/MYC/ILK/BMP4/PDGFRB	7
GO:1901800	positive regulation of proteasomal protein catabolic process	8/292	104/18670	0.000228745	0.000720581	0.000262162	AKT1/GSK3B/CAV1/NFE2L2/VCP/PLK1/MAPK9/MDM2	8
GO:0009112	nucleobase metabolic process	5/292	36/18670	0.000229118	0.000720581	0.000262162	MAPK1/MTOR/TYMS/TTR/XDH	5
GO:0030947	regulation of vascular endothelial growth factor receptor signaling pathway	5/292	36/18670	0.000229118	0.000720581	0.000262162	VEGFA/HIF1A/IL1B/PRKCB/PTPN1	5
GO:0051973	positive regulation of telomerase activity	5/292	36/18670	0.000229118	0.000720581	0.000262162	MAPK3/MAPK1/MYC/HSP90AA1/HSP90AB1	5
GO:0003007	heart morphogenesis	13/292	259/18670	0.000233002	0.000730167	0.00026565	JUN/HAS2/INSR/VEGFA/HIF1A/NOS3/MTOR/ILK/EPHB4/TEK/BMP4/TGFBR2/MDM2	13
GO:0002374	cytokine secretion involved in immune response	4/292	20/18670	0.000233044	0.000730167	0.00026565	MAPK14/MAPK3/IL10/TNF	4
GO:0043369	CD4-positive or CD8-positive, alpha-beta T cell lineage commitment	4/292	20/18670	0.000233044	0.000730167	0.00026565	IL6/BCL2/STAT3/MTOR	4
GO:0043586	tongue development	4/292	20/18670	0.000233044	0.000730167	0.00026565	EGFR/HDAC2/HDAC1/KIT	4
GO:0070932	histone H3 deacetylation	4/292	20/18670	0.000233044	0.000730167	0.00026565	HDAC6/HDAC2/HDAC1/SIRT1	4
GO:1902993	positive regulation of amyloid precursor protein catabolic process	4/292	20/18670	0.000233044	0.000730167	0.00026565	CASP3/IFNG/LYN/TNF	4
GO:1903078	positive regulation of protein localization to plasma membrane	6/292	56/18670	0.000234103	0.000733024	0.000266689	AKT1/EGFR/IFNG/EPHA2/EPHB2/TNF	6
GO:0045333	cellular respiration	11/292	193/18670	0.000237933	0.00074455	0.000270882	NOS2/CYP1A2/CAT/IL4/HIF1A/CCNB1/IFNG/CYCS/CDK1/PIK3CA/VCP	11
GO:0050768	negative regulation of neurogenesis	14/292	295/18670	0.000240882	0.000753304	0.000274067	IL6/SLC6A4/GSK3B/LDLR/STAT3/IL1B/COL3A1/SPP1/EPHB2/HDAC2/MDM2/DRD3/TNF/TSPO	14
GO:0002821	positive regulation of adaptive immune response	8/292	105/18670	0.000244308	0.00076306	0.000277617	IL6/IL4/IL1B/IL2/PRKCZ/BTK/SIRT1/TNF	8
GO:0055017	cardiac muscle tissue growth	8/292	105/18670	0.000244308	0.00076306	0.000277617	MAPK14/MAPK1/PPARA/CCNB1/MTOR/CDK1/TGFBR2/FGFR1	8
GO:0050808	synapse organization	17/292	408/18670	0.000252971	0.000789623	0.000287281	ACHE/INSR/MAPK14/IL10/ERBB2/ABL1/EPHB2/VCP/HDAC6/GRM5/IGF1R/CDC42/NTRK1/DRD2/TNF/ADAM10/FYN	17
GO:0097061	dendritic spine organization	7/292	80/18670	0.000255264	0.000796283	0.000289704	INSR/EPHB2/HDAC6/IGF1R/CDC42/ADAM10/FYN	7
GO:0060043	regulation of cardiac muscle cell proliferation	6/292	57/18670	0.000258251	0.000805098	0.000292911	MAPK14/MAPK1/CCNB1/CDK1/TGFBR2/FGFR1	6
GO:0072524	pyridine-containing compound metabolic process	11/292	195/18670	0.000260078	0.000810286	0.000294799	PTGS2/INSR/PPARA/STAT3/HIF1A/IFNG/ESRRB/VCP/IDO1/LDHB/PGK1	11
GO:0007265	Ras protein signal transduction	18/292	448/18670	0.000260558	0.00081085	0.000295004	JUN/MAPK14/CCNA2/RB1/CDKN1A/RAF1/COL3A1/CHUK/ABL1/EPHB2/LYN/MET/RAC1/CDC42/CDK2/NTRK1/PDGFRB/AGTR1	18
GO:0045666	positive regulation of neuron differentiation	16/292	371/18670	0.000261483	0.00081085	0.000295004	BCL2/VEGFA/IL2/NFE2L2/FN1/MTOR/LYN/ILK/EP300/ADRA2C/ADRA2B/MAP2K1/BMP4/NTRK1/FGFR1/FYN	16
GO:0033280	response to vitamin D	5/292	37/18670	0.000261559	0.00081085	0.000295004	PTGS2/CXCL10/SPP1/TYR/ALPL	5
GO:0042307	positive regulation of protein import into nucleus	5/292	37/18670	0.000261559	0.00081085	0.000295004	PTGS2/MAPK14/MAPK1/IFNG/PRKCD	5
GO:0043029	T cell homeostasis	5/292	37/18670	0.000261559	0.00081085	0.000295004	BCL2/BAX/CASP3/AKT1/IL2	5
GO:0043114	regulation of vascular permeability	5/292	37/18670	0.000261559	0.00081085	0.000295004	VEGFA/ADORA2A/TEK/SRC/CXCR2	5
GO:0090050	positive regulation of cell migration involved in sprouting angiogenesis	5/292	37/18670	0.000261559	0.00081085	0.000295004	PTGS2/HMOX1/KDR/VEGFA/ABL1	5
GO:1903427	negative regulation of reactive oxygen species biosynthetic process	5/292	37/18670	0.000261559	0.00081085	0.000295004	STAT3/IL10/CAV1/TSPO/FYN	5
GO:0006766	vitamin metabolic process	9/292	134/18670	0.000262254	0.000812499	0.000295604	CYP3A4/CYP1A1/PPARD/ABCC1/IL1B/IFNG/DHFR/FGFR1/TNF	9
GO:0060761	negative regulation of response to cytokine stimulus	7/292	81/18670	0.000275728	0.000852127	0.000310021	IL6/PPARG/GSTP1/ADIPOQ/CAV1/MMP12/NR1H4	7
GO:0110110	positive regulation of animal organ morphogenesis	7/292	81/18670	0.000275728	0.000852127	0.000310021	BAX/AR/VEGFA/MYC/BMP4/TGFBR2/FGFR1	7
GO:1902930	regulation of alcohol biosynthetic process	7/292	81/18670	0.000275728	0.000852127	0.000310021	SOD1/APOB/HMGCR/SREBF1/IL1B/IFNG/TNF	7
GO:2001021	negative regulation of response to DNA damage stimulus	7/292	81/18670	0.000275728	0.000852127	0.000310021	BCL2/BCL2L1/HSF1/DYRK1A/SIRT1/MDM2/MIF	7
GO:0050680	negative regulation of epithelial cell proliferation	10/292	165/18670	0.000278404	0.000859332	0.000312643	AR/PPARG/STAT1/PPARD/RB1/CAV1/CCL2/XDH/BMP4/TNF	10
GO:0071695	anatomical structure maturation	10/292	165/18670	0.000278404	0.000859332	0.000312643	PGR/BCL2/RB1/CDKN1A/MMP2/HIF1A/CCNB1/MTOR/TYMS/CDC25B	10
GO:0030520	intracellular estrogen receptor signaling pathway	6/292	58/18670	0.000284314	0.000871223	0.000316969	AR/ESR1/ESR2/TP63/PARP1/SRC	6
GO:0071385	cellular response to glucocorticoid stimulus	6/292	58/18670	0.000284314	0.000871223	0.000316969	CASP9/ICAM1/GSTP1/NR3C1/UGT1A1/EGFR	6
GO:1903749	positive regulation of establishment of protein localization to mitochondrion	6/292	58/18670	0.000284314	0.000871223	0.000316969	BCL2/CASP8/MAPK8/TP63/BBC3/YWHAG	6
GO:1904589	regulation of protein import	6/292	58/18670	0.000284314	0.000871223	0.000316969	PTGS2/MAPK14/MAPK1/IFNG/PRKCD/BMP4	6
GO:0002029	desensitization of G protein-coupled receptor signaling pathway	4/292	21/18670	0.000284353	0.000871223	0.000316969	ADRB2/DRD2/DRD3/GRK2	4
GO:0002438	acute inflammatory response to antigenic stimulus	4/292	21/18670	0.000284353	0.000871223	0.000316969	OPRM1/ICAM1/BTK/CXCR2	4
GO:0010893	positive regulation of steroid biosynthetic process	4/292	21/18670	0.000284353	0.000871223	0.000316969	SREBF1/IL1B/IFNG/TNF	4
GO:0022401	negative adaptation of signaling pathway	4/292	21/18670	0.000284353	0.000871223	0.000316969	ADRB2/DRD2/DRD3/GRK2	4
GO:0030728	ovulation	4/292	21/18670	0.000284353	0.000871223	0.000316969	PGR/PTGS2/NOS3/SIRT1	4
GO:0035743	CD4-positive, alpha-beta T cell cytokine production	4/292	21/18670	0.000284353	0.000871223	0.000316969	IL6/IL4/IL1B/PRKCZ	4
GO:0036499	PERK-mediated unfolded protein response	4/292	21/18670	0.000284353	0.000871223	0.000316969	CCL2/CXCL8/NFE2L2/PTPN1	4
GO:0072111	cell proliferation involved in kidney development	4/292	21/18670	0.000284353	0.000871223	0.000316969	STAT1/MYC/BMP4/PDGFRB	4
GO:0006164	purine nucleotide biosynthetic process	14/292	300/18670	0.000285866	0.000875322	0.00031846	NOS2/INSR/IL4/PPARA/STAT3/HIF1A/NOS3/IFNG/PARP1/PDK1/ADORA2B/ESRRB/VCP/PGK1	14
GO:0032526	response to retinoic acid	8/292	108/18670	0.000296278	0.000906466	0.000329791	SLC6A4/PPARG/SREBF1/RXRB/COL1A1/LYN/HDAC2/PDGFRB	8
GO:0007626	locomotory behavior	11/292	198/18670	0.000296544	0.000906466	0.000329791	OPRM1/SLC6A3/OPRD1/SOD1/MTOR/ADORA2A/IDO1/GRM5/DRD4/DRD2/DRD3	11
GO:0006778	porphyrin-containing compound metabolic process	5/292	38/18670	0.000297372	0.000906466	0.000329791	HMOX1/CYP1A2/CYP1A1/UGT1A1/TSPO	5
GO:0048246	macrophage chemotaxis	5/292	38/18670	0.000297372	0.000906466	0.000329791	MAPK14/MAPK3/CCL2/CYP19A1/MIF	5
GO:0060045	positive regulation of cardiac muscle cell proliferation	5/292	38/18670	0.000297372	0.000906466	0.000329791	MAPK14/MAPK1/CCNB1/CDK1/FGFR1	5
GO:0071867	response to monoamine	5/292	38/18670	0.000297372	0.000906466	0.000329791	MAPK3/MAPK1/ADIPOQ/ABL1/HDAC2	5
GO:0071869	response to catecholamine	5/292	38/18670	0.000297372	0.000906466	0.000329791	MAPK3/MAPK1/ADIPOQ/ABL1/HDAC2	5
GO:0010833	telomere maintenance via telomere lengthening	7/292	82/18670	0.000297491	0.000906466	0.000329791	MAPK3/MAPK1/PARP1/HSP90AA1/SRC/ATR/HSP90AB1	7
GO:0044839	cell cycle G2/M phase transition	13/292	266/18670	0.000301592	0.000918402	0.000334133	CCNA2/CCND1/CDKN1A/CCNB1/CDK1/WEE1/ESRRB/HSP90AA1/YWHAG/CDC25B/CDK2/PLK1/CDK4	13
GO:0034341	response to interferon-gamma	11/292	199/18670	0.000309619	0.000942269	0.000342817	NOS2/PPARG/STAT1/ICAM1/VCAM1/CCL2/IFNG/IRF1/PRKCD/TXK/HSP90AB1	11
GO:0001885	endothelial cell development	6/292	59/18670	0.000312398	0.000948989	0.000345262	IKBKB/ICAM1/VEGFA/IL1B/MET/TNF	6
GO:0010656	negative regulation of muscle cell apoptotic process	6/292	59/18670	0.000312398	0.000948989	0.000345262	HMOX1/HMGCR/NFE2L2/HSF1/ALOX12/ILK	6
GO:0031102	neuron projection regeneration	6/292	59/18670	0.000312398	0.000948989	0.000345262	BCL2/JUN/SPP1/MAP2K1/DHFR/TSPO	6
GO:0021761	limbic system development	8/292	109/18670	0.000315483	0.000957777	0.000348459	BAX/CASP3/GSK3B/HSD3B2/HDAC1/FGFR1/DRD2/KDM6B	8
GO:0045582	positive regulation of T cell differentiation	7/292	83/18670	0.000320612	0.000972757	0.000353909	IL4/IL2/IFNG/SYK/PRKCZ/ZAP70/TGFBR2	7
GO:0006836	neurotransmitter transport	13/292	269/18670	0.000335881	0.0010181	0.000370407	CHRM2/SLC6A4/GSK3B/SLC6A3/PRKCB/ADORA2A/SYK/ADORA2B/LYN/BTK/DRD4/DRD2/DRD3	13
GO:0010874	regulation of cholesterol efflux	5/292	39/18670	0.000336782	0.0010181	0.000370407	PON1/ADIPOQ/EGF/NFKBIA/SIRT1	5
GO:0033146	regulation of intracellular estrogen receptor signaling pathway	5/292	39/18670	0.000336782	0.0010181	0.000370407	AR/ESR1/TP63/PARP1/SRC	5
GO:0048713	regulation of oligodendrocyte differentiation	5/292	39/18670	0.000336782	0.0010181	0.000370407	PPARG/MTOR/HDAC2/HDAC1/DRD3	5
GO:1904591	positive regulation of protein import	5/292	39/18670	0.000336782	0.0010181	0.000370407	PTGS2/MAPK14/MAPK1/IFNG/PRKCD	5
GO:1905521	regulation of macrophage migration	5/292	39/18670	0.000336782	0.0010181	0.000370407	MAPK14/MAPK3/MMP14/CYP19A1/MIF	5
GO:0046034	ATP metabolic process	14/292	305/18670	0.000337881	0.00102081	0.00037139	INSR/IL4/PPARA/STAT3/HIF1A/CCNB1/IFNG/PARP1/CYCS/CDK1/ESRRB/VCP/PGK1/TSPO	14
GO:0033044	regulation of chromosome organization	15/292	342/18670	0.000339298	0.00102447	0.000372722	MAPK8/MAPK3/MAPK1/SREBF1/RB1/VEGFA/MYC/IL1B/CCNB1/PARP1/IGF2/PLK1/SRC/ATR/SIRT1	15
GO:0002294	CD4-positive, alpha-beta T cell differentiation involved in immune response	6/292	60/18670	0.00034261	0.00102842	0.000374161	IL6/STAT3/IL2/IFNG/MTOR/PRKCZ	6
GO:0033013	tetrapyrrole metabolic process	6/292	60/18670	0.00034261	0.00102842	0.000374161	HMOX1/CYP1A2/CYP1A1/UGT1A1/ABCC1/TSPO	6
GO:1902808	positive regulation of cell cycle G1/S phase transition	6/292	60/18670	0.00034261	0.00102842	0.000374161	AKT1/CYP1A1/CCND1/EGFR/ADAM17/MDM2	6
GO:0023058	adaptation of signaling pathway	4/292	22/18670	0.000343288	0.00102842	0.000374161	ADRB2/DRD2/DRD3/GRK2	4
GO:0030878	thyroid gland development	4/292	22/18670	0.000343288	0.00102842	0.000374161	MAPK3/MAPK1/RAF1/MAP2K1	4
GO:0032069	regulation of nuclease activity	4/292	22/18670	0.000343288	0.00102842	0.000374161	AKT1/PCNA/PRKCD/SIRT1	4
GO:0032727	positive regulation of interferon-alpha production	4/292	22/18670	0.000343288	0.00102842	0.000374161	STAT1/CHUK/TLR9/MMP12	4
GO:0035809	regulation of urine volume	4/292	22/18670	0.000343288	0.00102842	0.000374161	HAS2/AKR1B1/ADORA2A/DRD2	4
GO:0044321	response to leptin	4/292	22/18670	0.000343288	0.00102842	0.000374161	CCNA2/STAT3/CCND1/SIRT1	4
GO:0045649	regulation of macrophage differentiation	4/292	22/18670	0.000343288	0.00102842	0.000374161	CASP8/PRKCA/ADIPOQ/RB1	4
GO:0048305	immunoglobulin secretion	4/292	22/18670	0.000343288	0.00102842	0.000374161	IL6/IL2/CD40LG/TNF	4
GO:0051000	positive regulation of nitric-oxide synthase activity	4/292	22/18670	0.000343288	0.00102842	0.000374161	AKT1/HIF1A/DHFR/TNF	4
GO:0090312	positive regulation of protein deacetylation	4/292	22/18670	0.000343288	0.00102842	0.000374161	SREBF1/VEGFA/IFNG/DYRK1A	4
GO:0031333	negative regulation of protein complex assembly	9/292	139/18670	0.000344258	0.00103009	0.000374767	GSK3B/OPRD1/RAF1/PRKCD/PRKCZ/EP300/CDC42/DYRK1A/SRC	9
GO:0051588	regulation of neurotransmitter transport	9/292	139/18670	0.000344258	0.00103009	0.000374767	CHRM2/SLC6A4/GSK3B/PRKCB/ADORA2A/ADORA2B/DRD4/DRD2/DRD3	9
GO:0050886	endocrine process	7/292	84/18670	0.000345152	0.00103153	0.000375291	IL1B/NOS3/ACE/CYP11B2/FGFR1/DRD3/AGTR1	7
GO:1905897	regulation of response to endoplasmic reticulum stress	7/292	84/18670	0.000345152	0.00103153	0.000375291	BAX/BCL2L1/CAV1/NFE2L2/ERN1/PTPN1/SIRT1	7
GO:0006913	nucleocytoplasmic transport	15/292	343/18670	0.000349915	0.00104513	0.000380241	PTGS2/AKT1/MAPK14/GSK3B/MAPK1/STAT3/CDKN1A/NFKBIA/IL1B/IFNG/PRKCD/SYK/MMP12/BMP4/MDM2	15
GO:0046330	positive regulation of JNK cascade	9/292	140/18670	0.000362962	0.00108346	0.000394183	NCF1/IL1B/CD40LG/SYK/MMP8/TLR9/ERN1/PTPN1/TNF	9
GO:0009206	purine ribonucleoside triphosphate biosynthetic process	10/292	171/18670	0.000370323	0.00110411	0.000401697	INSR/IL4/PPARA/STAT3/HIF1A/IFNG/PARP1/ESRRB/VCP/PGK1	10
GO:0060401	cytosolic calcium ion transport	10/292	171/18670	0.000370323	0.00110411	0.000401697	BCL2/BAX/CAV1/CXCL11/CXCL10/ABL1/LYN/LCK/DRD2/FYN	10
GO:0031346	positive regulation of cell projection organization	16/292	383/18670	0.000371989	0.00110841	0.000403263	VEGFA/IL2/NFE2L2/FN1/MTOR/LYN/ILK/EP300/RAC1/CDC42/MAP2K1/KIT/NTRK1/SRC/FGFR1/FYN	16
GO:0002287	alpha-beta T cell activation involved in immune response	6/292	61/18670	0.000375062	0.00111557	0.000405867	IL6/STAT3/IL2/IFNG/MTOR/PRKCZ	6
GO:0002293	alpha-beta T cell differentiation involved in immune response	6/292	61/18670	0.000375062	0.00111557	0.000405867	IL6/STAT3/IL2/IFNG/MTOR/PRKCZ	6
GO:0071384	cellular response to corticosteroid stimulus	6/292	61/18670	0.000375062	0.00111557	0.000405867	CASP9/ICAM1/GSTP1/NR3C1/UGT1A1/EGFR	6
GO:0042303	molting cycle	8/292	112/18670	0.00037928	0.00112428	0.000409036	PTGS2/BCL2/RELA/EGFR/TP63/HDAC2/HDAC1/TNF	8
GO:0042633	hair cycle	8/292	112/18670	0.00037928	0.00112428	0.000409036	PTGS2/BCL2/RELA/EGFR/TP63/HDAC2/HDAC1/TNF	8
GO:0050868	negative regulation of T cell activation	8/292	112/18670	0.00037928	0.00112428	0.000409036	CASP3/IL10/ERBB2/IL2/IRF1/ADORA2A/IDO1/BMP4	8
GO:0051817	modification of morphology or physiology of other organism involved in symbiotic interaction	8/292	112/18670	0.00037928	0.00112428	0.000409036	JUN/CASP8/INSR/BCL2L1/TYMS/HDAC1/EP300/CSF1R	8
GO:0060419	heart growth	8/292	112/18670	0.00037928	0.00112428	0.000409036	MAPK14/MAPK1/PPARA/CCNB1/MTOR/CDK1/TGFBR2/FGFR1	8
GO:0001990	regulation of systemic arterial blood pressure by hormone	5/292	40/18670	0.00038002	0.00112428	0.000409036	NOS3/ACE/CYP11B2/DRD3/AGTR1	5
GO:0071470	cellular response to osmotic stress	5/292	40/18670	0.00038002	0.00112428	0.000409036	PTGS2/CASP3/AKR1B1/MAPK10/TSPO	5
GO:0071548	response to dexamethasone	5/292	40/18670	0.00038002	0.00112428	0.000409036	CASP9/ICAM1/NR3C1/EGFR/PCNA	5
GO:0090184	positive regulation of kidney development	5/292	40/18670	0.00038002	0.00112428	0.000409036	ADIPOQ/VEGFA/MYC/BMP4/PDGFRB	5
GO:0031396	regulation of protein ubiquitination	11/292	204/18670	0.000382513	0.00113099	0.000411476	ADRB2/AKT1/CAV1/ABL1/MTOR/HSP90AA1/PLK1/MAPK9/HSP90AB1/TSPO/FYN	11
GO:0051169	nuclear transport	15/292	346/18670	0.000383497	0.00113322	0.00041229	PTGS2/AKT1/MAPK14/GSK3B/MAPK1/STAT3/CDKN1A/NFKBIA/IL1B/IFNG/PRKCD/SYK/MMP12/BMP4/MDM2	15
GO:0009145	purine nucleoside triphosphate biosynthetic process	10/292	172/18670	0.000387859	0.00114544	0.000416733	INSR/IL4/PPARA/STAT3/HIF1A/IFNG/PARP1/ESRRB/VCP/PGK1	10
GO:0006417	regulation of translation	17/292	424/18670	0.000394149	0.00116332	0.000423241	IL6/AKT1/MAPK3/MAPK1/STAT3/ERBB2/HSPB1/MTOR/RPS6KB1/TYMS/GRM5/DHFR/CDK4/EIF4H/TNF/AKT2/FTO	17
GO:0008544	epidermis development	18/292	464/18670	0.000396566	0.00116976	0.000425584	BCL2/CASP3/RELA/INSR/PPARD/SOD1/PPARA/FOSL2/EGFR/TP63/CTSL/EPHA2/HDAC2/HDAC1/MAP2K1/BMP4/FGFR1/TNF	18
GO:0001942	hair follicle development	7/292	86/18670	0.000398745	0.0011755	0.00042767	BCL2/RELA/EGFR/TP63/HDAC2/HDAC1/TNF	7
GO:0034332	adherens junction organization	9/292	142/18670	0.000402891	0.00118632	0.000431606	BCL2/KDR/VEGFA/ABL1/CSK/MMP14/RAC1/TEK/SRC	9
GO:0072006	nephron development	9/292	142/18670	0.000402891	0.00118632	0.000431606	BCL2/STAT1/ADIPOQ/VEGFA/MYC/ILK/TEK/BMP4/PDGFRB	9
GO:0050433	regulation of catecholamine secretion	6/292	62/18670	0.000409869	0.00120155	0.00043715	ADORA2A/ADRA2C/ADRA2B/DRD2/DRD3/GRK2	6
GO:0051898	negative regulation of protein kinase B signaling	6/292	62/18670	0.000409869	0.00120155	0.00043715	AKT1/EPHA2/XDH/SIRT1/DRD2/DRD3	6
GO:0070265	necrotic cell death	6/292	62/18670	0.000409869	0.00120155	0.00043715	CD14/BAX/CASP8/CAV1/TNF/TSPO	6
GO:0032373	positive regulation of sterol transport	4/292	23/18670	0.000410475	0.00120155	0.00043715	PON1/ADIPOQ/NFKBIA/SIRT1	4
GO:0032376	positive regulation of cholesterol transport	4/292	23/18670	0.000410475	0.00120155	0.00043715	PON1/ADIPOQ/NFKBIA/SIRT1	4
GO:0045821	positive regulation of glycolytic process	4/292	23/18670	0.000410475	0.00120155	0.00043715	INSR/HIF1A/IFNG/ESRRB	4
GO:0048714	positive regulation of oligodendrocyte differentiation	4/292	23/18670	0.000410475	0.00120155	0.00043715	PPARG/MTOR/HDAC2/HDAC1	4
GO:0051043	regulation of membrane protein ectodomain proteolysis	4/292	23/18670	0.000410475	0.00120155	0.00043715	IL10/IL1B/IFNG/TNF	4
GO:1902254	negative regulation of intrinsic apoptotic signaling pathway by p53 class mediator	4/292	23/18670	0.000410475	0.00120155	0.00043715	BCL2/SIRT1/MDM2/MIF	4
GO:2000637	positive regulation of gene silencing by miRNA	4/292	23/18670	0.000410475	0.00120155	0.00043715	STAT3/EGFR/MAP2K1/BMP4	4
GO:0010739	positive regulation of protein kinase A signaling	3/292	10/18670	0.000418857	0.00121681	0.0004427	ADRB2/ADIPOQ/MIF	3
GO:0010918	positive regulation of mitochondrial membrane potential	3/292	10/18670	0.000418857	0.00121681	0.0004427	AKT1/VCP/AKT2	3
GO:0031284	positive regulation of guanylate cyclase activity	3/292	10/18670	0.000418857	0.00121681	0.0004427	NOS2/NOS3/ADORA2B	3
GO:0032025	response to cobalt ion	3/292	10/18670	0.000418857	0.00121681	0.0004427	CASP9/CASP3/CASP8	3
GO:0034350	regulation of glial cell apoptotic process	3/292	10/18670	0.000418857	0.00121681	0.0004427	PRKCA/CCL2/PRKCD	3
GO:0035865	cellular response to potassium ion	3/292	10/18670	0.000418857	0.00121681	0.0004427	SOD1/HSF1/CYP11B2	3
GO:0044557	relaxation of smooth muscle	3/292	10/18670	0.000418857	0.00121681	0.0004427	SOD1/ADORA1/ADORA2B	3
GO:0060068	vagina development	3/292	10/18670	0.000418857	0.00121681	0.0004427	BAX/ESR1/TYRO3	3
GO:0060513	prostatic bud formation	3/292	10/18670	0.000418857	0.00121681	0.0004427	AR/TP63/BMP4	3
GO:0072203	cell proliferation involved in metanephros development	3/292	10/18670	0.000418857	0.00121681	0.0004427	STAT1/MYC/PDGFRB	3
GO:1900222	negative regulation of amyloid-beta clearance	3/292	10/18670	0.000418857	0.00121681	0.0004427	HMGCR/IFNG/TNF	3
GO:1903800	positive regulation of production of miRNAs involved in gene silencing by miRNA	3/292	10/18670	0.000418857	0.00121681	0.0004427	EGFR/MAP2K1/BMP4	3
GO:2001225	regulation of chloride transport	3/292	10/18670	0.000418857	0.00121681	0.0004427	CA2/GRM5/CFTR	3
GO:0050798	activated T cell proliferation	5/292	41/18670	0.000427321	0.00123995	0.00045112	CASP3/IL2/IGF2/ABL1/FYN	5
GO:0061028	establishment of endothelial barrier	5/292	41/18670	0.000427321	0.00123995	0.00045112	IKBKB/ICAM1/VEGFA/IL1B/TNF	5
GO:0072522	purine-containing compound biosynthetic process	14/292	313/18670	0.000437942	0.00127003	0.000462064	NOS2/INSR/IL4/PPARA/STAT3/HIF1A/NOS3/IFNG/PARP1/PDK1/ADORA2B/ESRRB/VCP/PGK1	14
GO:0010921	regulation of phosphatase activity	10/292	175/18670	0.000444667	0.00128879	0.000468887	IKBKB/GSK3B/IFNG/IGFBP3/MTOR/PDGFRB/DRD2/TNF/HSP90B1/HSP90AB1	10
GO:1904064	positive regulation of cation transmembrane transport	9/292	144/18670	0.00044637	0.00129297	0.000470408	ADRB2/BAX/CCL2/IFNG/CXCL11/CXCL10/ABL1/EPHB2/DRD4	9
GO:0046637	regulation of alpha-beta T cell differentiation	6/292	63/18670	0.000447147	0.00129297	0.000470408	IL2/IFNG/SYK/PRKCZ/ZAP70/TGFBR2	6
GO:0090181	regulation of cholesterol metabolic process	6/292	63/18670	0.000447147	0.00129297	0.000470408	LDLR/SOD1/APOB/HMGCR/SREBF1/NR1H4	6
GO:1904377	positive regulation of protein localization to cell periphery	6/292	63/18670	0.000447147	0.00129297	0.000470408	AKT1/EGFR/IFNG/EPHA2/EPHB2/TNF	6
GO:0009124	nucleoside monophosphate biosynthetic process	11/292	208/18670	0.000450745	0.00130262	0.000473919	INSR/IL4/PPARA/STAT3/HIF1A/IFNG/PARP1/ESRRB/TYMS/VCP/PGK1	11
GO:0032612	interleukin-1 production	8/292	115/18670	0.000453204	0.00130896	0.000476228	CASP8/GSTP1/IL10/IL1B/HSPB1/IFNG/HDAC2/NR1H4	8
GO:0022404	molting cycle process	7/292	88/18670	0.000458792	0.00131975	0.000480154	BCL2/RELA/EGFR/TP63/HDAC2/HDAC1/TNF	7
GO:0022405	hair cycle process	7/292	88/18670	0.000458792	0.00131975	0.000480154	BCL2/RELA/EGFR/TP63/HDAC2/HDAC1/TNF	7
GO:0043506	regulation of JUN kinase activity	7/292	88/18670	0.000458792	0.00131975	0.000480154	GSTP1/CD40LG/SYK/TLR9/ERN1/PTPN1/TNF	7
GO:0070098	chemokine-mediated signaling pathway	7/292	88/18670	0.000458792	0.00131975	0.000480154	HIF1A/CCL2/CXCL8/CXCL11/CXCL2/CXCL10/CXCR2	7
GO:0098773	skin epidermis development	7/292	88/18670	0.000458792	0.00131975	0.000480154	BCL2/RELA/EGFR/TP63/HDAC2/HDAC1/TNF	7
GO:1903321	negative regulation of protein modification by small protein conjugation or removal	7/292	88/18670	0.000458792	0.00131975	0.000480154	RELA/AKT1/CAV1/ABL1/MTOR/TSPO/FYN	7
GO:2000177	regulation of neural precursor cell proliferation	7/292	88/18670	0.000458792	0.00131975	0.000480154	SLC6A4/VEGFA/EGF/HIF1A/LYN/ILK/DRD2	7
GO:0051961	negative regulation of nervous system development	14/292	315/18670	0.000466581	0.00134139	0.000488024	IL6/SLC6A4/GSK3B/LDLR/STAT3/IL1B/COL3A1/SPP1/EPHB2/HDAC2/MDM2/DRD3/TNF/TSPO	14
GO:0051216	cartilage development	11/292	209/18670	0.000469311	0.00134846	0.000490597	RELA/MAPK14/MAPK3/HIF1A/COL1A1/RUNX2/MMP13/TYMS/BMP4/TGFBR2/FGFR1	11
GO:0010677	negative regulation of cellular carbohydrate metabolic process	5/292	42/18670	0.000478928	0.00137451	0.000500074	GSK3B/PPARA/ADIPOQ/STAT3/EP300	5
GO:0015701	bicarbonate transport	5/292	42/18670	0.000478928	0.00137451	0.000500074	CA2/CA1/CA3/CA4/CFTR	5
GO:0009201	ribonucleoside triphosphate biosynthetic process	10/292	177/18670	0.000486253	0.00138734	0.000504744	INSR/IL4/PPARA/STAT3/HIF1A/IFNG/PARP1/ESRRB/VCP/PGK1	10
GO:0009110	vitamin biosynthetic process	4/292	24/18670	0.000486547	0.00138734	0.000504744	CYP3A4/IL1B/IFNG/TNF	4
GO:0035588	G protein-coupled purinergic receptor signaling pathway	4/292	24/18670	0.000486547	0.00138734	0.000504744	ADORA1/ADORA2A/ADORA2B/ADORA3	4
GO:0042738	exogenous drug catabolic process	4/292	24/18670	0.000486547	0.00138734	0.000504744	CYP3A4/CYP1A2/NR1I2/CYP2D6	4
GO:0044346	fibroblast apoptotic process	4/292	24/18670	0.000486547	0.00138734	0.000504744	TP63/MYC/PIK3CA/PIK3CG	4
GO:0060148	positive regulation of posttranscriptional gene silencing	4/292	24/18670	0.000486547	0.00138734	0.000504744	STAT3/EGFR/MAP2K1/BMP4	4
GO:0071677	positive regulation of mononuclear cell migration	4/292	24/18670	0.000486547	0.00138734	0.000504744	SERPINE1/CXCL10/FPR2/TNF	4
GO:0090023	positive regulation of neutrophil chemotaxis	4/292	24/18670	0.000486547	0.00138734	0.000504744	LBP/CXCL8/RAC1/CXCR2	4
GO:1903649	regulation of cytoplasmic transport	4/292	24/18670	0.000486547	0.00138734	0.000504744	MAPK3/MAPK1/MAP2K1/SRC	4
GO:0035773	insulin secretion involved in cellular response to glucose stimulus	6/292	64/18670	0.000487016	0.00138734	0.000504744	HMGCR/RAF1/HIF1A/RAC1/CFTR/NR1H4	6
GO:0045670	regulation of osteoclast differentiation	6/292	64/18670	0.000487016	0.00138734	0.000504744	IL4/FOS/IFNG/MTOR/CA2/TNF	6
GO:0050432	catecholamine secretion	6/292	64/18670	0.000487016	0.00138734	0.000504744	ADORA2A/ADRA2C/ADRA2B/DRD2/DRD3/GRK2	6
GO:1900449	regulation of glutamate receptor signaling pathway	6/292	64/18670	0.000487016	0.00138734	0.000504744	ADRB2/OPRM1/CCL2/IFNG/EPHB2/FYN	6
GO:0055013	cardiac muscle cell development	7/292	89/18670	0.000491407	0.00139905	0.000509003	PPARA/VEGFA/CCNB1/MTOR/CDK1/BMP4/PDGFRB	7
GO:2000241	regulation of reproductive process	9/292	146/18670	0.000493636	0.0014046	0.000511021	AR/INSR/ESR1/PLB1/NOX5/HDAC2/CDC25B/BMP4/SRC	9
GO:2001257	regulation of cation channel activity	10/292	178/18670	0.000508226	0.00144529	0.000525825	ADRB2/OPRM1/MMP9/CAV1/CCL2/IFNG/EPHB2/MTNR1B/DRD4/DRD2	10
GO:0007613	memory	8/292	117/18670	0.000508682	0.00144576	0.000525996	PTGS2/SLC6A4/INSR/LDLR/MTOR/PRKCZ/COMT/DRD2	8
GO:0019359	nicotinamide nucleotide biosynthetic process	9/292	147/18670	0.000518766	0.00147274	0.000535814	PTGS2/INSR/PPARA/STAT3/HIF1A/IFNG/ESRRB/IDO1/PGK1	9
GO:0019363	pyridine nucleotide biosynthetic process	9/292	147/18670	0.000518766	0.00147274	0.000535814	PTGS2/INSR/PPARA/STAT3/HIF1A/IFNG/ESRRB/IDO1/PGK1	9
GO:0010717	regulation of epithelial to mesenchymal transition	7/292	90/18670	0.000525842	0.00149198	0.000542813	IL6/IL1B/COL1A1/MTOR/HDAC2/BMP4/TGFBR2	7
GO:0006650	glycerophospholipid metabolic process	14/292	319/18670	0.000528676	0.00149917	0.000545428	PON1/ACHE/LDLR/PLB1/BMX/ALOX15/PIK3CA/CSF1R/PIK3CD/PIK3CB/PIK3CG/PDGFRB/FPR2/NR1H4	14
GO:0002548	monocyte chemotaxis	6/292	65/18670	0.000529599	0.00150093	0.00054607	IL6/CCL2/SERPINE1/CXCL10/LYN/FPR2	6
GO:0022412	cellular process involved in reproduction in multicellular organism	15/292	357/18670	0.000531394	0.00150516	0.00054761	BCL2/BAX/AKT1/BCL2L1/CCNB1/HSF1/FOSL1/NOX5/MTOR/CDC25B/PLK1/BMP4/KIT/SRC/CFTR	15
GO:0006692	prostanoid metabolic process	5/292	43/18670	0.00053509	0.00150963	0.000549235	PTGS1/PTGS2/IL1B/SIRT1/MIF	5
GO:0006693	prostaglandin metabolic process	5/292	43/18670	0.00053509	0.00150963	0.000549235	PTGS1/PTGS2/IL1B/SIRT1/MIF	5
GO:0033173	calcineurin-NFAT signaling cascade	5/292	43/18670	0.00053509	0.00150963	0.000549235	GSK3B/ERBB3/NFATC1/MTOR/TNF	5
GO:0034198	cellular response to amino acid starvation	5/292	43/18670	0.00053509	0.00150963	0.000549235	MAPK8/MAPK3/MAPK1/CDKN1A/MTOR	5
GO:0045687	positive regulation of glial cell differentiation	5/292	43/18670	0.00053509	0.00150963	0.000549235	PPARG/RELA/MTOR/HDAC2/HDAC1	5
GO:0045746	negative regulation of Notch signaling pathway	5/292	43/18670	0.00053509	0.00150963	0.000549235	AKT1/EGFR/EGF/NFKBIA/MMP14	5
GO:0071364	cellular response to epidermal growth factor stimulus	5/292	43/18670	0.00053509	0.00150963	0.000549235	AKT1/GSTP1/EGFR/ERBB2/COL1A1	5
GO:1903362	regulation of cellular protein catabolic process	12/292	247/18670	0.000538909	0.00151955	0.000552843	AKT1/GSK3B/LDLR/EGF/CAV1/NFE2L2/HSP90AA1/VCP/PLK1/MAPK9/MDM2/HSP90AB1	12
GO:0051604	protein maturation	16/292	397/18670	0.000549833	0.00154947	0.00056373	CASP3/CASP8/PLAU/F3/IL1B/PLAT/SERPINE1/PARP1/MMP16/MMP14/EP300/ACE/PGK1/SRC/MDM2/ADAM10	16
GO:0007195	adenylate cyclase-inhibiting dopamine receptor signaling pathway	3/292	11/18670	0.000569276	0.00159522	0.000580374	DRD4/DRD2/DRD3	3
GO:0034776	response to histamine	3/292	11/18670	0.000569276	0.00159522	0.000580374	DRD4/DRD2/DRD3	3
GO:0035747	natural killer cell chemotaxis	3/292	11/18670	0.000569276	0.00159522	0.000580374	CCL2/PIK3CD/PIK3CG	3
GO:0043619	regulation of transcription from RNA polymerase II promoter in response to oxidative stress	3/292	11/18670	0.000569276	0.00159522	0.000580374	HMOX1/HIF1A/NFE2L2	3
GO:0051583	dopamine uptake involved in synaptic transmission	3/292	11/18670	0.000569276	0.00159522	0.000580374	DRD4/DRD2/DRD3	3
GO:0051934	catecholamine uptake involved in synaptic transmission	3/292	11/18670	0.000569276	0.00159522	0.000580374	DRD4/DRD2/DRD3	3
GO:0060736	prostate gland growth	3/292	11/18670	0.000569276	0.00159522	0.000580374	AR/ESR1/CYP19A1	3
GO:0061307	cardiac neural crest cell differentiation involved in heart development	3/292	11/18670	0.000569276	0.00159522	0.000580374	MAPK3/MAPK1/BMP4	3
GO:0061308	cardiac neural crest cell development involved in heart development	3/292	11/18670	0.000569276	0.00159522	0.000580374	MAPK3/MAPK1/BMP4	3
GO:0071803	positive regulation of podosome assembly	3/292	11/18670	0.000569276	0.00159522	0.000580374	MAPK9/SRC/TNF	3
GO:0030813	positive regulation of nucleotide catabolic process	4/292	25/18670	0.000572143	0.00159522	0.000580374	INSR/HIF1A/IFNG/ESRRB	4
GO:0031639	plasminogen activation	4/292	25/18670	0.000572143	0.00159522	0.000580374	PLAU/PLAT/SERPINE1/PGK1	4
GO:0032461	positive regulation of protein oligomerization	4/292	25/18670	0.000572143	0.00159522	0.000580374	BAX/MMP1/MMP3/HDAC6	4
GO:0045662	negative regulation of myoblast differentiation	4/292	25/18670	0.000572143	0.00159522	0.000580374	PPARD/CXCL10/BMP4/TNF	4
GO:0045672	positive regulation of osteoclast differentiation	4/292	25/18670	0.000572143	0.00159522	0.000580374	FOS/IFNG/CA2/TNF	4
GO:0050927	positive regulation of positive chemotaxis	4/292	25/18670	0.000572143	0.00159522	0.000580374	KDR/VEGFA/F3/CXCL8	4
GO:0051197	positive regulation of coenzyme metabolic process	4/292	25/18670	0.000572143	0.00159522	0.000580374	INSR/HIF1A/IFNG/ESRRB	4
GO:0090025	regulation of monocyte chemotaxis	4/292	25/18670	0.000572143	0.00159522	0.000580374	SERPINE1/CXCL10/LYN/FPR2	4
GO:2000679	positive regulation of transcription regulatory region DNA binding	4/292	25/18670	0.000572143	0.00159522	0.000580374	RB1/IFNG/PARP1/EP300	4
GO:1904888	cranial skeletal system development	6/292	66/18670	0.000575022	0.00160235	0.000582969	TP63/RUNX2/MMP16/MMP14/BMP4/TGFBR2	6
GO:0003197	endocardial cushion development	5/292	44/18670	0.000596057	0.00165634	0.000602611	NOS3/ERBB3/BMP4/TGFBR2/MDM2	5
GO:0007212	dopamine receptor signaling pathway	5/292	44/18670	0.000596057	0.00165634	0.000602611	OPRM1/GSK3B/DRD4/DRD2/DRD3	5
GO:0035307	positive regulation of protein dephosphorylation	5/292	44/18670	0.000596057	0.00165634	0.000602611	PRKCD/MTOR/ADORA1/PDGFRB/HSP90AB1	5
GO:0038084	vascular endothelial growth factor signaling pathway	5/292	44/18670	0.000596057	0.00165634	0.000602611	KDR/VEGFA/HSPB1/XDH/PDGFRB	5
GO:0061756	leukocyte adhesion to vascular endothelial cell	5/292	44/18670	0.000596057	0.00165634	0.000602611	RELA/ICAM1/SELE/VCAM1/TNF	5
GO:0019319	hexose biosynthetic process	7/292	92/18670	0.000600469	0.00166691	0.000606457	AKR1B1/PPARA/ADIPOQ/GOT1/EP300/PGK1/SIRT1	7
GO:0072525	pyridine-containing compound biosynthetic process	9/292	150/18670	0.00060053	0.00166691	0.000606457	PTGS2/INSR/PPARA/STAT3/HIF1A/IFNG/ESRRB/IDO1/PGK1	9
GO:0009166	nucleotide catabolic process	10/292	182/18670	0.000604527	0.00167707	0.000610154	INSR/PPARA/STAT3/HIF1A/IFNG/ESRRB/VCP/XDH/PGK1/PDE7A	10
GO:0009141	nucleoside triphosphate metabolic process	15/292	362/18670	0.000613289	0.00170044	0.000618654	INSR/IL4/PPARA/STAT3/HIF1A/CCNB1/IFNG/PARP1/CYCS/CDK1/ESRRB/TYMS/VCP/PGK1/TSPO	15
GO:0060038	cardiac muscle cell proliferation	6/292	67/18670	0.000623412	0.00172754	0.000628516	MAPK14/MAPK1/CCNB1/CDK1/TGFBR2/FGFR1	6
GO:0009127	purine nucleoside monophosphate biosynthetic process	10/292	183/18670	0.000630824	0.00174538	0.000635005	INSR/IL4/PPARA/STAT3/HIF1A/IFNG/PARP1/ESRRB/VCP/PGK1	10
GO:0009168	purine ribonucleoside monophosphate biosynthetic process	10/292	183/18670	0.000630824	0.00174538	0.000635005	INSR/IL4/PPARA/STAT3/HIF1A/IFNG/PARP1/ESRRB/VCP/PGK1	10
GO:0045861	negative regulation of proteolysis	15/292	363/18670	0.000630898	0.00174538	0.000635005	PTGS2/AKT1/SLPI/VEGFA/MMP9/IL10/RAF1/BIRC5/PLAT/SERPINE1/ADORA2A/HDAC6/SRC/MDM2/HSP90AB1	15
GO:0043618	regulation of transcription from RNA polymerase II promoter in response to stress	8/292	121/18670	0.000636151	0.00175894	0.000639937	JUN/HMOX1/VEGFA/HIF1A/NFE2L2/HSF1/EGLN1/EP300	8
GO:0001974	blood vessel remodeling	5/292	45/18670	0.000662087	0.00182559	0.000664187	BAX/NOS3/ACE/TGM2/MDM2	5
GO:0035987	endodermal cell differentiation	5/292	45/18670	0.000662087	0.00182559	0.000664187	MMP2/MMP9/FN1/MMP8/MMP14	5
GO:0048701	embryonic cranial skeleton morphogenesis	5/292	45/18670	0.000662087	0.00182559	0.000664187	RUNX2/MMP16/MMP14/BMP4/TGFBR2	5
GO:0051932	synaptic transmission, GABAergic	5/292	45/18670	0.000662087	0.00182559	0.000664187	ADORA1/ADORA2A/CNR2/CA2/DRD2	5
GO:1902743	regulation of lamellipodium organization	5/292	45/18670	0.000662087	0.00182559	0.000664187	MTOR/EPHA2/RAC1/CDC42/SRC	5
GO:0002360	T cell lineage commitment	4/292	26/18670	0.000667909	0.0018285	0.000665246	IL6/BCL2/STAT3/MTOR	4
GO:0006309	apoptotic DNA fragmentation	4/292	26/18670	0.000667909	0.0018285	0.000665246	IL6/BAX/CASP3/HSF1	4
GO:0010758	regulation of macrophage chemotaxis	4/292	26/18670	0.000667909	0.0018285	0.000665246	MAPK14/MAPK3/CYP19A1/MIF	4
GO:0022011	myelination in peripheral nervous system	4/292	26/18670	0.000667909	0.0018285	0.000665246	AKT1/SOD1/ILK/AKT2	4
GO:0030194	positive regulation of blood coagulation	4/292	26/18670	0.000667909	0.0018285	0.000665246	F3/THBD/SERPINE1/NFE2L2	4
GO:0032292	peripheral nervous system axon ensheathment	4/292	26/18670	0.000667909	0.0018285	0.000665246	AKT1/SOD1/ILK/AKT2	4
GO:0048169	regulation of long-term neuronal synaptic plasticity	4/292	26/18670	0.000667909	0.0018285	0.000665246	EPHB2/GRM5/KIT/DRD2	4
GO:0050926	regulation of positive chemotaxis	4/292	26/18670	0.000667909	0.0018285	0.000665246	KDR/VEGFA/F3/CXCL8	4
GO:0060740	prostate gland epithelium morphogenesis	4/292	26/18670	0.000667909	0.0018285	0.000665246	AR/ESR1/TP63/BMP4	4
GO:0071624	positive regulation of granulocyte chemotaxis	4/292	26/18670	0.000667909	0.0018285	0.000665246	LBP/CXCL8/RAC1/CXCR2	4
GO:1900048	positive regulation of hemostasis	4/292	26/18670	0.000667909	0.0018285	0.000665246	F3/THBD/SERPINE1/NFE2L2	4
GO:1903203	regulation of oxidative stress-induced neuron death	4/292	26/18670	0.000667909	0.0018285	0.000665246	IL10/HIF1A/PARP1/MCL1	4
GO:1903579	negative regulation of ATP metabolic process	4/292	26/18670	0.000667909	0.0018285	0.000665246	PPARA/STAT3/PARP1/TSPO	4
GO:0019079	viral genome replication	8/292	122/18670	0.000671739	0.00183798	0.000668694	BCL2/SLPI/CCL2/CXCL8/VCP/CDC42/GRK2/TNF	8
GO:0002292	T cell differentiation involved in immune response	6/292	68/18670	0.000674901	0.00184562	0.000671474	IL6/STAT3/IL2/IFNG/MTOR/PRKCZ	6
GO:0060993	kidney morphogenesis	7/292	94/18670	0.000683271	0.00186748	0.000679428	BCL2/STAT1/VEGFA/MYC/ILK/BMP4/PDGFRB	7
GO:0051928	positive regulation of calcium ion transport	8/292	123/18670	0.000708915	0.00193651	0.000704542	BAX/CAV1/CCL2/CXCL11/CXCL10/ABL1/PDGFRB/TSPO	8
GO:0006090	pyruvate metabolic process	9/292	154/18670	0.000725669	0.00198119	0.000720798	INSR/PPARA/STAT3/HIF1A/IFNG/PDK1/ESRRB/LDHB/PGK1	9
GO:0051196	regulation of coenzyme metabolic process	7/292	95/18670	0.000727931	0.00198519	0.000722254	INSR/PPARA/STAT3/HIF1A/IFNG/PDK1/ESRRB	7
GO:0055006	cardiac cell development	7/292	95/18670	0.000727931	0.00198519	0.000722254	PPARA/VEGFA/CCNB1/MTOR/CDK1/BMP4/PDGFRB	7
GO:2000243	positive regulation of reproductive process	6/292	69/18670	0.000729622	0.00198872	0.000723536	AR/INSR/PLB1/HDAC2/CDC25B/SRC	6
GO:0001504	neurotransmitter uptake	5/292	46/18670	0.000733443	0.00199043	0.00072416	SLC6A4/SLC6A3/DRD4/DRD2/DRD3	5
GO:0031648	protein destabilization	5/292	46/18670	0.000733443	0.00199043	0.00072416	EP300/PLK1/SRC/SIRT1/MDM2	5
GO:0035196	production of miRNAs involved in gene silencing by miRNA	5/292	46/18670	0.000733443	0.00199043	0.00072416	ESR1/EGFR/NCOR2/MAP2K1/BMP4	5
GO:0043300	regulation of leukocyte degranulation	5/292	46/18670	0.000733443	0.00199043	0.00072416	HMOX1/SYK/ADORA2B/LYN/FGR	5
GO:0060711	labyrinthine layer development	5/292	46/18670	0.000733443	0.00199043	0.00072416	CASP8/AKT1/MAPK1/IL10/MAP2K1	5
GO:0071354	cellular response to interleukin-6	5/292	46/18670	0.000733443	0.00199043	0.00072416	IL6/RELA/STAT1/ICAM1/STAT3	5
GO:0097720	calcineurin-mediated signaling	5/292	46/18670	0.000733443	0.00199043	0.00072416	GSK3B/ERBB3/NFATC1/MTOR/TNF	5
GO:1990928	response to amino acid starvation	5/292	46/18670	0.000733443	0.00199043	0.00072416	MAPK8/MAPK3/MAPK1/CDKN1A/MTOR	5
GO:0002674	negative regulation of acute inflammatory response	3/292	12/18670	0.000750274	0.00202072	0.000735178	PPARG/GSTP1/ADORA1	3
GO:0019336	phenol-containing compound catabolic process	3/292	12/18670	0.000750274	0.00202072	0.000735178	SLC6A3/MAOA/COMT	3
GO:0031282	regulation of guanylate cyclase activity	3/292	12/18670	0.000750274	0.00202072	0.000735178	NOS2/NOS3/ADORA2B	3
GO:0031392	regulation of prostaglandin biosynthetic process	3/292	12/18670	0.000750274	0.00202072	0.000735178	PTGS2/IL1B/SIRT1	3
GO:0045416	positive regulation of interleukin-8 biosynthetic process	3/292	12/18670	0.000750274	0.00202072	0.000735178	SYK/TLR9/TNF	3
GO:0045579	positive regulation of B cell differentiation	3/292	12/18670	0.000750274	0.00202072	0.000735178	SYK/BTK/MMP14	3
GO:0051481	negative regulation of cytosolic calcium ion concentration	3/292	12/18670	0.000750274	0.00202072	0.000735178	GOT1/MTNR1B/DRD2	3
GO:0051549	positive regulation of keratinocyte migration	3/292	12/18670	0.000750274	0.00202072	0.000735178	HAS2/MMP9/MTOR	3
GO:0070486	leukocyte aggregation	3/292	12/18670	0.000750274	0.00202072	0.000735178	HAS2/IL1B/ZAP70	3
GO:0071639	positive regulation of monocyte chemotactic protein-1 production	3/292	12/18670	0.000750274	0.00202072	0.000735178	ADIPOQ/IL1B/SYK	3
GO:0097284	hepatocyte apoptotic process	3/292	12/18670	0.000750274	0.00202072	0.000735178	RB1/BCL2L1/PIK3CG	3
GO:0099550	trans-synaptic signaling, modulating synaptic transmission	3/292	12/18670	0.000750274	0.00202072	0.000735178	PLAT/EPHB2/GRM5	3
GO:1902510	regulation of apoptotic DNA fragmentation	3/292	12/18670	0.000750274	0.00202072	0.000735178	IL6/BAX/HSF1	3
GO:2000121	regulation of removal of superoxide radicals	3/292	12/18670	0.000750274	0.00202072	0.000735178	NFE2L2/DHFR/TNF	3
GO:0060968	regulation of gene silencing	9/292	155/18670	0.000760065	0.00204598	0.00074437	PPARG/ESR1/STAT3/EGFR/NCOR2/CDK2/MAP2K1/BMP4/SIRT1	9
GO:0001964	startle response	4/292	27/18670	0.000774494	0.00207363	0.00075443	SLC6A3/ADORA2A/DRD2/DRD3	4
GO:0006706	steroid catabolic process	4/292	27/18670	0.000774494	0.00207363	0.00075443	CYP3A4/CYP1A2/SPP1/CYP19A1	4
GO:0007176	regulation of epidermal growth factor-activated receptor activity	4/292	27/18670	0.000774494	0.00207363	0.00075443	NCF1/EGF/ADORA1/ADAM17	4
GO:0009651	response to salt stress	4/292	27/18670	0.000774494	0.00207363	0.00075443	BAX/AKR1B1/TNF/HSP90AB1	4
GO:0036475	neuron death in response to oxidative stress	4/292	27/18670	0.000774494	0.00207363	0.00075443	IL10/HIF1A/PARP1/MCL1	4
GO:0046885	regulation of hormone biosynthetic process	4/292	27/18670	0.000774494	0.00207363	0.00075443	HIF1A/IL1B/IFNG/TNF	4
GO:0050820	positive regulation of coagulation	4/292	27/18670	0.000774494	0.00207363	0.00075443	F3/THBD/SERPINE1/NFE2L2	4
GO:0051953	negative regulation of amine transport	4/292	27/18670	0.000774494	0.00207363	0.00075443	ADORA1/ADRA2C/ADRA2B/DRD2	4
GO:0098810	neurotransmitter reuptake	4/292	27/18670	0.000774494	0.00207363	0.00075443	SLC6A4/DRD4/DRD2/DRD3	4
GO:1901623	regulation of lymphocyte chemotaxis	4/292	27/18670	0.000774494	0.00207363	0.00075443	CCL2/CXCL10/ADAM17/ADAM10	4
GO:1901292	nucleoside phosphate catabolic process	10/292	188/18670	0.000776901	0.00207896	0.000756369	INSR/PPARA/STAT3/HIF1A/IFNG/ESRRB/VCP/XDH/PGK1/PDE7A	10
GO:0007004	telomere maintenance via telomerase	6/292	70/18670	0.000787711	0.0021045	0.00076566	MAPK3/MAPK1/HSP90AA1/SRC/ATR/HSP90AB1	6
GO:0033077	T cell differentiation in thymus	6/292	70/18670	0.000787711	0.0021045	0.00076566	BCL2/SOD1/ERBB2/ADAM17/BMP4/ZAP70	6
GO:0070988	demethylation	6/292	70/18670	0.000787711	0.0021045	0.00076566	CYP3A4/CYP1A2/CYP1A1/CYP2D6/KDM6B/FTO	6
GO:0014911	positive regulation of smooth muscle cell migration	5/292	47/18670	0.00081039	0.00216046	0.000786021	BCL2/HAS2/SRC/PDGFRB/MDM2	5
GO:0045646	regulation of erythrocyte differentiation	5/292	47/18670	0.00081039	0.00216046	0.000786021	STAT1/MAPK14/STAT3/HIF1A/LYN	5
GO:0046638	positive regulation of alpha-beta T cell differentiation	5/292	47/18670	0.00081039	0.00216046	0.000786021	IFNG/SYK/PRKCZ/ZAP70/TGFBR2	5
GO:0070231	T cell apoptotic process	5/292	47/18670	0.00081039	0.00216046	0.000786021	BAX/AKT1/HIF1A/IDO1/BMP4	5
GO:0001657	ureteric bud development	7/292	97/18670	0.000824172	0.00219135	0.000797257	BCL2/CAT/VEGFA/MYC/ILK/BMP4/FGFR1	7
GO:0060996	dendritic spine development	7/292	97/18670	0.000824172	0.00219135	0.000797257	IL2/MTOR/EPHB2/HDAC6/HDAC2/CDC42/ADAM10	7
GO:1990868	response to chemokine	7/292	97/18670	0.000824172	0.00219135	0.000797257	HIF1A/CCL2/CXCL8/CXCL11/CXCL2/CXCL10/CXCR2	7
GO:1990869	cellular response to chemokine	7/292	97/18670	0.000824172	0.00219135	0.000797257	HIF1A/CCL2/CXCL8/CXCL11/CXCL2/CXCL10/CXCR2	7
GO:2001022	positive regulation of response to DNA damage stimulus	7/292	97/18670	0.000824172	0.00219135	0.000797257	EGFR/MYC/PARP1/PCNA/PRKCD/ATR/SIRT1	7
GO:0051057	positive regulation of small GTPase mediated signal transduction	6/292	71/18670	0.000849306	0.00225697	0.000821133	COL3A1/LYN/RAC1/NTRK1/SRC/PDGFRB	6
GO:0009205	purine ribonucleoside triphosphate metabolic process	14/292	335/18670	0.000852268	0.00226364	0.000823558	INSR/IL4/PPARA/STAT3/HIF1A/CCNB1/IFNG/PARP1/CYCS/CDK1/ESRRB/VCP/PGK1/TSPO	14
GO:0045727	positive regulation of translation	8/292	127/18670	0.000874547	0.00231658	0.00084282	IL6/MAPK3/MAPK1/ERBB2/MTOR/RPS6KB1/CDK4/TNF	8
GO:0002042	cell migration involved in sprouting angiogenesis	7/292	98/18670	0.000875917	0.00231658	0.00084282	PTGS2/AKT1/HMOX1/KDR/VEGFA/ABL1/EPHB4	7
GO:0030038	contractile actin filament bundle assembly	7/292	98/18670	0.000875917	0.00231658	0.00084282	ABL1/MTOR/EPHA1/MET/RAC1/CDC42/SRC	7
GO:0031341	regulation of cell killing	7/292	98/18670	0.000875917	0.00231658	0.00084282	NOS2/ICAM1/IL4/IFNG/SYK/PRF1/HSP90AB1	7
GO:0043149	stress fiber assembly	7/292	98/18670	0.000875917	0.00231658	0.00084282	ABL1/MTOR/EPHA1/MET/RAC1/CDC42/SRC	7
GO:0046364	monosaccharide biosynthetic process	7/292	98/18670	0.000875917	0.00231658	0.00084282	AKR1B1/PPARA/ADIPOQ/GOT1/EP300/PGK1/SIRT1	7
GO:0072163	mesonephric epithelium development	7/292	98/18670	0.000875917	0.00231658	0.00084282	BCL2/CAT/VEGFA/MYC/ILK/BMP4/FGFR1	7
GO:0072164	mesonephric tubule development	7/292	98/18670	0.000875917	0.00231658	0.00084282	BCL2/CAT/VEGFA/MYC/ILK/BMP4/FGFR1	7
GO:0009123	nucleoside monophosphate metabolic process	15/292	375/18670	0.000878184	0.00232135	0.000844554	INSR/IL4/PPARA/STAT3/HIF1A/CCNB1/IFNG/PARP1/CYCS/CDK1/ESRRB/TYMS/VCP/PGK1/TSPO	15
GO:0003180	aortic valve morphogenesis	4/292	28/18670	0.000892549	0.0023375	0.000850431	RB1/NOS3/NFATC1/BMP4	4
GO:0034377	plasma lipoprotein particle assembly	4/292	28/18670	0.000892549	0.0023375	0.000850431	MTTP/APOB/SOAT2/SOAT1	4
GO:0042730	fibrinolysis	4/292	28/18670	0.000892549	0.0023375	0.000850431	PLAU/PLAT/THBD/SERPINE1	4
GO:0045408	regulation of interleukin-6 biosynthetic process	4/292	28/18670	0.000892549	0.0023375	0.000850431	STAT3/IL1B/SYK/TNF	4
GO:0045577	regulation of B cell differentiation	4/292	28/18670	0.000892549	0.0023375	0.000850431	SYK/TLR9/BTK/MMP14	4
GO:0048520	positive regulation of behavior	4/292	28/18670	0.000892549	0.0023375	0.000850431	MTOR/ADORA2A/MTNR1B/HDAC2	4
GO:0060512	prostate gland morphogenesis	4/292	28/18670	0.000892549	0.0023375	0.000850431	AR/ESR1/TP63/BMP4	4
GO:0095500	acetylcholine receptor signaling pathway	4/292	28/18670	0.000892549	0.0023375	0.000850431	CHRM3/CHRM2/OPRM1/GRK2	4
GO:1900543	negative regulation of purine nucleotide metabolic process	4/292	28/18670	0.000892549	0.0023375	0.000850431	PPARA/STAT3/PARP1/TSPO	4
GO:1902745	positive regulation of lamellipodium organization	4/292	28/18670	0.000892549	0.0023375	0.000850431	MTOR/RAC1/CDC42/SRC	4
GO:1902932	positive regulation of alcohol biosynthetic process	4/292	28/18670	0.000892549	0.0023375	0.000850431	SREBF1/IL1B/IFNG/TNF	4
GO:1903792	negative regulation of anion transport	4/292	28/18670	0.000892549	0.0023375	0.000850431	AKT1/MTOR/ADORA1/AKT2	4
GO:1903831	signal transduction involved in cellular response to ammonium ion	4/292	28/18670	0.000892549	0.0023375	0.000850431	CHRM3/CHRM2/OPRM1/GRK2	4
GO:2001025	positive regulation of response to drug	4/292	28/18670	0.000892549	0.0023375	0.000850431	ADORA2A/HDAC6/DRD4/DRD2	4
GO:0030850	prostate gland development	5/292	48/18670	0.000893199	0.0023375	0.000850431	AR/ESR1/TP63/CYP19A1/BMP4	5
GO:0045912	negative regulation of carbohydrate metabolic process	5/292	48/18670	0.000893199	0.0023375	0.000850431	GSK3B/PPARA/ADIPOQ/STAT3/EP300	5
GO:0090199	regulation of release of cytochrome c from mitochondria	5/292	48/18670	0.000893199	0.0023375	0.000850431	BAX/AKT1/BCL2L1/MMP9/BBC3	5
GO:0101023	vascular endothelial cell proliferation	5/292	48/18670	0.000893199	0.0023375	0.000850431	PPARG/STAT3/CCL2/ADAM17/FGFR1	5
GO:1905562	regulation of vascular endothelial cell proliferation	5/292	48/18670	0.000893199	0.0023375	0.000850431	PPARG/STAT3/CCL2/ADAM17/FGFR1	5
GO:0006635	fatty acid beta-oxidation	6/292	72/18670	0.000914548	0.00239086	0.000869845	AKT1/PPARD/PPARA/ADIPOQ/MTOR/AKT2	6
GO:0032024	positive regulation of insulin secretion	6/292	72/18670	0.000914548	0.00239086	0.000869845	PPARD/HIF1A/BLK/RAC1/CFTR/NR1H4	6
GO:0003084	positive regulation of systemic arterial blood pressure	3/292	13/18670	0.000964107	0.00250206	0.000910302	ADORA1/ACE/CYP11B2	3
GO:0030656	regulation of vitamin metabolic process	3/292	13/18670	0.000964107	0.00250206	0.000910302	IL1B/IFNG/TNF	3
GO:0031953	negative regulation of protein autophosphorylation	3/292	13/18670	0.000964107	0.00250206	0.000910302	JUN/ADIPOQ/CAV1	3
GO:0032725	positive regulation of granulocyte macrophage colony-stimulating factor production	3/292	13/18670	0.000964107	0.00250206	0.000910302	IL1B/SYK/TLR9	3
GO:0033127	regulation of histone phosphorylation	3/292	13/18670	0.000964107	0.00250206	0.000910302	MAPK3/IL1B/CCNB1	3
GO:0034374	low-density lipoprotein particle remodeling	3/292	13/18670	0.000964107	0.00250206	0.000910302	APOB/MPO/AGTR1	3
GO:0035745	T-helper 2 cell cytokine production	3/292	13/18670	0.000964107	0.00250206	0.000910302	IL6/IL4/PRKCZ	3
GO:0060576	intestinal epithelial cell development	3/292	13/18670	0.000964107	0.00250206	0.000910302	CDKN1A/HIF1A/TYMS	3
GO:0060601	lateral sprouting from an epithelium	3/292	13/18670	0.000964107	0.00250206	0.000910302	AR/TP63/BMP4	3
GO:0090399	replicative senescence	3/292	13/18670	0.000964107	0.00250206	0.000910302	CDKN1A/SERPINE1/ATR	3
GO:0090594	inflammatory response to wounding	3/292	13/18670	0.000964107	0.00250206	0.000910302	HMOX1/HIF1A/IL1A	3
GO:1900103	positive regulation of endoplasmic reticulum unfolded protein response	3/292	13/18670	0.000964107	0.00250206	0.000910302	BAX/ERN1/PTPN1	3
GO:1903960	negative regulation of anion transmembrane transport	3/292	13/18670	0.000964107	0.00250206	0.000910302	AKT1/MTOR/AKT2	3
GO:1904251	regulation of bile acid metabolic process	3/292	13/18670	0.000964107	0.00250206	0.000910302	KIT/SIRT1/NR1H4	3
GO:0140014	mitotic nuclear division	12/292	264/18670	0.000965106	0.00250335	0.000910771	INSR/RB1/EGF/IL1B/BIRC5/CCNB1/IL1A/IGF2/PLK1/BMP4/PDGFRB/DRD3	12
GO:0044106	cellular amine metabolic process	8/292	129/18670	0.000968279	0.00251028	0.000913291	SLC6A3/MAOA/ODC1/NQO1/COMT/IDO1/DRD4/NR1H4	8
GO:0043588	skin development	16/292	419/18670	0.0009752	0.00252691	0.000919341	BCL2/CASP3/RELA/FOSL2/EGFR/TP63/COL1A1/COL3A1/ALOX12/CTSL/EPHA2/MET/HDAC2/HDAC1/MAP2K1/TNF	16
GO:0048546	digestive tract morphogenesis	5/292	49/18670	0.000982144	0.00254212	0.000924876	BCL2/EGFR/TP63/HIF1A/BMP4	5
GO:0097300	programmed necrotic cell death	5/292	49/18670	0.000982144	0.00254212	0.000924876	CD14/BAX/CASP8/CAV1/TNF	5
GO:0009167	purine ribonucleoside monophosphate metabolic process	14/292	340/18670	0.0009826	0.00254212	0.000924876	INSR/IL4/PPARA/STAT3/HIF1A/CCNB1/IFNG/PARP1/CYCS/CDK1/ESRRB/VCP/PGK1/TSPO	14
GO:0033555	multicellular organismal response to stress	6/292	73/18670	0.000983581	0.00254334	0.00092532	BCL2/COMT/IDO1/DRD4/NTRK1/TSPO	6
GO:0002824	positive regulation of adaptive immune response based on somatic recombination of immune receptors built from immunoglobulin superfamily domains	7/292	100/18670	0.000987079	0.00254974	0.000927648	IL6/IL4/IL1B/IL2/PRKCZ/BTK/TNF	7
GO:0007215	glutamate receptor signaling pathway	7/292	100/18670	0.000987079	0.00254974	0.000927648	ADRB2/OPRM1/CCL2/IFNG/EPHB2/GRM5/FYN	7
GO:0009126	purine nucleoside monophosphate metabolic process	14/292	341/18670	0.00101058	0.00260776	0.000948756	INSR/IL4/PPARA/STAT3/HIF1A/CCNB1/IFNG/PARP1/CYCS/CDK1/ESRRB/VCP/PGK1/TSPO	14
GO:0009199	ribonucleoside triphosphate metabolic process	14/292	341/18670	0.00101058	0.00260776	0.000948756	INSR/IL4/PPARA/STAT3/HIF1A/CCNB1/IFNG/PARP1/CYCS/CDK1/ESRRB/VCP/PGK1/TSPO	14
GO:0007263	nitric oxide mediated signal transduction	4/292	29/18670	0.00102273	0.00262416	0.000954724	NOS2/EGFR/VEGFA/NOS3	4
GO:0007271	synaptic transmission, cholinergic	4/292	29/18670	0.00102273	0.00262416	0.000954724	CHRM3/ACHE/NQO1/ADORA2A	4
GO:0014044	Schwann cell development	4/292	29/18670	0.00102273	0.00262416	0.000954724	AKT1/SOD1/ILK/AKT2	4
GO:0030511	positive regulation of transforming growth factor beta receptor signaling pathway	4/292	29/18670	0.00102273	0.00262416	0.000954724	GOT1/ADAM17/EP300/HSP90AB1	4
GO:0035666	TRIF-dependent toll-like receptor signaling pathway	4/292	29/18670	0.00102273	0.00262416	0.000954724	CD14/CASP8/IKBKB/CHUK	4
GO:0042226	interleukin-6 biosynthetic process	4/292	29/18670	0.00102273	0.00262416	0.000954724	STAT3/IL1B/SYK/TNF	4
GO:0045822	negative regulation of heart contraction	4/292	29/18670	0.00102273	0.00262416	0.000954724	IL2/ADORA1/PIK3CG/GRK2	4
GO:0045980	negative regulation of nucleotide metabolic process	4/292	29/18670	0.00102273	0.00262416	0.000954724	PPARA/STAT3/PARP1/TSPO	4
GO:0071280	cellular response to copper ion	4/292	29/18670	0.00102273	0.00262416	0.000954724	CYP1A2/CYP1A1/NFE2L2/HSF1	4
GO:1902624	positive regulation of neutrophil migration	4/292	29/18670	0.00102273	0.00262416	0.000954724	LBP/CXCL8/RAC1/CXCR2	4
GO:1903846	positive regulation of cellular response to transforming growth factor beta stimulus	4/292	29/18670	0.00102273	0.00262416	0.000954724	GOT1/ADAM17/EP300/HSP90AB1	4
GO:0009144	purine nucleoside triphosphate metabolic process	14/292	342/18670	0.00103924	0.00266515	0.000969636	INSR/IL4/PPARA/STAT3/HIF1A/CCNB1/IFNG/PARP1/CYCS/CDK1/ESRRB/VCP/PGK1/TSPO	14
GO:0000723	telomere maintenance	9/292	162/18670	0.00103988	0.00266542	0.000969736	MAPK3/MAPK1/MYC/PARP1/PCNA/HSP90AA1/SRC/ATR/HSP90AB1	9
GO:0050830	defense response to Gram-positive bacterium	7/292	101/18670	0.00104667	0.00268145	0.000975568	IL6/LBP/CRP/EPHA2/FGR/ADAM17/TNF	7
GO:0043507	positive regulation of JUN kinase activity	6/292	74/18670	0.00105655	0.00270399	0.000983767	CD40LG/SYK/TLR9/ERN1/PTPN1/TNF	6
GO:0099601	regulation of neurotransmitter receptor activity	6/292	74/18670	0.00105655	0.00270399	0.000983767	ADRB2/OPRM1/CCL2/IFNG/EPHB2/SRC	6
GO:0051208	sequestering of calcium ion	8/292	131/18670	0.00106989	0.00273672	0.000995676	BAX/CXCL11/CXCL10/ABL1/LYN/LCK/DRD2/HSP90B1	8
GO:0001706	endoderm formation	5/292	50/18670	0.0010775	0.00275196	0.00100122	MMP2/MMP9/FN1/MMP8/MMP14	5
GO:0070741	response to interleukin-6	5/292	50/18670	0.0010775	0.00275196	0.00100122	IL6/RELA/STAT1/ICAM1/STAT3	5
GO:1903793	positive regulation of anion transport	5/292	50/18670	0.0010775	0.00275196	0.00100122	IL1B/PRKCD/ADORA2A/CFTR/MIF	5
GO:0001823	mesonephros development	7/292	102/18670	0.00110905	0.00283109	0.00103001	BCL2/CAT/VEGFA/MYC/ILK/BMP4/FGFR1	7
GO:0009156	ribonucleoside monophosphate biosynthetic process	10/292	197/18670	0.00110973	0.00283136	0.00103011	INSR/IL4/PPARA/STAT3/HIF1A/IFNG/PARP1/ESRRB/VCP/PGK1	10
GO:0045995	regulation of embryonic development	8/292	132/18670	0.0011238	0.00286433	0.0010421	AR/INSR/ADIPOQ/IL10/NFE2L2/CDK1/BMP4/FGFR1	8
GO:0055007	cardiac muscle cell differentiation	8/292	132/18670	0.0011238	0.00286433	0.0010421	PPARA/VEGFA/CCNB1/MTOR/CDK1/BMP4/PDGFRB/KDM6B	8
GO:0046640	regulation of alpha-beta T cell proliferation	4/292	30/18670	0.00116569	0.0029575	0.001076	IRF1/SYK/ZAP70/TGFBR2	4
GO:0048147	negative regulation of fibroblast proliferation	4/292	30/18670	0.00116569	0.0029575	0.001076	BAX/PPARG/GSTP1/MYC	4
GO:0050869	negative regulation of B cell activation	4/292	30/18670	0.00116569	0.0029575	0.001076	CASP3/IL10/LYN/BTK	4
GO:0061082	myeloid leukocyte cytokine production	4/292	30/18670	0.00116569	0.0029575	0.001076	HMOX1/KIT/SIRT1/MIF	4
GO:0071549	cellular response to dexamethasone stimulus	4/292	30/18670	0.00116569	0.0029575	0.001076	CASP9/ICAM1/NR3C1/EGFR	4
GO:0090022	regulation of neutrophil chemotaxis	4/292	30/18670	0.00116569	0.0029575	0.001076	LBP/CXCL8/RAC1/CXCR2	4
GO:1903205	regulation of hydrogen peroxide-induced cell death	4/292	30/18670	0.00116569	0.0029575	0.001076	IL10/NFE2L2/MET/HDAC6	4
GO:1905144	response to acetylcholine	4/292	30/18670	0.00116569	0.0029575	0.001076	CHRM3/CHRM2/OPRM1/GRK2	4
GO:1905145	cellular response to acetylcholine	4/292	30/18670	0.00116569	0.0029575	0.001076	CHRM3/CHRM2/OPRM1/GRK2	4
GO:0045165	cell fate commitment	12/292	270/18670	0.00117053	0.00296827	0.00107992	IL6/BCL2/CASP3/AR/PPARG/STAT3/RUNX2/MCL1/MTOR/BMP4/FGFR1/KDM6B	12
GO:0032652	regulation of interleukin-1 production	7/292	103/18670	0.00117432	0.00297637	0.00108286	CASP8/GSTP1/IL10/HSPB1/IFNG/HDAC2/NR1H4	7
GO:0002712	regulation of B cell mediated immunity	5/292	51/18670	0.00117955	0.00298207	0.00108494	IL4/IL10/IL2/BTK/TNF	5
GO:0002889	regulation of immunoglobulin mediated immune response	5/292	51/18670	0.00117955	0.00298207	0.00108494	IL4/IL10/IL2/BTK/TNF	5
GO:0031050	dsRNA processing	5/292	51/18670	0.00117955	0.00298207	0.00108494	ESR1/EGFR/NCOR2/MAP2K1/BMP4	5
GO:0051496	positive regulation of stress fiber assembly	5/292	51/18670	0.00117955	0.00298207	0.00108494	ABL1/MTOR/EPHA1/RAC1/CDC42	5
GO:0070918	production of small RNA involved in gene silencing by RNA	5/292	51/18670	0.00117955	0.00298207	0.00108494	ESR1/EGFR/NCOR2/MAP2K1/BMP4	5
GO:0050954	sensory perception of mechanical stimulus	9/292	165/18670	0.00118289	0.002989	0.00108746	CASP3/ICAM1/SOD1/BIRC5/COL1A1/KIT/NTRK1/FGFR1/FYN	9
GO:0014854	response to inactivity	3/292	14/18670	0.0012129	0.00304517	0.00110789	CAT/IL10/DRD2	3
GO:0030213	hyaluronan biosynthetic process	3/292	14/18670	0.0012129	0.00304517	0.00110789	HAS2/EGF/IL1B	3
GO:0032310	prostaglandin secretion	3/292	14/18670	0.0012129	0.00304517	0.00110789	NOS2/IL1B/MIF	3
GO:0035810	positive regulation of urine volume	3/292	14/18670	0.0012129	0.00304517	0.00110789	HAS2/ADORA2A/DRD2	3
GO:0035815	positive regulation of renal sodium excretion	3/292	14/18670	0.0012129	0.00304517	0.00110789	ADORA2A/DRD2/DRD3	3
GO:0045651	positive regulation of macrophage differentiation	3/292	14/18670	0.0012129	0.00304517	0.00110789	CASP8/PRKCA/RB1	3
GO:0051547	regulation of keratinocyte migration	3/292	14/18670	0.0012129	0.00304517	0.00110789	HAS2/MMP9/MTOR	3
GO:0060397	JAK-STAT cascade involved in growth hormone signaling pathway	3/292	14/18670	0.0012129	0.00304517	0.00110789	STAT3/LYN/PTPN1	3
GO:0072216	positive regulation of metanephros development	3/292	14/18670	0.0012129	0.00304517	0.00110789	ADIPOQ/MYC/PDGFRB	3
GO:1903624	regulation of DNA catabolic process	3/292	14/18670	0.0012129	0.00304517	0.00110789	IL6/BAX/HSF1	3
GO:1905050	positive regulation of metallopeptidase activity	3/292	14/18670	0.0012129	0.00304517	0.00110789	MAPK14/MAPK3/STAT3	3
GO:2001279	regulation of unsaturated fatty acid biosynthetic process	3/292	14/18670	0.0012129	0.00304517	0.00110789	PTGS2/IL1B/SIRT1	3
GO:0001937	negative regulation of endothelial cell proliferation	6/292	76/18670	0.00121489	0.00304517	0.00110789	PPARG/STAT1/CAV1/CCL2/XDH/TNF	6
GO:0045454	cell redox homeostasis	6/292	76/18670	0.00121489	0.00304517	0.00110789	NOS2/NCF1/GSR/NOS3/MPO/NFE2L2	6
GO:0048844	artery morphogenesis	6/292	76/18670	0.00121489	0.00304517	0.00110789	LDLR/APOB/VEGFA/COL3A1/BMP4/PDGFRB	6
GO:0072088	nephron epithelium morphogenesis	6/292	76/18670	0.00121489	0.00304517	0.00110789	BCL2/STAT1/VEGFA/MYC/ILK/BMP4	6
GO:0032970	regulation of actin filament-based process	15/292	388/18670	0.00123431	0.00309229	0.00112504	ICAM1/CAV1/PRKCD/ABL1/MTOR/ADORA1/EPHA1/MET/ALOX15/ILK/RAC1/CDC42/CSF1R/TEK/PDGFRB	15
GO:0032414	positive regulation of ion transmembrane transporter activity	7/292	104/18670	0.00124255	0.00310981	0.00113141	ADRB2/HTR3A/CCL2/IFNG/EPHB2/DRD4/CFTR	7
GO:0090100	positive regulation of transmembrane receptor protein serine/threonine kinase signaling pathway	7/292	104/18670	0.00124255	0.00310981	0.00113141	GOT1/PARP1/ADAM17/ILK/EP300/BMP4/HSP90AB1	7
GO:0006998	nuclear envelope organization	5/292	52/18670	0.00128859	0.00321856	0.00117098	PRKCA/PRKCB/CCNB1/CDK1/PLK1	5
GO:0031529	ruffle organization	5/292	52/18670	0.00128859	0.00321856	0.00117098	ICAM1/CAV1/MTOR/RAC1/CSF1R	5
GO:0072132	mesenchyme morphogenesis	5/292	52/18670	0.00128859	0.00321856	0.00117098	MYC/NOS3/TGFBR2/FGFR1/MDM2	5
GO:2000179	positive regulation of neural precursor cell proliferation	5/292	52/18670	0.00128859	0.00321856	0.00117098	VEGFA/EGF/HIF1A/LYN/DRD2	5
GO:0007498	mesoderm development	8/292	135/18670	0.00129864	0.00324204	0.00117952	VEGFA/TP63/EPHA2/BMX/BTK/BMP4/FGFR1/KDM6B	8
[truncated: 1,055 more rows]

## Sheet: MF
GO analysis for molecular function
ID	Description	GeneRatio	BgRatio	pvalue	p.adjust	qvalue	geneID	Count
GO:0004713	protein tyrosine kinase activity	36/292	134/17697	1.03788e-33	6.74622e-31	4.19522e-31	INSR/KDR/EGFR/ERBB2/ERBB3/PRKCD/ABL1/SYK/EPHA2/BLK/CSK/EPHB2/BMX/LYN/TXK/FGR/BTK/TYRO3/EPHA1/MET/WEE1/IGF1R/EPHB4/CSF1R/MAP2K1/TEK/LCK/MST1R/KIT/NTRK1/DYRK1A/SRC/ZAP70/PDGFRB/FGFR1/FYN	36
GO:0004714	transmembrane receptor protein tyrosine kinase activity	19/292	62/17697	1.70633e-19	5.54557e-17	3.44858e-17	INSR/KDR/EGFR/ERBB2/ERBB3/EPHA2/EPHB2/TYRO3/EPHA1/MET/IGF1R/EPHB4/CSF1R/TEK/MST1R/KIT/NTRK1/PDGFRB/FGFR1	19
GO:0019199	transmembrane receptor protein kinase activity	20/292	79/17697	1.28893e-18	2.79269e-16	1.73667e-16	INSR/KDR/EGFR/ERBB2/ERBB3/EPHA2/EPHB2/TYRO3/EPHA1/MET/IGF1R/EPHB4/CSF1R/TEK/MST1R/KIT/NTRK1/PDGFRB/TGFBR2/FGFR1	20
GO:0004715	non-membrane spanning protein tyrosine kinase activity	16/292	46/17697	1.27176e-17	2.05815e-15	1.27989e-15	PRKCD/ABL1/SYK/BLK/CSK/BMX/LYN/TXK/FGR/BTK/WEE1/LCK/DYRK1A/SRC/ZAP70/FYN	16
GO:0004879	nuclear receptor activity	16/292	47/17697	1.89983e-17	2.05815e-15	1.27989e-15	PGR/AR/PPARG/NR1I2/AHR/NR1I3/ESR1/ESR2/NR3C1/PPARD/PPARA/SREBF1/RXRB/STAT3/ESRRB/NR1H4	16
GO:0098531	transcription factor activity, direct ligand regulated sequence-specific DNA binding	16/292	47/17697	1.89983e-17	2.05815e-15	1.27989e-15	PGR/AR/PPARG/NR1I2/AHR/NR1I3/ESR1/ESR2/NR3C1/PPARD/PPARA/SREBF1/RXRB/STAT3/ESRRB/NR1H4	16
GO:0004674	protein serine/threonine kinase activity	36/292	439/17697	1.89147e-15	1.75636e-13	1.09222e-13	PRKCA/IKBKB/AKT1/MAPK8/MAPK14/GSK3B/MAPK10/MAPK3/MAPK1/EGFR/TOP1/RAF1/PRKCB/CHUK/PRKCD/MTOR/CDK1/SYK/PRKCZ/RPS6KB1/PIK3CA/ILK/ERN1/CDK2/PLK1/MAP2K1/MAPKAPK2/MAPK9/DYRK1A/PIK3CG/ATR/CDK4/TGFBR2/BRAF/GRK2/AKT2	36
GO:0003707	steroid hormone receptor activity	14/292	56/17697	2.53371e-13	1.94785e-11	1.21129e-11	PGR/NR3C2/AR/PPARG/NR1I2/NR1I3/ESR1/ESR2/NR3C1/PPARD/PPARA/RXRB/ESRRB/NR1H4	14
GO:0005126	cytokine receptor binding	27/292	286/17697	2.69702e-13	1.94785e-11	1.21129e-11	TNFSF15/IL6/CASP3/CASP8/STAT1/IL4/STAT3/VEGFA/IL10/IL1B/CCL2/CXCL8/IL2/IFNG/IL1A/CXCL11/CXCL2/CXCL10/CD40LG/SYK/TLR9/ADAM17/BMP4/NTRK1/TGFBR2/TNF/MIF	27
GO:0019902	phosphatase binding	22/292	185/17697	4.53263e-13	2.94621e-11	1.83213e-11	BCL2/PPARG/AKT1/STAT1/MAPK14/SLC6A3/MAPK3/MAPK1/SOD1/HMGCR/PPARA/STAT3/EGFR/ERBB2/SYK/CSK/MET/VCP/CSF1R/LCK/PTPN1/HSP90B1	22
GO:0020037	heme binding	18/292	135/17697	9.09658e-12	5.37525e-10	3.34267e-10	PTGS1/PTGS2/NOS2/HMOX1/CYP3A4/CYP1A2/CYP1A1/CAT/NOS3/MPO/CYCS/NOX5/CYP19A1/MB/IDO1/CYP2D6/SRC/CYP11B2	18
GO:0019903	protein phosphatase binding	18/292	140/17697	1.69923e-11	9.20417e-10	5.72372e-10	BCL2/PPARG/AKT1/STAT1/MAPK14/SLC6A3/SOD1/HMGCR/STAT3/EGFR/ERBB2/CSK/MET/VCP/CSF1R/LCK/PTPN1/HSP90B1	18
GO:0046906	tetrapyrrole binding	18/292	145/17697	3.09217e-11	1.54608e-09	9.61451e-10	PTGS1/PTGS2/NOS2/HMOX1/CYP3A4/CYP1A2/CYP1A1/CAT/NOS3/MPO/CYCS/NOX5/CYP19A1/MB/IDO1/CYP2D6/SRC/CYP11B2	18
GO:0005496	steroid binding	15/292	95/17697	4.31516e-11	2.00347e-09	1.24588e-09	PGR/NR3C2/AR/CYP3A4/ESR1/ESR2/NR3C1/UGT1A1/SOAT2/SOAT1/CAV1/ESRRB/HSD11B1/NR1H4/TSPO	15
GO:0001228	DNA-binding transcription activator activity, RNA polymerase II-specific	30/292	439/17697	4.87137e-11	2.11093e-09	1.31271e-09	PGR/JUN/AR/RELA/STAT1/NR1I2/NR1I3/ESR1/NR3C1/PPARA/SREBF1/RXRB/STAT3/FOSL2/FOS/TP63/HIF1A/MYC/NFE2L2/PARP1/RUNX2/E2F2/IRF1/FOSL1/NFATC1/TXK/ESRRB/EP300/SIRT1/NR1H4	30
GO:0005178	integrin binding	17/292	132/17697	6.11467e-11	2.48408e-09	1.54476e-09	PRKCA/ICAM1/VCAM1/KDR/EGFR/IL1B/COL3A1/SPP1/IGF2/FN1/SYK/LYN/ADAM17/MMP14/ILK/SRC/ADAM10	17
GO:0005125	cytokine activity	20/292	220/17697	7.1852e-10	2.74728e-08	1.70843e-08	TNFSF15/IL6/IL4/ADIPOQ/VEGFA/IL10/IL1B/CCL2/CXCL8/IL2/IFNG/IL1A/CXCL11/CXCL2/CXCL10/SPP1/CD40LG/BMP4/TNF/MIF	20
GO:0070851	growth factor receptor binding	15/292	134/17697	6.00591e-09	2.08191e-07	1.29466e-07	IL6/IL4/VEGFA/IL10/EGF/IL1B/IL2/IL1A/TLR9/LYN/ADAM17/ERN1/SRC/PDGFRB/FYN	15
GO:0001085	RNA polymerase II transcription factor binding	16/292	155/17697	6.08558e-09	2.08191e-07	1.29466e-07	JUN/AR/PPARG/AHR/ESR1/GSK3B/PPARD/PPARA/STAT3/RB1/FOS/NFE2L2/NFATC1/HDAC2/HDAC1/EP300	16
GO:0043560	insulin receptor substrate binding	6/292	11/17697	8.26367e-09	2.68569e-07	1.67013e-07	INSR/PRKCD/PRKCZ/PIK3CA/IGF1R/PIK3CB	6
GO:0019207	kinase regulator activity	18/292	207/17697	1.05156e-08	3.25484e-07	2.02406e-07	CASP3/GSTP1/CCNA2/CCND1/CDKN1A/EGF/HSPB1/IL2/CCNB1/CXCL10/IGF2/ERBB3/PIK3CA/YWHAG/GRM5/MAP2K1/CDK4/HSP90AB1	18
GO:0051219	phosphoprotein binding	12/292	83/17697	1.10846e-08	3.27499e-07	2.03659e-07	MAPK3/MAPK1/RB1/PLAT/ABL1/MTOR/SYK/LYN/FGR/LCK/SRC/ZAP70	12
GO:1901338	catecholamine binding	7/292	20/17697	1.99883e-08	5.64886e-07	3.51281e-07	ADRB2/SLC6A3/ADRA2C/ADRA2B/DRD4/DRD2/DRD3	7
GO:0002020	protease binding	14/292	128/17697	2.62269e-08	7.10312e-07	4.41716e-07	BCL2/CASP3/GSK3B/SLC6A3/LDLR/F3/SERPINE1/COL1A1/COL3A1/FN1/VCP/KIT/TNF/MIF	14
GO:0004712	protein serine/threonine/tyrosine kinase activity	9/292	43/17697	2.76419e-08	7.18688e-07	4.46925e-07	AKT1/MAPK14/MAPK10/MAPK3/MAPK1/RPS6KB1/MAP2K1/MAPK9/DYRK1A	9
GO:0004707	MAP kinase activity	6/292	14/17697	5.15149e-08	1.24211e-06	7.72423e-07	MAPK8/MAPK14/MAPK10/MAPK3/MAPK1/MAPK9	6
GO:0019887	protein kinase regulator activity	16/292	180/17697	5.15955e-08	1.24211e-06	7.72423e-07	CASP3/CCNA2/CCND1/CDKN1A/EGF/HSPB1/CCNB1/CXCL10/IGF2/ERBB3/PIK3CA/YWHAG/GRM5/MAP2K1/CDK4/HSP90AB1	16
GO:0019838	growth factor binding	14/292	137/17697	6.25234e-08	1.45144e-06	9.02593e-07	INSR/KDR/EGFR/ERBB2/COL1A1/COL3A1/IGFBP3/ERBB3/IGF1R/TEK/NTRK1/PDGFRB/TGFBR2/FGFR1	14
GO:0031072	heat shock protein binding	13/292	119/17697	8.42889e-08	1.88923e-06	1.17484e-06	BAX/CYP1A1/AHR/KDR/NR3C1/HIF1A/HSF1/CDK1/ADORA1/HDAC6/HDAC2/ERN1/HSP90AB1	13
GO:0033218	amide binding	22/292	356/17697	1.2264e-07	2.6572e-06	1.65241e-06	CD14/LBP/ADRB2/OPRM1/PPARG/ACHE/GSTP1/INSR/GSTM1/OPRD1/LDLR/SOAT2/SOAT1/NFKBIA/EPHB2/TYMS/ANPEP/IGF1R/BCHE/DHFR/FPR2/HSP90AB1	22
GO:0004222	metalloendopeptidase activity	12/292	103/17697	1.30508e-07	2.73645e-06	1.7017e-06	MMP1/MMP3/MMP2/MMP9/MMP8/MMP13/ADAM17/MMP12/MMP16/MMP14/MMP7/ADAM10	12
GO:0044389	ubiquitin-like protein ligase binding	20/292	308/17697	2.1177e-07	4.30157e-06	2.67499e-06	BCL2/JUN/CASP8/RELA/STAT1/GSK3B/RB1/EGFR/CDKN1A/NFKBIA/HIF1A/CCNB1/ERBB3/LYN/HSP90AA1/VCP/HDAC6/SRC/MDM2/HSP90AB1	20
GO:0035257	nuclear hormone receptor binding	14/292	152/17697	2.30214e-07	4.53451e-06	2.81984e-06	PPARG/STAT1/ESR1/STAT3/RB1/HIF1A/PRKCB/PARP1/PCNA/NCOR2/EP300/SRC/SIRT1/NR1H4	14
GO:0070491	repressing transcription factor binding	10/292	71/17697	2.43648e-07	4.65798e-06	2.89662e-06	PPARG/RELA/STAT1/PPARD/PPARA/STAT3/MYC/RUNX2/HDAC2/HDAC1	10
GO:0051879	Hsp90 protein binding	8/292	41/17697	2.97312e-07	5.40464e-06	3.36094e-06	CYP1A1/AHR/KDR/NR3C1/HIF1A/HSF1/HDAC6/ERN1	8
GO:0042826	histone deacetylase binding	12/292	111/17697	2.99334e-07	5.40464e-06	3.36094e-06	RELA/MAPK8/CCND1/HIF1A/PARP1/HSP90AA1/NCOR2/HDAC6/HDAC2/HDAC1/RAC1/HSP90AB1	12
GO:0008237	metallopeptidase activity	15/292	181/17697	3.38925e-07	5.9541e-06	3.70263e-06	MMP1/LTA4H/MMP3/MMP2/MMP9/MMP8/MMP13/ADAM17/MMP12/MMP16/MMP14/ANPEP/ACE/MMP7/ADAM10	15
GO:0051059	NF-kappaB binding	7/292	29/17697	3.5431e-07	6.06057e-06	3.76884e-06	RELA/GSK3B/PPARD/NFKBIA/HDAC2/HDAC1/EP300	7
GO:0016705	oxidoreductase activity, acting on paired donors, with incorporation or reduction of molecular oxygen	14/292	159/17697	4.01094e-07	6.6849e-06	4.15709e-06	PTGS1/PTGS2/NOS2/HMOX1/CYP3A4/CYP1A2/CYP1A1/NOS3/EGLN1/TYR/CYP19A1/CYP2D6/CYP11B2/FTO	14
GO:0070405	ammonium ion binding	10/292	75/17697	4.12714e-07	6.70661e-06	4.17059e-06	CHRM3/SLC6A4/ACHE/SLC6A3/HTR3A/CRP/BCHE/DRD4/DRD2/DRD3	10
GO:0051427	hormone receptor binding	15/292	185/17697	4.49384e-07	7.12438e-06	4.43038e-06	PPARG/STAT1/ESR1/STAT3/RB1/HIF1A/PRKCB/PARP1/PCNA/NCOR2/EP300/SRC/SIRT1/NR1H4/FYN	15
GO:0097110	scaffold protein binding	9/292	59/17697	4.88861e-07	7.5657e-06	4.70483e-06	CASP8/IKBKB/MAPK3/NOS3/CHUK/HSP90AA1/MAP2K1/SRC/MDM2	9
GO:0031625	ubiquitin protein ligase binding	18/292	290/17697	1.66134e-06	2.51132e-05	1.5617e-05	BCL2/JUN/CASP8/RELA/GSK3B/RB1/EGFR/CDKN1A/NFKBIA/HIF1A/ERBB3/LYN/HSP90AA1/VCP/HDAC6/SRC/MDM2/HSP90AB1	18
GO:0042277	peptide binding	18/292	295/17697	2.11836e-06	3.12939e-05	1.94605e-05	CD14/LBP/ADRB2/OPRM1/PPARG/ACHE/GSTP1/INSR/GSTM1/OPRD1/LDLR/NFKBIA/EPHB2/ANPEP/IGF1R/BCHE/FPR2/HSP90AB1	18
GO:0004175	endopeptidase activity	22/292	427/17697	2.61785e-06	3.78134e-05	2.35147e-05	CASP9/CASP3/CASP8/MMP1/PLAU/MMP3/MMP2/MMP9/F3/PLAT/CTSD/CTSL/MMP8/MMP13/ADAM17/MMP12/MMP16/MMP14/ACE/CFD/MMP7/ADAM10	22
GO:0035258	steroid hormone receptor binding	10/292	92/17697	2.80516e-06	3.96381e-05	2.46494e-05	PPARG/ESR1/STAT3/RB1/PRKCB/PARP1/PCNA/NCOR2/EP300/SRC	10
GO:0051019	mitogen-activated protein kinase binding	6/292	26/17697	3.34245e-06	4.62254e-05	2.87458e-05	MAPK14/NFATC1/ABL1/ACE/MAPKAPK2/SIRT1	6
GO:0001784	phosphotyrosine residue binding	7/292	40/17697	3.62317e-06	4.90638e-05	3.05109e-05	MAPK3/MAPK1/ABL1/SYK/FGR/LCK/ZAP70	7
GO:0046875	ephrin receptor binding	6/292	27/17697	4.23819e-06	5.62208e-05	3.49616e-05	ABL1/LYN/PTPN1/PIK3CG/SRC/FYN	6
GO:0004708	MAP kinase kinase activity	5/292	16/17697	4.4472e-06	5.78136e-05	3.59521e-05	MAPK14/MAPK10/MAPK3/MAPK1/MAP2K1	5
GO:0008227	G protein-coupled amine receptor activity	8/292	59/17697	5.33506e-06	6.79959e-05	4.22841e-05	CHRM3/CHRM2/ADRB2/ADRA2C/ADRA2B/DRD4/DRD2/DRD3	8
GO:0048018	receptor ligand activity	23/292	482/17697	5.54225e-06	6.92781e-05	4.30815e-05	TNFSF15/IL6/IL4/ADIPOQ/VEGFA/IL10/EGF/IL1B/CCL2/CXCL8/IL2/IFNG/IL1A/CXCL11/CXCL2/CXCL10/SPP1/IGF2/CD40LG/TTR/BMP4/TNF/MIF	23
GO:0004935	adrenergic receptor activity	5/292	17/17697	6.21536e-06	7.48145e-05	4.65243e-05	ADRB2/ADRA2C/ADRA2B/DRD2/DRD3	5
GO:0035173	histone kinase activity	5/292	17/17697	6.21536e-06	7.48145e-05	4.65243e-05	PRKCA/PRKCB/CCNB1/CDK1/CDK2	5
GO:0042562	hormone binding	10/292	102/17697	7.16857e-06	8.43964e-05	5.24829e-05	CHRM3/AR/ACHE/INSR/NR3C1/EGFR/MTNR1A/TTR/IGF1R/TSPO	10
GO:0050662	coenzyme binding	17/292	291/17697	7.27107e-06	8.43964e-05	5.24829e-05	NOS2/CAT/HMGCR/GSR/SOAT2/GOT1/SOAT1/NOS3/PARP1/EGLN1/NOX5/LDHB/TPMT/XDH/DHFR/ALDH2/SIRT1	17
GO:0043548	phosphatidylinositol 3-kinase binding	6/292	30/17697	8.15487e-06	9.21045e-05	5.72763e-05	INSR/TYRO3/IGF1R/LCK/PDGFRB/FYN	6
GO:0048156	tau protein binding	7/292	45/17697	8.21856e-06	9.21045e-05	5.72763e-05	GSK3B/HSP90AA1/HDAC6/EP300/DYRK1A/HSP90AB1/FYN	7
GO:0005506	iron ion binding	12/292	152/17697	8.46979e-06	9.33112e-05	5.80267e-05	CYP3A4/CYP1A2/CYP1A1/ALOX5/ALOX12/EGLN1/ALOX15/CYP19A1/XDH/CYP2D6/CYP11B2/FTO	12
GO:0033613	activating transcription factor binding	9/292	85/17697	1.10141e-05	0.00011932	7.42005e-05	JUN/PPARG/RELA/RB1/FOS/MYC/NFE2L2/HDAC1/EP300	9
GO:0005003	ephrin receptor activity	5/292	19/17697	1.13671e-05	0.000121125	7.53232e-05	EPHA2/EPHB2/EPHA1/EPHB4/NTRK1	5
GO:0051721	protein phosphatase 2A binding	6/292	32/17697	1.21052e-05	0.000125108	7.78e-05	BCL2/AKT1/STAT1/SLC6A3/HMGCR/PTPN1	6
GO:0019209	kinase activator activity	9/292	86/17697	1.21259e-05	0.000125108	7.78e-05	CDKN1A/EGF/IL2/CCNB1/IGF2/ERBB3/PIK3CA/GRM5/MAP2K1	9
GO:0016303	1-phosphatidylinositol-3-kinase activity	4/292	10/17697	1.41003e-05	0.000138866	8.63558e-05	PIK3CA/PIK3CD/PIK3CB/PIK3CG	4
GO:0051400	BH domain binding	4/292	10/17697	1.41003e-05	0.000138866	8.63558e-05	BCL2/BAX/BCL2L1/MCL1	4
GO:0070513	death domain binding	4/292	10/17697	1.41003e-05	0.000138866	8.63558e-05	BCL2/BAX/BCL2L1/MCL1	4
GO:0097718	disordered domain specific binding	6/292	33/17697	1.45915e-05	0.00014156	8.80307e-05	RB1/FN1/HSP90AA1/MDM2/HSP90AB1/FYN	6
GO:0001664	G protein-coupled receptor binding	16/292	280/17697	1.77773e-05	0.00016993	0.000105673	STAT1/STAT3/CCL2/CXCL8/IL2/CXCL11/CXCL2/CXCL10/ADORA1/ADORA2A/ACE/ADRA2C/DRD3/GRK2/AGTR1/FYN	16
GO:0051213	dioxygenase activity	9/292	91/17697	1.92336e-05	0.000176399	0.000109696	PTGS1/PTGS2/ALOX5/ALOX12/EGLN1/ALOX15/IDO1/KDM6B/FTO	9
GO:0009055	electron transfer activity	10/292	114/17697	1.92516e-05	0.000176399	0.000109696	CYP1A2/AKR1B1/NCF1/GSR/NQO1/CYCS/CYP19A1/IDO1/XDH/ALDH2	10
GO:0045309	protein phosphorylated amino acid binding	7/292	51/17697	1.92682e-05	0.000176399	0.000109696	MAPK3/MAPK1/ABL1/SYK/FGR/LCK/ZAP70	7
GO:0031406	carboxylic acid binding	13/292	193/17697	1.99427e-05	0.000180038	0.000111959	NOS2/PPARG/SELE/PPARD/UGT1A1/PPARA/ADIPOQ/GOT1/NOS3/EGLN1/TYMS/DHFR/NR1H4	13
GO:0001103	RNA polymerase II repressing transcription factor binding	6/292	35/17697	2.07997e-05	0.000185203	0.000115171	PPARG/PPARD/PPARA/STAT3/HDAC2/HDAC1	6
GO:0035004	phosphatidylinositol 3-kinase activity	4/292	11/17697	2.18699e-05	0.00019027	0.000118322	PIK3CA/PIK3CD/PIK3CB/PIK3CG	4
GO:0050661	NADP binding	7/292	52/17697	2.19542e-05	0.00019027	0.000118322	NOS2/CAT/HMGCR/GSR/NOS3/NOX5/DHFR	7
GO:0030594	neurotransmitter receptor activity	10/292	117/17697	2.41591e-05	0.000206624	0.000128492	CHRM3/CHRM2/OPRM1/HTR3A/ADORA1/GRM5/DRD4/DRD2/DRD3/TSPO	10
GO:0042169	SH2 domain binding	6/292	36/17697	2.46164e-05	0.0002078	0.000129223	ABL1/SYK/LCK/KIT/SRC/FGFR1	6
GO:0050839	cell adhesion molecule binding	22/292	499/17697	3.00817e-05	0.000250681	0.000155889	PRKCA/STAT1/ICAM1/VCAM1/KDR/EGFR/IL1B/COL3A1/SPP1/IGF2/FN1/SYK/EPHA2/LYN/ADAM17/MMP14/ILK/PTPN1/SRC/EIF4H/HSP90AB1/ADAM10	22
GO:0001223	transcription coactivator binding	5/292	23/17697	3.11605e-05	0.000256384	0.000159435	RELA/AHR/ESR1/PPARA/NFATC1	5
GO:0008395	steroid hydroxylase activity	6/292	38/17697	3.39369e-05	0.000275738	0.000171471	CYP3A4/CYP1A2/CYP1A1/CYP19A1/CYP2D6/CYP11B2	6
GO:0043177	organic acid binding	13/292	205/17697	3.75594e-05	0.000296557	0.000184418	NOS2/PPARG/SELE/PPARD/UGT1A1/PPARA/ADIPOQ/GOT1/NOS3/EGLN1/TYMS/DHFR/NR1H4	13
GO:0000980	RNA polymerase II distal enhancer sequence-specific DNA binding	9/292	99/17697	3.78681e-05	0.000296557	0.000184418	JUN/RELA/NFE2L2/NFATC1/ESRRB/HDAC2/HDAC1/SIRT1/NR1H4	9
GO:0004497	monooxygenase activity	9/292	99/17697	3.78681e-05	0.000296557	0.000184418	NOS2/CYP3A4/CYP1A2/CYP1A1/NOS3/TYR/CYP19A1/CYP2D6/CYP11B2	9
GO:0035240	dopamine binding	4/292	13/17697	4.61634e-05	0.000357217	0.00022214	SLC6A3/DRD4/DRD2/DRD3	4
GO:0030295	protein kinase activator activity	8/292	80/17697	5.1709e-05	0.000395422	0.000245898	CDKN1A/EGF/CCNB1/IGF2/ERBB3/PIK3CA/GRM5/MAP2K1	8
GO:0017171	serine hydrolase activity	12/292	186/17697	6.31581e-05	0.000477358	0.000296851	ACHE/MMP1/PLAU/MMP3/MMP2/MMP9/F3/PLAT/MMP8/ACE/CFD/MMP7	12
GO:0001221	transcription cofactor binding	6/292	43/17697	6.9936e-05	0.00052251	0.000324929	RELA/AHR/ESR1/PPARA/NFE2L2/NFATC1	6
GO:0016702	oxidoreductase activity, acting on single donors with incorporation of molecular oxygen, incorporation of two atoms of oxygen	5/292	27/17697	7.08251e-05	0.00052314	0.000325321	PTGS2/ALOX5/ALOX12/ALOX15/IDO1	5
GO:0035326	enhancer binding	10/292	133/17697	7.25266e-05	0.000529689	0.000329393	JUN/RELA/AHR/NFE2L2/NFATC1/ESRRB/HDAC2/HDAC1/SIRT1/NR1H4	10
GO:1901681	sulfur compound binding	14/292	250/17697	7.38952e-05	0.000533688	0.00033188	GSTP1/GSTM1/APOB/SOAT2/SOAT1/VEGFA/MPO/CXCL11/CXCL10/FN1/TPMT/BMP4/FGFR1/MMP7	14
GO:0016701	oxidoreductase activity, acting on single donors with incorporation of molecular oxygen	5/292	28/17697	8.50654e-05	0.000593718	0.000369211	PTGS2/ALOX5/ALOX12/ALOX15/IDO1	5
GO:0004089	carbonate dehydratase activity	4/292	15/17697	8.58608e-05	0.000593718	0.000369211	CA2/CA1/CA3/CA4	4
GO:0005161	platelet-derived growth factor receptor binding	4/292	15/17697	8.58608e-05	0.000593718	0.000369211	VEGFA/LYN/ERN1/PDGFRB	4
GO:0017136	NAD-dependent histone deacetylase activity	4/292	15/17697	8.58608e-05	0.000593718	0.000369211	HDAC6/HDAC2/HDAC1/SIRT1	4
GO:0016209	antioxidant activity	8/292	86/17697	8.69133e-05	0.00059467	0.000369803	PTGS1/PTGS2/GSTP1/CAT/SOD1/GSR/MPO/NQO1	8
GO:0032813	tumor necrosis factor receptor superfamily binding	6/292	46/17697	0.00010309	0.000696246	0.000432969	TNFSF15/CASP3/CASP8/STAT1/CD40LG/TNF	6
GO:0002039	p53 binding	7/292	66/17697	0.000104972	0.000696246	0.000432969	GSK3B/TP63/HIF1A/HDAC1/EP300/SIRT1/MDM2	7
GO:0042379	chemokine receptor binding	7/292	66/17697	0.000104972	0.000696246	0.000432969	STAT1/STAT3/CCL2/CXCL8/CXCL11/CXCL2/CXCL10	7
GO:0004697	protein kinase C activity	4/292	16/17697	0.000112999	0.000720089	0.000447796	PRKCA/PRKCB/PRKCD/PRKCZ	4
GO:0016307	phosphatidylinositol phosphate kinase activity	4/292	16/17697	0.000112999	0.000720089	0.000447796	PIK3CA/PIK3CD/PIK3CB/PIK3CG	4
GO:0034979	NAD-dependent protein deacetylase activity	4/292	16/17697	0.000112999	0.000720089	0.000447796	HDAC6/HDAC2/HDAC1/SIRT1	4
GO:0052742	phosphatidylinositol kinase activity	4/292	16/17697	0.000112999	0.000720089	0.000447796	PIK3CA/PIK3CD/PIK3CB/PIK3CG	4
GO:0030374	nuclear receptor transcription coactivator activity	7/292	67/17697	0.000115586	0.000729426	0.000453602	PPARG/NR1I2/NR1I3/PPARD/PPARA/PRKCB/NR1H4	7
GO:0005164	tumor necrosis factor receptor binding	5/292	31/17697	0.000141231	0.000882692	0.000548913	TNFSF15/CASP8/STAT1/CD40LG/TNF	5
GO:0005005	transmembrane-ephrin receptor activity	4/292	17/17697	0.000145855	0.000902912	0.000561487	EPHA2/EPHB2/EPHA1/EPHB4	4
GO:0016538	cyclin-dependent protein serine/threonine kinase regulator activity	6/292	49/17697	0.000147661	0.000905466	0.000563075	CASP3/CCNA2/CCND1/CDKN1A/CCNB1/CDK4	6
GO:0001158	enhancer sequence-specific DNA binding	9/292	119/17697	0.000158846	0.000964952	0.000600067	JUN/RELA/NFE2L2/NFATC1/ESRRB/HDAC2/HDAC1/SIRT1/NR1H4	9
GO:0016712	oxidoreductase activity, acting on paired donors, with incorporation or reduction of molecular oxygen, reduced flavin or flavoprotein as one donor, and incorporation of one atom of oxygen	5/292	32/17697	0.000165143	0.000993915	0.000618079	CYP3A4/CYP1A2/CYP1A1/CYP19A1/CYP2D6	5
GO:0001618	virus receptor activity	7/292	74/17697	0.000216826	0.00128124	0.000796757	ICAM1/LDLR/EGFR/CDK1/EPHA2/TYRO3/ANPEP	7
GO:0104005	hijacked molecular function	7/292	74/17697	0.000216826	0.00128124	0.000796757	ICAM1/LDLR/EGFR/CDK1/EPHA2/TYRO3/ANPEP	7
GO:0008236	serine-type peptidase activity	11/292	182/17697	0.00022552	0.00132061	0.000821239	MMP1/PLAU/MMP3/MMP2/MMP9/F3/PLAT/MMP8/ACE/CFD/MMP7	11
GO:0005080	protein kinase C binding	6/292	53/17697	0.000229408	0.00133138	0.000827937	AKT1/PRKCB/HSPB1/ABL1/YWHAG/SRC	6
GO:0001047	core promoter binding	6/292	55/17697	0.000281812	0.00160682	0.000999222	STAT1/NR3C1/FOS/MYC/MMP12/HDAC1	6
GO:0042165	neurotransmitter binding	6/292	55/17697	0.000281812	0.00160682	0.000999222	CHRM3/SLC6A4/ACHE/HTR3A/CRP/BCHE	6
GO:0008022	protein C-terminus binding	11/292	187/17697	0.000285007	0.00161091	0.00100176	OPRM1/PPARG/ERBB2/FN1/ABL1/CSK/EP300/MAP2K1/LCK/SRC/SIRT1	11
GO:0001540	amyloid-beta binding	7/292	78/17697	0.000300976	0.0016865	0.00104877	ADRB2/ACHE/INSR/LDLR/EPHB2/BCHE/FPR2	7
GO:0004252	serine-type endopeptidase activity	10/292	160/17697	0.000331186	0.00183992	0.00114418	MMP1/PLAU/MMP3/MMP2/MMP9/F3/PLAT/MMP8/CFD/MMP7	10
GO:0051117	ATPase binding	7/292	80/17697	0.000351916	0.00193852	0.00120549	PGR/AR/ESR1/CAV1/BBC3/RAC1/LCK	7
GO:0005158	insulin receptor binding	4/292	22/17697	0.000420066	0.00229448	0.00142685	IGF2/IGF1R/PTPN1/SRC	4
GO:0004952	dopamine neurotransmitter receptor activity	3/292	10/17697	0.000489608	0.00258736	0.00160898	DRD4/DRD2/DRD3	3
GO:0016803	ether hydrolase activity	3/292	10/17697	0.000489608	0.00258736	0.00160898	LTA4H/ALOX12/ALOX15	3
GO:0031078	histone deacetylase activity (H3-K14 specific)	3/292	10/17697	0.000489608	0.00258736	0.00160898	HDAC6/HDAC2/HDAC1	3
GO:0032041	NAD-dependent histone deacetylase activity (H3-K14 specific)	3/292	10/17697	0.000489608	0.00258736	0.00160898	HDAC6/HDAC2/HDAC1	3
GO:0070006	metalloaminopeptidase activity	4/292	23/17697	0.00050194	0.00263114	0.00163621	LTA4H/MMP16/MMP14/ANPEP	4
GO:0030331	estrogen receptor binding	5/292	42/17697	0.00060979	0.00317091	0.00197187	PPARG/ESR1/PARP1/PCNA/SRC	5
GO:0016801	hydrolase activity, acting on ether bonds	3/292	11/17697	0.000665009	0.003377	0.00210003	LTA4H/ALOX12/ALOX15	3
GO:0045236	CXCR chemokine receptor binding	3/292	11/17697	0.000665009	0.003377	0.00210003	CXCL8/CXCL11/CXCL10	3
GO:0048407	platelet-derived growth factor binding	3/292	11/17697	0.000665009	0.003377	0.00210003	COL1A1/COL3A1/PDGFRB	3
GO:0033612	receptor serine/threonine kinase binding	4/292	25/17697	0.00069869	0.00349345	0.00217245	OPRD1/BMP4/SRC/MDM2	4
GO:0035586	purinergic receptor activity	4/292	25/17697	0.00069869	0.00349345	0.00217245	ADORA1/ADORA2A/ADORA2B/ADORA3	4
GO:0005518	collagen binding	6/292	67/17697	0.000822568	0.00408145	0.0025381	ACHE/MMP9/FN1/CTSL/MMP13/MMP12	6
GO:0031994	insulin-like growth factor I binding	3/292	12/17697	0.000875886	0.00431307	0.00268214	INSR/IGFBP3/IGF1R	3
GO:0004407	histone deacetylase activity	4/292	28/17697	0.00108777	0.00531617	0.00330593	HDAC6/HDAC2/HDAC1/SIRT1	4
GO:0016653	oxidoreductase activity, acting on NAD(P)H, heme protein as acceptor	3/292	13/17697	0.0011248	0.00541285	0.00336605	NOS2/NOS3/NQO1	3
GO:0016725	oxidoreductase activity, acting on CH or CH2 groups	3/292	13/17697	0.0011248	0.00541285	0.00336605	CYP3A4/CYP1A2/XDH	3
GO:0004177	aminopeptidase activity	5/292	48/17697	0.00113254	0.00541285	0.00336605	LTA4H/MMP16/MMP14/ANPEP/ACE	5
GO:0008009	chemokine activity	5/292	49/17697	0.00124445	0.0058669	0.00364841	CCL2/CXCL8/CXCL11/CXCL2/CXCL10	5
GO:0033558	protein deacetylase activity	4/292	29/17697	0.00124559	0.0058669	0.00364841	HDAC6/HDAC2/HDAC1/SIRT1	4
GO:0070888	E-box binding	5/292	50/17697	0.00136434	0.00637999	0.00396748	PPARG/AHR/HIF1A/MYC/HDAC1	5
GO:0030332	cyclin binding	4/292	30/17697	0.00141875	0.00653406	0.00406329	CDKN1A/CDK1/CDK2/CDK4	4
GO:0097472	cyclin-dependent protein kinase activity	4/292	30/17697	0.00141875	0.00653406	0.00406329	CCNA2/CDK1/CDK2/CDK4	4
GO:0017124	SH3 domain binding	8/292	130/17697	0.00142744	0.00653406	0.00406329	CASP9/NCF1/ABL1/LYN/ADAM17/ILK/DRD4/ADAM10	8
GO:0004601	peroxidase activity	5/292	52/17697	0.00162936	0.00740619	0.00460563	PTGS1/PTGS2/GSTP1/CAT/MPO	5
GO:0097153	cysteine-type endopeptidase activity involved in apoptotic process	3/292	15/17697	0.00174625	0.00788236	0.00490175	CASP9/CASP3/CASP8	3
GO:0001102	RNA polymerase II activating transcription factor binding	5/292	53/17697	0.00177519	0.00795776	0.00494863	JUN/RB1/FOS/NFE2L2/EP300	5
GO:0030291	protein serine/threonine kinase inhibitor activity	4/292	32/17697	0.00181413	0.00807661	0.00502254	CASP3/CDKN1A/HSPB1/YWHAG	4
GO:0016651	oxidoreductase activity, acting on NAD(P)H	7/292	107/17697	0.00198237	0.00876556	0.00545097	NOS2/NCF1/GSR/NOS3/NQO1/NOX5/PGK1	7
GO:0008201	heparin binding	9/292	169/17697	0.0020085	0.00882112	0.00548552	APOB/VEGFA/MPO/CXCL11/CXCL10/FN1/BMP4/FGFR1/MMP7	9
GO:0005149	interleukin-1 receptor binding	3/292	16/17697	0.00212315	0.00920032	0.00572133	IL1B/IL1A/TLR9	3
GO:0005159	insulin-like growth factor receptor binding	3/292	16/17697	0.00212315	0.00920032	0.00572133	INSR/IGF2/YWHAG	3
GO:0047485	protein N-terminus binding	7/292	109/17697	0.00220315	0.00948374	0.00589758	RELA/SLC6A3/PARP1/NCOR2/HDAC1/MAP2K1/MDM2	7
GO:0016684	oxidoreductase activity, acting on peroxide as acceptor	5/292	56/17697	0.00227011	0.00970769	0.00603685	PTGS1/PTGS2/GSTP1/CAT/MPO	5
GO:0008013	beta-catenin binding	6/292	82/17697	0.00235032	0.00998504	0.00620932	AR/ESR1/GSK3B/HDAC6/EP300/KDM6B	6
GO:0046965	retinoid X receptor binding	3/292	17/17697	0.00254686	0.0107497	0.00668484	PPARG/NCOR2/NR1H4	3
GO:0003713	transcription coactivator activity	13/292	319/17697	0.00257143	0.0107834	0.0067058	JUN/PPARG/NR1I2/NR1I3/ESR2/PPARD/PPARA/RXRB/RB1/PRKCB/ABL1/EP300/NR1H4	13
GO:0019825	oxygen binding	4/292	36/17697	0.0028222	0.0117592	0.00731258	CYP3A4/CYP1A1/CYP19A1/MB	4
GO:0070064	proline-rich region binding	3/292	18/17697	0.00301921	0.0124999	0.00777322	CCND1/ABL1/CSK	3
GO:0017147	Wnt-protein binding	4/292	37/17697	0.00312377	0.0127701	0.00794127	EGF/TYRO3/MET/MST1R	4
GO:0032451	demethylase activity	4/292	37/17697	0.00312377	0.0127701	0.00794127	CYP1A2/CYP1A1/KDM6B/FTO	4
GO:0042056	chemoattractant activity	4/292	38/17697	0.00344661	0.0140018	0.00870722	VEGFA/CXCL10/BMP4/MIF	4
GO:0030296	protein tyrosine kinase activator activity	3/292	19/17697	0.00354191	0.0141564	0.00880331	EGF/ERBB3/GRM5	3
GO:0070182	DNA polymerase binding	3/292	19/17697	0.00354191	0.0141564	0.00880331	PCNA/HSP90AA1/HSP90AB1	3
GO:0008235	metalloexopeptidase activity	5/292	62/17697	0.00354998	0.0141564	0.00880331	LTA4H/MMP16/MMP14/ANPEP/ACE	5
GO:0031490	chromatin DNA binding	7/292	119/17697	0.00360532	0.0142894	0.00888604	RELA/STAT3/HSF1/HDAC2/HDAC1/EP300/KDM6B	7
GO:0033293	monocarboxylic acid binding	5/292	64/17697	0.00407289	0.0160447	0.00997761	PPARG/PPARD/UGT1A1/PPARA/NR1H4	5
GO:0001091	RNA polymerase II basal transcription factor binding	3/292	20/17697	0.00411657	0.0161191	0.0100239	AR/AHR/ESR1	3
GO:0099528	G protein-coupled neurotransmitter receptor activity	4/292	41/17697	0.00454957	0.0177079	0.0110119	CHRM3/CHRM2/OPRM1/DRD4	4
GO:0050750	low-density lipoprotein particle receptor binding	3/292	21/17697	0.00474463	0.0183572	0.0114157	APOB/CRP/HSP90B1	3
GO:0005539	glycosaminoglycan binding	10/292	229/17697	0.00485317	0.018666	0.0116077	APOB/VEGFA/MPO/CXCL11/CXCL10/FN1/BMP4/TGFBR2/FGFR1/MMP7	10
GO:0030544	Hsp70 protein binding	4/292	42/17697	0.00496428	0.0189811	0.0118036	BAX/CYP1A1/CDK1/ERN1	4
GO:0050321	tau-protein kinase activity	3/292	22/17697	0.00542746	0.0206307	0.0128294	GSK3B/DYRK1A/FYN	3
GO:0008083	growth factor activity	8/292	163/17697	0.00573968	0.0216907	0.0134886	IL6/IL4/VEGFA/IL10/EGF/IL2/IGF2/BMP4	8
GO:0019213	deacetylase activity	4/292	44/17697	0.00586819	0.0220481	0.0137109	HDAC6/HDAC2/HDAC1/SIRT1	4
GO:0070412	R-SMAD binding	3/292	23/17697	0.00616628	0.023035	0.0143246	JUN/FOS/PARP1	3
GO:0016811	hydrolase activity, acting on carbon-nitrogen (but not peptide) bonds, in linear amides	5/292	73/17697	0.00711963	0.0264444	0.0164447	CAT/HDAC6/HDAC2/HDAC1/SIRT1	5
GO:1990841	promoter-specific chromatin binding	4/292	48/17697	0.00799098	0.0295122	0.0183525	STAT1/HSF1/HDAC2/HDAC1	4
GO:0015485	cholesterol binding	4/292	49/17697	0.00859068	0.0315477	0.0196183	SOAT2/SOAT1/CAV1/TSPO	4
GO:0042974	retinoic acid receptor binding	3/292	26/17697	0.00872958	0.0316996	0.0197128	PPARG/NCOR2/NR1H4	3
GO:0070325	lipoprotein particle receptor binding	3/292	26/17697	0.00872958	0.0316996	0.0197128	APOB/CRP/HSP90B1	3
GO:0001968	fibronectin binding	3/292	27/17697	0.00970271	0.0350376	0.0217885	VEGFA/IGFBP3/CTSL	3
GO:0050660	flavin adenine dinucleotide binding	5/292	79/17697	0.0098671	0.0354343	0.0220353	NOS2/GSR/NOS3/NOX5/XDH	5
GO:0016247	channel regulator activity	7/292	144/17697	0.0100113	0.0357547	0.0222345	ADRB2/BCL2/CAV1/PRKCB/PRKCZ/DRD4/CFTR	7
GO:0046332	SMAD binding	5/292	80/17697	0.0103867	0.0368927	0.0229422	JUN/FOS/PARP1/COL3A1/TGFBR2	5
GO:0015459	potassium channel regulator activity	4/292	52/17697	0.0105639	0.0373181	0.0232067	ADRB2/CAV1/PRKCZ/DRD4	4
GO:0005520	insulin-like growth factor binding	3/292	28/17697	0.0107365	0.03752	0.0233323	INSR/IGFBP3/IGF1R	3
GO:1901567	fatty acid derivative binding	3/292	28/17697	0.0107365	0.03752	0.0233323	PPARG/SOAT2/SOAT1	3
GO:0004955	prostaglandin receptor activity	2/292	10/17697	0.0111873	0.0380719	0.0236755	PPARG/PTGER3	2
GO:0015378	sodium:chloride symporter activity	2/292	10/17697	0.0111873	0.0380719	0.0236755	SLC6A4/SLC6A3	2
GO:0043176	amine binding	2/292	10/17697	0.0111873	0.0380719	0.0236755	SLC6A4/HTR3A	2
GO:0051378	serotonin binding	2/292	10/17697	0.0111873	0.0380719	0.0236755	SLC6A4/HTR3A	2
GO:0071723	lipopeptide binding	2/292	10/17697	0.0111873	0.0380719	0.0236755	CD14/LBP	2
GO:0004693	cyclin-dependent protein serine/threonine kinase activity	3/292	29/17697	0.0118316	0.0398474	0.0247796	CDK1/CDK2/CDK4	3
GO:0035035	histone acetyltransferase binding	3/292	29/17697	0.0118316	0.0398474	0.0247796	STAT1/HIF1A/PCNA	3
GO:0004954	prostanoid receptor activity	2/292	11/17697	0.0135256	0.0436084	0.0271184	PPARG/PTGER3	2
GO:0031996	thioesterase binding	2/292	11/17697	0.0135256	0.0436084	0.0271184	RAC1/CDC42	2
GO:0032404	mismatch repair complex binding	2/292	11/17697	0.0135256	0.0436084	0.0271184	PCNA/ATR	2
GO:0043295	glutathione binding	2/292	11/17697	0.0135256	0.0436084	0.0271184	GSTP1/GSTM1	2
GO:0070700	BMP receptor binding	2/292	11/17697	0.0135256	0.0436084	0.0271184	BMP4/SRC	2
GO:0099106	ion channel regulator activity	6/292	118/17697	0.0135656	0.0436084	0.0271184	ADRB2/CAV1/PRKCB/PRKCZ/DRD4/CFTR	6
GO:0016836	hydro-lyase activity	4/292	56/17697	0.0136192	0.0436084	0.0271184	CA2/CA1/CA3/CA4	4
GO:0032934	sterol binding	4/292	56/17697	0.0136192	0.0436084	0.0271184	SOAT2/SOAT1/CAV1/TSPO	4
GO:0043621	protein self-association	4/292	56/17697	0.0136192	0.0436084	0.0271184	PPARG/ACHE/HSF1/DYRK1A	4
GO:0051287	NAD binding	4/292	56/17697	0.0136192	0.0436084	0.0271184	PARP1/LDHB/ALDH2/SIRT1	4
GO:0004861	cyclin-dependent protein serine/threonine kinase inhibitor activity	2/292	12/17697	0.0160555	0.0496956	0.0309039	CASP3/CDKN1A	2
GO:0005542	folic acid binding	2/292	12/17697	0.0160555	0.0496956	0.0309039	TYMS/DHFR	2
GO:0016175	superoxide-generating NADPH oxidase activity	2/292	12/17697	0.0160555	0.0496956	0.0309039	NCF1/NOX5	2
GO:0016668	oxidoreductase activity, acting on a sulfur group of donors, NAD(P) as acceptor	2/292	12/17697	0.0160555	0.0496956	0.0309039	GSR/PGK1	2
GO:0033691	sialic acid binding	2/292	12/17697	0.0160555	0.0496956	0.0309039	SELE/ADIPOQ	2
GO:1900750	oligopeptide binding	2/292	12/17697	0.0160555	0.0496956	0.0309039	GSTP1/GSTM1	2
GO:1990825	sequence-specific mRNA binding	2/292	12/17697	0.0160555	0.0496956	0.0309039	TYMS/DHFR	2

## Sheet: CC
GO analysis for cellular component
ID	Description	GeneRatio	BgRatio	pvalue	p.adjust	qvalue	geneID	Count
GO:0045121	membrane raft	37/292	315/19717	1.23441e-22	2.75365e-20	1.73624e-20	CD14/PTGS2/SLC6A4/OPRM1/CASP3/CASP8/IKBKB/HMOX1/ICAM1/SELE/HAS2/INSR/KDR/SLC6A3/OPRD1/OLR1/MAPK3/MAPK1/EGFR/CAV1/NOS3/CTSD/PRKCZ/CSK/LYN/BTK/ADAM17/HDAC6/LDHB/TEK/PGK1/LCK/SRC/ZAP70/TGFBR2/TNF/FYN	37
GO:0098857	membrane microdomain	37/292	316/19717	1.38028e-22	2.75365e-20	1.73624e-20	CD14/PTGS2/SLC6A4/OPRM1/CASP3/CASP8/IKBKB/HMOX1/ICAM1/SELE/HAS2/INSR/KDR/SLC6A3/OPRD1/OLR1/MAPK3/MAPK1/EGFR/CAV1/NOS3/CTSD/PRKCZ/CSK/LYN/BTK/ADAM17/HDAC6/LDHB/TEK/PGK1/LCK/SRC/ZAP70/TGFBR2/TNF/FYN	37
GO:0098589	membrane region	37/292	328/19717	5.10745e-22	6.79291e-20	4.28309e-20	CD14/PTGS2/SLC6A4/OPRM1/CASP3/CASP8/IKBKB/HMOX1/ICAM1/SELE/HAS2/INSR/KDR/SLC6A3/OPRD1/OLR1/MAPK3/MAPK1/EGFR/CAV1/NOS3/CTSD/PRKCZ/CSK/LYN/BTK/ADAM17/HDAC6/LDHB/TEK/PGK1/LCK/SRC/ZAP70/TGFBR2/TNF/FYN	37
GO:0031983	vesicle lumen	25/292	339/19717	4.83214e-11	4.82006e-09	3.03916e-09	ALOX5/GSTP1/SLPI/CAT/MAPK14/MAPK1/APOB/EGFR/VEGFA/EGF/SERPINE1/MPO/CTSD/IGF2/PRKCD/FN1/MMP8/FGR/HSP90AA1/VCP/TTR/CFD/HSP90B1/HSP90AB1/MIF	25
GO:0043025	neuronal cell body	30/292	497/19717	7.67765e-11	6.12677e-09	3.86307e-09	CHRM2/OPRM1/CASP3/INSR/SLC6A3/HTR3A/MAPK10/NCF1/MAPK1/SOD1/APOB/TOP1/NQO1/ABL1/MTOR/ADORA1/ADORA2A/PRKCZ/EPHB2/HSP90AA1/ILK/CNR2/HDAC6/HDAC1/ADRA2C/CDC42/NTRK1/DRD2/HSP90AB1/ADAM10	30
GO:0060205	cytoplasmic vesicle lumen	24/292	338/19717	2.5993e-10	1.72853e-08	1.08988e-08	ALOX5/GSTP1/SLPI/CAT/MAPK14/MAPK1/APOB/VEGFA/EGF/SERPINE1/MPO/CTSD/IGF2/PRKCD/FN1/MMP8/FGR/HSP90AA1/VCP/TTR/CFD/HSP90B1/HSP90AB1/MIF	24
GO:0098978	glutamatergic synapse	24/292	349/19717	4.97832e-10	2.83764e-08	1.7892e-08	CHRM3/CHRM2/RELA/MAPK14/GSK3B/HTR3A/MAPK10/STAT3/PLAT/MTOR/ADORA2A/PRKCZ/ADORA2B/EPHB2/LYN/VCP/ADRA2C/RAC1/DRD4/SRC/DRD2/DRD3/ADAM10/FYN	24
GO:1902911	protein kinase complex	14/292	109/19717	8.13941e-10	4.05953e-08	2.55963e-08	IKBKB/INSR/CCNA2/CCND1/RB1/CDKN1A/CCNB1/CHUK/PCNA/CDK1/ERN1/IGF1R/CDK2/CDK4	14
GO:0005901	caveola	12/292	80/19717	2.18252e-09	9.67583e-08	6.10084e-08	PTGS2/HMOX1/SELE/INSR/SLC6A3/MAPK3/MAPK1/CAV1/NOS3/HDAC6/SRC/TGFBR2	12
GO:0034774	secretory granule lumen	22/292	321/19717	2.87095e-09	1.14551e-07	7.2227e-08	ALOX5/GSTP1/SLPI/CAT/MAPK14/MAPK1/VEGFA/EGF/SERPINE1/MPO/CTSD/IGF2/PRKCD/FN1/MMP8/FGR/HSP90AA1/VCP/TTR/CFD/HSP90AB1/MIF	22
GO:0005667	transcription factor complex	23/292	365/19717	6.16502e-09	2.22643e-07	1.40381e-07	JUN/PPARG/RELA/NR1I2/AHR/NR1I3/PPARD/PPARA/RXRB/STAT3/RB1/FOS/HIF1A/PARP1/RUNX2/E2F2/NFATC1/HDAC1/EP300/CDK2/CDK4/HSP90AB1/NR1H4	23
GO:1902554	serine/threonine protein kinase complex	12/292	88/19717	6.69602e-09	2.22643e-07	1.40381e-07	IKBKB/CCNA2/CCND1/RB1/CDKN1A/CCNB1/CHUK/PCNA/CDK1/ERN1/CDK2/CDK4	12
GO:0044853	plasma membrane raft	13/292	109/19717	8.29434e-09	2.50909e-07	1.58204e-07	PTGS2/HMOX1/SELE/HAS2/INSR/SLC6A3/MAPK3/MAPK1/CAV1/NOS3/HDAC6/SRC/TGFBR2	13
GO:0000307	cyclin-dependent protein kinase holoenzyme complex	9/292	42/19717	8.80384e-09	2.50909e-07	1.58204e-07	CCNA2/CCND1/RB1/CDKN1A/CCNB1/PCNA/CDK1/CDK2/CDK4	9
GO:0099056	integral component of presynaptic membrane	11/292	73/19717	9.81514e-09	2.61083e-07	1.64619e-07	CHRM3/CHRM2/SLC6A4/OPRM1/SLC6A3/HTR3A/OPRD1/ADORA1/ADORA2A/EPHB2/DRD2	11
GO:0099055	integral component of postsynaptic membrane	13/292	117/19717	1.97586e-08	4.81167e-07	3.03387e-07	CHRM3/CHRM2/SLC6A4/OPRM1/SLC6A3/HTR3A/OPRD1/ADORA1/ADORA2A/EPHB2/ADRA2C/DRD2/DRD3	13
GO:0042629	mast cell granule	7/292	22/19717	2.05008e-08	4.81167e-07	3.03387e-07	AKR1B1/LYN/BTK/KIT/PIK3CD/PIK3CG/CXCR2	7
GO:0098936	intrinsic component of postsynaptic membrane	13/292	122/19717	3.28192e-08	7.20786e-07	4.54473e-07	CHRM3/CHRM2/SLC6A4/OPRM1/SLC6A3/HTR3A/OPRD1/ADORA1/ADORA2A/EPHB2/ADRA2C/DRD2/DRD3	13
GO:0098889	intrinsic component of presynaptic membrane	11/292	82/19717	3.43231e-08	7.20786e-07	4.54473e-07	CHRM3/CHRM2/SLC6A4/OPRM1/SLC6A3/HTR3A/OPRD1/ADORA1/ADORA2A/EPHB2/DRD2	11
GO:1904813	ficolin-1-rich granule lumen	13/292	124/19717	3.99281e-08	7.96565e-07	5.02253e-07	ALOX5/GSTP1/CAT/MAPK14/LTA4H/MAPK1/MMP9/CTSD/HSP90AA1/VCP/CFD/HSP90AB1/MIF	13
GO:0005925	focal adhesion	23/292	405/19717	4.25635e-08	8.08706e-07	5.09908e-07	SLC6A4/OPRM1/ICAM1/CAT/PLAU/MAPK3/MAPK1/EGFR/CAV1/HSPB1/EPHA2/ADAM17/MMP14/ILK/YWHAG/RAC1/CDC42/MAP2K1/TEK/TGM2/PDGFRB/HSP90B1/ADAM10	23
GO:0005924	cell-substrate adherens junction	23/292	408/19717	4.87e-08	8.83242e-07	5.56905e-07	SLC6A4/OPRM1/ICAM1/CAT/PLAU/MAPK3/MAPK1/EGFR/CAV1/HSPB1/EPHA2/ADAM17/MMP14/ILK/YWHAG/RAC1/CDC42/MAP2K1/TEK/TGM2/PDGFRB/HSP90B1/ADAM10	23
GO:0030055	cell-substrate junction	23/292	412/19717	5.81609e-08	1.00897e-06	6.36176e-07	SLC6A4/OPRM1/ICAM1/CAT/PLAU/MAPK3/MAPK1/EGFR/CAV1/HSPB1/EPHA2/ADAM17/MMP14/ILK/YWHAG/RAC1/CDC42/MAP2K1/TEK/TGM2/PDGFRB/HSP90B1/ADAM10	23
GO:0061695	transferase complex, transferring phosphorus-containing groups	18/292	259/19717	6.63638e-08	1.1033e-06	6.95656e-07	IKBKB/INSR/CCNA2/CCND1/RB1/CDKN1A/CCNB1/CHUK/PCNA/CDK1/PIK3CA/ERN1/IGF1R/CDK2/PIK3CD/PIK3CB/PIK3CG/CDK4	18
GO:0101002	ficolin-1-rich granule	15/292	185/19717	1.15002e-07	1.83543e-06	1.15728e-06	ALOX5/GSTP1/CAT/MAPK14/LTA4H/MAPK1/MMP9/CTSD/HSP90AA1/VCP/RAC1/CFD/FPR2/HSP90AB1/MIF	15
GO:0099699	integral component of synaptic membrane	13/292	152/19717	4.40582e-07	6.76124e-06	4.26312e-06	CHRM3/CHRM2/SLC6A4/OPRM1/SLC6A3/HTR3A/OPRD1/ADORA1/ADORA2A/EPHB2/ADRA2C/DRD2/DRD3	13
GO:0090575	RNA polymerase II transcription factor complex	13/292	163/19717	9.80475e-07	1.44892e-05	9.13581e-06	JUN/PPARG/NR1I2/NR1I3/PPARD/PPARA/RXRB/STAT3/RB1/FOS/HIF1A/E2F2/NR1H4	13
GO:0099240	intrinsic component of synaptic membrane	13/292	164/19717	1.05095e-06	1.4976e-05	9.44275e-06	CHRM3/CHRM2/SLC6A4/OPRM1/SLC6A3/HTR3A/OPRD1/ADORA1/ADORA2A/EPHB2/ADRA2C/DRD2/DRD3	13
GO:0044798	nuclear transcription factor complex	14/292	201/19717	1.90797e-06	2.62511e-05	1.65519e-05	JUN/PPARG/NR1I2/NR1I3/PPARD/PPARA/RXRB/STAT3/RB1/FOS/HIF1A/E2F2/NFATC1/NR1H4	14
GO:0000790	nuclear chromatin	19/292	377/19717	3.8493e-06	5.11957e-05	3.22801e-05	JUN/AR/RELA/STAT1/ESR1/PPARD/STAT3/RB1/TP63/HIF1A/MYC/RUNX2/IRF1/NFATC1/NCOR2/HDAC2/HDAC1/SIRT1/NR1H4	19
GO:0045177	apical part of cell	19/292	384/19717	5.01806e-06	6.45873e-05	4.07238e-05	ADRB2/VCAM1/LDLR/PLB1/EGFR/ERBB2/PLAT/ERBB3/FN1/PRKCZ/TLR9/ADAM17/CA2/CA4/TEK/PDGFRB/CFTR/DRD3/HSP90AB1	19
GO:0042734	presynaptic membrane	12/292	161/19717	5.1972e-06	6.48026e-05	4.08596e-05	CHRM3/CHRM2/SLC6A4/OPRM1/SLC6A3/HTR3A/OPRD1/FOSL1/ADORA1/ADORA2A/EPHB2/DRD2	12
GO:0031256	leading edge membrane	12/292	170/19717	9.07567e-06	0.000109733	6.91893e-05	OPRM1/INSR/OPRD1/ADORA1/ADORA2A/EPHA2/BMX/FGR/ADAM17/RAC1/SRC/AKT2	12
GO:0098562	cytoplasmic side of membrane	12/292	178/19717	1.44519e-05	0.000169597	0.000106935	IKBKB/CHUK/BLK/LYN/FGR/ALOX15/CNR2/LCK/KIT/PTPN1/SRC/FYN	12
GO:0009898	cytoplasmic side of plasma membrane	11/292	154/19717	1.91985e-05	0.000218863	0.000137998	IKBKB/CHUK/BLK/LYN/FGR/ALOX15/CNR2/LCK/KIT/SRC/FYN	11
GO:0016323	basolateral plasma membrane	13/292	217/19717	2.25194e-05	0.00024959	0.000157372	CHRM3/LDLR/MTTP/ABCC1/EGFR/ERBB2/ERBB3/ADORA1/TLR9/MET/CA2/TEK/HSP90AB1	13
GO:0045211	postsynaptic membrane	16/292	323/19717	2.78225e-05	0.000300032	0.000189177	CHRM3/CHRM2/SLC6A4/OPRM1/SLC6A3/HTR3A/OPRD1/ADORA1/ADORA2A/EPHB2/COMT/GRM5/ADRA2C/DRD2/DRD3/ADAM10	16
GO:0032279	asymmetric synapse	16/292	328/19717	3.34936e-05	0.000351683	0.000221745	CHRM3/CHRM2/OPRD1/MAPK1/STAT3/ADORA1/ADORA2A/PRKCZ/LYN/GRM5/ADRA2C/SRC/DRD2/DRD3/ADAM10/FYN	16
GO:0031970	organelle envelope lumen	8/292	88/19717	4.84583e-05	0.000495765	0.000312592	ALOX5/CAT/HSD3B2/SOD1/CYCS/LYN/FGR/BCHE	8
GO:0031253	cell projection membrane	16/292	345/19717	6.11732e-05	0.000600122	0.000378391	OPRM1/INSR/OPRD1/PLB1/ADORA1/ADORA2A/EPHA2/BMX/FGR/ADAM17/CA4/RAC1/SRC/DRD2/HSP90AB1/AKT2	16
GO:0031234	extrinsic component of cytoplasmic side of plasma membrane	8/292	91/19717	6.16666e-05	0.000600122	0.000378391	BLK/LYN/FGR/ALOX15/CNR2/LCK/SRC/FYN	8
GO:0043679	axon terminus	9/292	119/19717	7.0636e-05	0.000658705	0.000415329	CHRM3/CHRM2/OPRD1/GOT1/PRKCB/ADORA1/ILK/ADRA2C/DRD2	9
GO:0098984	neuron to neuron synapse	16/292	350/19717	7.24555e-05	0.000658705	0.000415329	CHRM3/CHRM2/OPRD1/MAPK1/STAT3/ADORA1/ADORA2A/PRKCZ/LYN/GRM5/ADRA2C/SRC/DRD2/DRD3/ADAM10/FYN	16
GO:0005741	mitochondrial outer membrane	11/292	178/19717	7.26392e-05	0.000658705	0.000415329	PGR/BCL2/BAX/CASP8/MAOA/BCL2L1/RAF1/MCL1/MTOR/RPS6KB1/TSPO	11
GO:0043209	myelin sheath	6/292	49/19717	8.20673e-05	0.000727663	0.000458809	BCL2/AKR1B1/ERBB2/PRKCZ/HSP90AA1/CA2	6
GO:0014069	postsynaptic density	15/292	324/19717	0.000105648	0.000916383	0.000577801	CHRM3/OPRD1/MAPK1/STAT3/ADORA1/ADORA2A/PRKCZ/LYN/GRM5/ADRA2C/SRC/DRD2/DRD3/ADAM10/FYN	15
GO:0031252	cell leading edge	17/292	403/19717	0.00011556	0.000981033	0.000618564	OPRM1/INSR/OPRD1/ABL1/ADORA1/ADORA2A/PRKCZ/EPHA2/BMX/FGR/ADAM17/PIK3CA/ILK/HDAC6/RAC1/SRC/AKT2	17
GO:0009925	basal plasma membrane	5/292	34/19717	0.000134699	0.00111969	0.000705988	EGFR/ERBB2/ERBB3/MET/TEK	5
GO:0098793	presynapse	19/292	491/19717	0.000143073	0.00116502	0.000734573	CHRM3/CHRM2/SLC6A4/OPRM1/SLC6A3/HTR3A/OPRD1/GOT1/BCL2L1/PRKCB/FOSL1/ADORA1/ADORA2A/EPHB2/ILK/YWHAG/ADRA2C/DRD2/ADAM10	19
GO:0030139	endocytic vesicle	14/292	303/19717	0.000182489	0.00145626	0.000918208	NCF1/LDLR/APOB/EGFR/CAV1/NOS3/MPO/SYK/TLR9/HSP90AA1/MDM2/DRD2/DRD3/HSP90B1	14
GO:0071682	endocytic vesicle lumen	4/292	20/19717	0.000189332	0.00148124	0.000933957	APOB/MPO/HSP90AA1/HSP90B1	4
GO:0033267	axon part	16/292	382/19717	0.000198283	0.00152144	0.000959304	CHRM3/CHRM2/OPRD1/SOD1/GOT1/HIF1A/PRKCB/HSPB1/ADORA1/ADORA2A/PRKCZ/HSP90AA1/ILK/ADRA2C/DRD2/HSP90AB1	16
GO:0031968	organelle outer membrane	11/292	201/19717	0.000212686	0.00160117	0.00100957	PGR/BCL2/BAX/CASP8/MAOA/BCL2L1/RAF1/MCL1/MTOR/RPS6KB1/TSPO	11
GO:0044306	neuron projection terminus	9/292	138/19717	0.00021926	0.00162009	0.0010215	CHRM3/CHRM2/OPRD1/GOT1/PRKCB/ADORA1/ILK/ADRA2C/DRD2	9
GO:0099572	postsynaptic specialization	15/292	348/19717	0.000230157	0.00165102	0.00104101	CHRM3/OPRD1/MAPK1/STAT3/ADORA1/ADORA2A/PRKCZ/LYN/GRM5/ADRA2C/SRC/DRD2/DRD3/ADAM10/FYN	15
GO:0019867	outer membrane	11/292	203/19717	0.000231722	0.00165102	0.00104101	PGR/BCL2/BAX/CASP8/MAOA/BCL2L1/RAF1/MCL1/MTOR/RPS6KB1/TSPO	11
GO:0005775	vacuolar lumen	10/292	172/19717	0.000252907	0.00177035	0.00111625	MAPK1/APOB/MPO/CTSD/PRKCD/CTSL/HSP90AA1/VCP/TTR/PDGFRB	10
GO:0097060	synaptic membrane	17/292	432/19717	0.000262666	0.00180696	0.00113933	CHRM3/CHRM2/SLC6A4/OPRM1/SLC6A3/HTR3A/OPRD1/FOSL1/ADORA1/ADORA2A/EPHB2/COMT/GRM5/ADRA2C/DRD2/DRD3/ADAM10	17
GO:0009897	external side of plasma membrane	16/292	393/19717	0.000272539	0.0018431	0.00116212	CD14/ICAM1/VCAM1/INSR/LDLR/GSR/F3/CXCL10/CD40LG/ANPEP/CA4/ACE/KIT/TGFBR2/CXCR2/TNF	16
GO:0016324	apical plasma membrane	14/292	318/19717	0.000299072	0.00198883	0.001254	ADRB2/PLB1/EGFR/ERBB2/ERBB3/FN1/PRKCZ/TLR9/ADAM17/CA4/TEK/PDGFRB/CFTR/HSP90AB1	14
GO:0062023	collagen-containing extracellular matrix	16/292	406/19717	0.000390345	0.00255324	0.00160988	ACHE/ICAM1/SLPI/ADIPOQ/MMP2/MMP9/F3/SERPINE1/COL1A1/COL3A1/CTSD/FN1/CTSL/MMP8/TGM2/HSP90B1	16
GO:0031093	platelet alpha granule lumen	6/292	67/19717	0.000468834	0.00301718	0.0019024	VEGFA/EGF/SERPINE1/IGF2/FN1/CFD	6
GO:0019898	extrinsic component of membrane	13/292	295/19717	0.000483989	0.00306526	0.00193272	NCF1/BLK/LYN/FGR/ALOX15/PIK3CA/CNR2/LCK/PIK3CD/PIK3CB/PIK3CG/SRC/FYN	13
GO:0032587	ruffle membrane	7/292	94/19717	0.00049593	0.00309181	0.00194946	EPHA2/BMX/FGR/ADAM17/RAC1/SRC/AKT2	7
GO:0005635	nuclear envelope	17/292	464/19717	0.000592998	0.00364009	0.00229517	BCL2/BAX/ALOX5/INSR/MAPK3/SREBF1/EGFR/BCL2L1/PTGER3/PARP1/ABL1/PRKCZ/TYRO3/ERN1/BCHE/CDK4/SIRT1	17
GO:0005942	phosphatidylinositol 3-kinase complex	4/292	27/19717	0.000632094	0.0038213	0.00240942	PIK3CA/PIK3CD/PIK3CB/PIK3CG	4
GO:0005788	endoplasmic reticulum lumen	13/292	309/19717	0.000745552	0.00443993	0.00279948	IL6/PTGS2/MTTP/APOB/COL1A1/COL3A1/SPP1/IGFBP3/FN1/BCHE/BMP4/HSP90B1/ADAM10	13
GO:0005769	early endosome	14/292	350/19717	0.000772851	0.00448572	0.00282835	ADRB2/VCAM1/KDR/MAPK3/MAPK1/LDLR/APOB/EGFR/CAV1/MAP2K1/NTRK1/PTPN1/CFTR/AKT2	14
GO:0070820	tertiary granule	9/292	164/19717	0.000775726	0.00448572	0.00282835	PLAU/LTA4H/OLR1/MMP9/CTSD/MMP8/RAC1/FPR2/ADAM10	9
GO:0098691	dopaminergic synapse	3/292	13/19717	0.000823612	0.00469459	0.00296005	SLC6A3/DRD2/DRD3	3
GO:0045178	basal part of cell	5/292	51/19717	0.000926358	0.00520587	0.00328242	EGFR/ERBB2/ERBB3/MET/TEK	5
GO:0042470	melanosome	7/292	106/19717	0.00101607	0.00555358	0.00350166	CTSD/TYR/HSP90AA1/MMP14/RAC1/HSP90B1/HSP90AB1	7
GO:0048770	pigment granule	7/292	106/19717	0.00101607	0.00555358	0.00350166	CTSD/TYR/HSP90AA1/MMP14/RAC1/HSP90B1/HSP90AB1	7
GO:0005758	mitochondrial intermembrane space	6/292	79/19717	0.00112648	0.00607388	0.00382973	CAT/HSD3B2/SOD1/CYCS/LYN/FGR	6
GO:0098685	Schaffer collateral - CA1 synapse	6/292	82/19717	0.00136772	0.00727629	0.00458787	STAT3/PLAT/PRKCZ/ADORA2B/GRM5/FYN	6
GO:0032589	neuron projection membrane	5/292	57/19717	0.00153639	0.00802763	0.00506161	OPRM1/INSR/OPRD1/ADORA1/ADORA2A	5
GO:0017053	transcriptional repressor complex	6/292	84/19717	0.00154919	0.00802763	0.00506161	JUN/CCND1/NCOR2/HDAC2/HDAC1/SIRT1	6
GO:0030665	clathrin-coated vesicle membrane	7/292	115/19717	0.00163255	0.00835112	0.00526558	CHRM2/ADRB2/LDLR/APOB/EGFR/EGF/CFTR	7
GO:0031143	pseudopodium	3/292	17/19717	0.00187421	0.00946594	0.0059685	MAPK3/MAPK1/RAF1	3
GO:0005819	spindle	13/292	347/19717	0.00211006	0.0105239	0.00663559	AKT1/MAPK14/NR3C1/MAPK1/RB1/BIRC5/HSPB1/CCNB1/HSF1/CDK1/CDC25B/CDC42/PLK1	13
GO:0031091	platelet alpha granule	6/292	91/19717	0.00233144	0.0113864	0.0071794	VEGFA/EGF/SERPINE1/IGF2/FN1/CFD	6
GO:0000791	euchromatin	4/292	38/19717	0.00234006	0.0113864	0.0071794	JUN/HSF1/SIRT1/NR1H4	4
GO:0036019	endolysosome	3/292	20/19717	0.00304064	0.0146171	0.0092164	LDLR/CTSL/TLR9	3
GO:0019897	extrinsic component of plasma membrane	8/292	165/19717	0.00325817	0.0154763	0.00975818	BLK/LYN/FGR/ALOX15/CNR2/LCK/SRC/FYN	8
GO:0099091	postsynaptic specialization, intracellular component	3/292	21/19717	0.00350889	0.0164711	0.0103854	LYN/SRC/FYN	3
GO:0150034	distal axon	11/292	285/19717	0.00363023	0.0168413	0.0106188	CHRM3/CHRM2/OPRD1/GOT1/PRKCB/ADORA1/HSP90AA1/ILK/ADRA2C/DRD2/HSP90AB1	11
GO:0005911	cell-cell junction	15/292	459/19717	0.00367216	0.0168413	0.0106188	AKT1/AKR1B1/CCND1/VEGFA/PRKCD/PRKCZ/EPHA2/CSK/LYN/ADAM17/ILK/TEK/KIT/ZAP70/CDK4	15
GO:0043197	dendritic spine	8/292	169/19717	0.00376821	0.0170854	0.0107728	OPRM1/OPRD1/ADORA1/COMT/RAC1/CDC42/DRD2/ADAM10	8
GO:0043204	perikaryon	7/292	134/19717	0.00386057	0.0173075	0.0109128	OPRM1/MAPK10/MAPK1/TOP1/CNR2/HDAC6/DRD2	7
GO:0044309	neuron spine	8/292	171/19717	0.00404534	0.0179343	0.011308	OPRM1/OPRD1/ADORA1/COMT/RAC1/CDC42/DRD2/ADAM10	8
GO:0046930	pore complex	3/292	23/19717	0.00457153	0.0200444	0.0126385	BCL2/BAX/ADAM10	3
GO:0098839	postsynaptic density membrane	5/292	74/19717	0.00482342	0.020919	0.0131899	CHRM3/OPRD1/GRM5/ADRA2C/DRD3	5
GO:0031233	intrinsic component of external side of plasma membrane	3/292	24/19717	0.00516799	0.0221723	0.0139802	CD14/F3/CA4	3
GO:0030662	coated vesicle membrane	8/292	182/19717	0.00586112	0.0248786	0.0156865	CHRM2/ADRB2/LDLR/APOB/SREBF1/EGFR/EGF/CFTR	8
GO:0099061	integral component of postsynaptic density membrane	4/292	50/19717	0.00635725	0.0267004	0.0168353	CHRM3/OPRD1/ADRA2C/DRD3	4
GO:0099146	intrinsic component of postsynaptic density membrane	4/292	53/19717	0.00780936	0.0324576	0.0204653	CHRM3/OPRD1/ADRA2C/DRD3	4
GO:0120111	neuron projection cytoplasm	5/292	84/19717	0.00820708	0.033759	0.0212859	OPRM1/MAPK1/SOD1/HIF1A/HSPB1	5
GO:0090568	nuclear transcriptional repressor complex	3/292	29/19717	0.00883637	0.0358265	0.0225894	HDAC2/HDAC1/SIRT1	3
GO:1904724	tertiary granule lumen	4/292	55/19717	0.00888927	0.0358265	0.0225894	LTA4H/MMP9/CTSD/MMP8	4
GO:0005719	nuclear euchromatin	3/292	30/19717	0.00971228	0.038752	0.024434	JUN/SIRT1/NR1H4	3
GO:0042581	specific granule	7/292	160/19717	0.0099392	0.0392648	0.0247574	SLPI/PLAU/OLR1/CTSD/MMP8/FPR2/ADAM10	7
GO:0000118	histone deacetylase complex	4/292	58/19717	0.0106845	0.0414299	0.0261225	NCOR2/HDAC6/HDAC2/HDAC1	4
GO:0005583	fibrillar collagen trimer	2/292	11/19717	0.0110064	0.0414299	0.0261225	COL1A1/COL3A1	2
GO:0034663	endoplasmic reticulum chaperone complex	2/292	11/19717	0.0110064	0.0414299	0.0261225	UGT1A1/HSP90B1	2
GO:0035631	CD40 receptor complex	2/292	11/19717	0.0110064	0.0414299	0.0261225	IKBKB/CHUK	2
GO:0098643	banded collagen fibril	2/292	11/19717	0.0110064	0.0414299	0.0261225	COL1A1/COL3A1	2
GO:0035578	azurophil granule lumen	5/292	91/19717	0.0113782	0.0424288	0.0267524	MAPK1/MPO/PRKCD/VCP/TTR	5
GO:0032839	dendrite cytoplasm	3/292	32/19717	0.0116109	0.0428959	0.0270469	OPRM1/MAPK1/SOD1	3
GO:0010008	endosome membrane	14/292	479/19717	0.0124731	0.0456586	0.0287888	CD14/ADRB2/SLC6A4/INSR/LDLR/APOB/EGFR/ERBB2/CAV1/CTSD/TLR9/RAC1/NTRK1/CFTR	14
GO:0032009	early phagosome	2/292	12/19717	0.0130796	0.0474433	0.0299141	SYK/TLR9	2
GO:0043202	lysosomal lumen	5/292	95/19717	0.013521	0.048531	0.0305999	APOB/CTSD/CTSL/HSP90AA1/PDGFRB	5
GO:0031904	endosome lumen	3/292	34/19717	0.0137082	0.048531	0.0305999	APOB/CTSL/PRF1	3
GO:0030667	secretory granule membrane	10/292	298/19717	0.0137444	0.048531	0.0305999	CD14/PLAU/OLR1/CAV1/ANPEP/CA4/RAC1/FPR2/CXCR2/ADAM10	10
GO:0001726	ruffle	7/292	172/19717	0.0143575	0.0499729	0.0315091	EPHA2/BMX/FGR/ADAM17/RAC1/SRC/AKT2	7
GO:0005770	late endosome	9/292	256/19717	0.0144032	0.0499729	0.0315091	MAPK3/MAPK1/LDLR/EGFR/CTSL/HDAC6/MAP2K1/NTRK1/SRC	9
