# Supplementary material for: Clinical Evidence-Guided Anti-rheumatoid Arthritis Study of Shuji Tablet in Adjuvant-Induced Arthritis Rats and Mechanism Exploration via Network Pharmacological Approach
Source: Front Pharmacol. 2021 Jul 29;12:694507. doi: 10.3389/fphar.2021.694507 (PMC8358118; doi:10.3389/fphar.2021.694507)
Supplement: Supplementary file 3 [file Table2.XLS]

## Sheet: Sheet1
Overlapping genes of SJT and RA
PGR
NR3C2
TNFSF15
IL6
CD14
LBP
PTGS1
PTGS2
CHRM3
CHRM2
ADRB2
SLC6A4
OPRM1
BCL2
BAX
CASP9
JUN
CASP3
CASP8
PRKCA
PON1
NOS2
AR
PPARG
ACHE
RELA
IKBKB
AKT1
MAPK8
MMP1
STAT1
HMOX1
CYP3A4
CYP1A2
CYP1A1
ICAM1
SELE
VCAM1
NR1I2
ALOX5
HAS2
GSTP1
AHR
NR1I3
INSR
GSTM1
SLPI
ESR1
CAT
KDR
ESR2
MAPK14
GSK3B
CCNA2
NR3C1
SLC6A3
AKR1B1
PLAU
LTA4H
MAOA
HTR3A
MAPK10
OPRD1
PPARD
NCF1
OLR1
IL4
HSD3B2
MAPK3
MAPK1
LDLR
SOD1
MTTP
APOB
PLB1
HMGCR
UGT1A1
PPARA
SREBF1
GSR
ABCC1
ADIPOQ
SOAT2
GOT1
SOAT1
RXRB
STAT3
CCND1
RB1
FOSL2
MMP3
EGFR
VEGFA
BCL2L1
FOS
CDKN1A
MMP2
MMP9
IL10
EGF
TP63
NFKBIA
ODC1
TOP1
RAF1
HIF1A
ERBB2
CAV1
MYC
F3
IL1B
CCL2
PTGER3
CXCL8
PRKCB
BIRC5
NOS3
HSPB1
IL2
CCNB1
PLAT
THBD
SERPINE1
COL1A1
IFNG
IL1A
MPO
ABCG2
NFE2L2
NQO1
PARP1
COL3A1
CXCL11
CXCL2
DCAF5
HSF1
CRP
CXCL10
CHUK
SPP1
RUNX2
E2F2
CTSD
IGFBP3
IGF2
CD40LG
IRF1
ERBB3
PCNA
PRKCD
BBC3
FN1
MCL1
FOSL1
CYCS
ALOX12
NFATC1
EGLN1
NOX5
ABL1
TYR
MTOR
CTSL
CDK1
ADORA1
ADORA2A
SYK
PRKCZ
PDK1
MMP8
ADORA2B
TLR9
EPHA2
BLK
CSK
EPHB2
BMX
LYN
TXK
FGR
BTK
TYRO3
EPHA1
MET
ALOX15
MTNR1A
MTNR1B
WEE1
RPS6KB1
ALPL
ESRRB
MMP13
ADAM17
HSP90AA1
PIK3CA
MMP12
MMP16
MMP14
ILK
TYMS
NCOR2
CNR2
VCP
YWHAG
ANPEP
CYP19A1
HDAC6
HDAC2
HDAC1
CA2
CA1
CA3
CA4
ERN1
EP300
MB
COMT
TTR
IDO1
CDC25B
GRM5
ACE
FUT7
LDHB
IGF1R
TPMT
XDH
BCHE
ADRA2C
ADRA2B
CYP2D6
RAC1
CDC42
EPHB4
CSF1R
CDK2
PLK1
MAP2K1
MAPKAPK2
TEK
PRF1
PGK1
LCK
TGM2
BMP4
MST1R
CFD
KIT
DRD4
NTRK1
PTPN1
MAPK9
DHFR
DYRK1A
PIK3CD
PIK3CB
PIK3CG
SRC
ZAP70
ATR
ALDH2
PDGFRB
CFTR
FPR2
CYP11B2
CDK4
HSD11B1
TGFBR2
CXCR2
FGFR1
SIRT1
MDM2
EIF4H
BRAF
DRD2
DRD3
GRK2
MMP7
TNF
AGTR1
HSP90B1
HSP90AB1
NR1H4
ADORA3
ADAM10
TSPO
MIF
PDE7A
AKT2
KDM6B
FTO
FYN
