# Supplementary material for: Clinical Evidence-Guided Anti-rheumatoid Arthritis Study of Shuji Tablet in Adjuvant-Induced Arthritis Rats and Mechanism Exploration via Network Pharmacological Approach
Source: Front Pharmacol. 2021 Jul 29;12:694507. doi: 10.3389/fphar.2021.694507 (PMC8358118; doi:10.3389/fphar.2021.694507)
Supplement: Supplementary file 4 [file Table1.XLSX]

## Sheet: Sheet1
Compounds from the herbals of Shuji tablet (SJT) based on the network approach.
Mol ID	Molecule name	OB (%)	DL	Number of targets	Herb
MOL001910	11alpha,12alpha-epoxy-3beta-23-dihydroxy-30-norolean-20-en-28,12beta-olide	64.77	0.38	0	PL
MOL001918	paeoniflorgenone	87.59	0.37	1	PL
MOL001919	(3S,5R,8R,9R,10S,14S)-3,17-dihydroxy-4,4,8,10,14-pentamethyl-2,3,5,6,7,9-hexahydro-1H-cyclopenta[a]phenanthrene-15,16-dione	43.56	0.53	2	PL
MOL001921	Lactiflorin	49.12	0.8	0	PL
MOL001924	paeoniflorin	53.87	0.79	4	PL
MOL001925	paeoniflorin_qt	68.18	0.4	0	PL
MOL001928	albiflorin_qt	66.64	0.33	0	PL
MOL001930	benzoyl paeoniflorin	31.27	0.75	0	PL
MOL000211	Mairin	55.38	0.78	1	PL
MOL000358	beta-sitosterol	36.91	0.75	26	PL
MOL000359	sitosterol	36.91	0.75	3	PL
MOL000422	kaempferol	41.88	0.24	51	PL
MOL000492	(+)-catechin	54.83	0.24	7	PL
MOL001494	Mandenol	42	0.19	3	LS
MOL002135	Myricanone	40.6	0.51	18	LS
MOL002140	PeGUolyrine	65.95	0.27	2	LS
MOL002151	senkyunone	47.66	0.24	0	LS
MOL002157	wallichilide	42.31	0.71	4	LS
MOL000359	sitosterol	36.91	0.75	3	LS
MOL000433	FA	68.96	0.71	1	LS
MOL000358	beta-sitosterol	36.91	0.75	26	AS
MOL000449	Stigmasterol	43.83	0.76	26	AS
MOL001941	Ammidin	34.55	0.22	4	AP
MOL001942	isoimperatorin	45.46	0.23	1	AP
MOL000358	beta-sitosterol	36.91	0.75	26	AP
MOL003608	O-Acetylcolumbianetin	60.04	0.26	11	AP
MOL004777	Angelol D	34.85	0.34	2	AP
MOL004778	[(1R,2R)-2,3-dihydroxy-1-(7-methoxy-2-oxochromen-6-yl)-3-methylbutyl] (Z)-2-methylbut-2-enoate	46.03	0.34	1	AP
MOL004780	Angelicone	30.99	0.19	7	AP
MOL004782	[(1R,2R)-2,3-dihydroxy-1-(7-methoxy-2-oxochromen-6-yl)-3-methylbutyl] 3-methylbutanoate	45.19	0.34	0	AP
MOL004792	nodakenin	57.12	0.69	3	AP
MOL002333	Tetraneurin A	35.4	0.31	0	ST
MOL002341	Hesperetin	70.31	0.27	5	ST
MOL000358	beta-sitosterol	36.91	0.75	26	ST
MOL000273	(2R)-2-[(3S,5R,10S,13R,14R,16R,17R)-3,16-dihydroxy-4,4,10,13,14-pentamethyl-2,3,5,6,12,15,16,17-octahydro-1H-cyclopenta[a]phenanthren-17-yl]-6-methylhept-5-enoic acid	30.93	0.81	2	SG
MOL000275	trametenolic acid	38.71	0.8	1	SG
MOL000276	7,9(11)-dehydropachymic acid	35.11	0.81	0	SG
MOL000279	Cerevisterol	37.96	0.77	1	SG
MOL000280	(2R)-2-[(3S,5R,10S,13R,14R,16R,17R)-3,16-dihydroxy-4,4,10,13,14-pentamethyl-2,3,5,6,12,15,16,17-octahydro-1H-cyclopenta[a]phenanthren-17-yl]-5-isopropyl-hex-5-enoic acid	31.07	0.82	0	SG
MOL000282	ergosta-7,22E-dien-3beta-ol	43.51	0.72	1	SG
MOL000283	Ergosterol peroxide	40.36	0.81	1	SG
MOL000285	(2R)-2-[(5R,10S,13R,14R,16R,17R)-16-hydroxy-3-keto-4,4,10,13,14-pentamethyl-1,2,5,6,12,15,16,17-octahydrocyclopenta[a]phenanthren-17-yl]-5-isopropyl-hex-5-enoic acid	38.26	0.82	0	SG
MOL000287	3beta-Hydroxy-24-methylene-8-lanostene-21-oic acid	38.7	0.81	0	SG
MOL000289	pachymic acid	33.63	0.81	0	SG
MOL000290	Poricoic acid A	30.61	0.76	0	SG
MOL000291	Poricoic acid B	30.52	0.75	0	SG
MOL000292	poricoic acid C	38.15	0.75	0	SG
MOL000296	hederagenin	36.91	0.75	16	SG
MOL000300	dehydroeburicoic acid	44.17	0.83	0	SG
MOL001484	Inermine	75.18	0.54	12	GU
MOL001792	DFV	32.76	0.18	8	GU
MOL000211	Mairin	55.38	0.78	1	GU
MOL002311	Glycyrol	90.78	0.67	9	GU
MOL000239	Jaranol	50.83	0.29	9	GU
MOL002565	Medicarpin	49.22	0.34	23	GU
MOL000354	isorhamnetin	49.6	0.31	25	GU
MOL000359	sitosterol	36.91	0.75	3	GU
MOL003656	Lupiwighteone	51.64	0.37	13	GU
MOL003896	7-Methoxy-2-methyl isoflavone	42.56	0.2	31	GU
MOL000392	formononetin	69.67	0.21	28	GU
MOL000417	Calycosin	47.75	0.24	15	GU
MOL000422	kaempferol	41.88	0.24	51	GU
MOL004328	naringenin	59.29	0.21	31	GU
MOL004805	(2S)-2-[4-hydroxy-3-(3-methylbut-2-enyl)phenyl]-8,8-dimethyl-2,3-dihydropyrano[2,3-f]chromen-4-one	31.79	0.72	9	GU
MOL004806	euchrenone	30.29	0.57	6	GU
MOL004808	glyasperin B	65.22	0.44	13	GU
MOL004810	glyasperin F	75.84	0.54	12	GU
MOL004811	Glyasperin C	45.56	0.4	16	GU
MOL004814	Isotrifoliol	31.94	0.42	9	GU
MOL004815	(E)-1-(2,4-dihydroxyphenyl)-3-(2,2-dimethyLSromen-6-yl)prop-2-en-1-one	39.62	0.35	15	GU
MOL004820	kanzonols W	50.48	0.52	16	GU
MOL004824	(2S)-6-(2,4-dihydroxyphenyl)-2-(2-hydroxypropan-2-yl)-4-methoxy-2,3-dihydrofuro[3,2-g]chromen-7-one	60.25	0.63	14	GU
MOL004827	Semilicoisoflavone B	48.78	0.55	11	GU
MOL004828	Glepidotin A	44.72	0.35	15	GU
MOL004829	Glepidotin B	64.46	0.34	8	GU
MOL004833	Phaseolinisoflavan	32.01	0.45	18	GU
MOL004835	Glypallichalcone	61.6	0.19	21	GU
MOL004838	8-(6-hydroxy-2-benzofuranyl)-2,2-dimethyl-5-chromenol	58.44	0.38	4	GU
MOL004841	Licochalcone B	76.76	0.19	12	GU
MOL004848	licochalcone G	49.25	0.32	11	GU
MOL004849	3-(2,4-dihydroxyphenyl)-8-(1,1-dimethylprop-2-enyl)-7-hydroxy-5-methoxy-coumarin	59.62	0.43	15	GU
MOL004855	Licoricone	63.58	0.47	10	GU
MOL004856	Gancaonin A	51.08	0.4	13	GU
MOL004857	Gancaonin B	48.79	0.45	15	GU
MOL004860	licorice glycoside E	32.89	0.27	0	GU
MOL004863	3-(3,4-dihydroxyphenyl)-5,7-dihydroxy-8-(3-methylbut-2-enyl)chromone	66.37	0.41	11	GU
MOL004864	5,7-dihydroxy-3-(4-methoxyphenyl)-8-(3-methylbut-2-enyl)chromone	30.49	0.41	13	GU
MOL004866	2-(3,4-dihydroxyphenyl)-5,7-dihydroxy-6-(3-methylbut-2-enyl)chromone	44.15	0.41	9	GU
MOL004879	Glycyrin	52.61	0.47	11	GU
MOL004882	Licocoumarone	33.21	0.36	5	GU
MOL004883	Licoisoflavone	41.61	0.42	11	GU
MOL004884	Licoisoflavone B	38.93	0.55	11	GU
MOL004885	licoisoflavanone	52.47	0.54	14	GU
MOL004891	shinpterocarpin	80.3	0.73	24	GU
MOL004898	(E)-3-[3,4-dihydroxy-5-(3-methylbut-2-enyl)phenyl]-1-(2,4-dihydroxyphenyl)prop-2-en-1-one	46.27	0.31	8	GU
MOL004903	liquiritin	65.69	0.74	4	GU
MOL004904	licopyranocoumarin	80.36	0.65	10	GU
MOL004905	3,22-Dihydroxy-11-oxo-delta(12)-oleanene-27-alpha-methoxycarbonyl-29-oic acid	34.32	0.55	0	GU
MOL004907	Glyzaglabrin	61.07	0.35	12	GU
MOL004908	Glabridin	53.25	0.47	20	GU
MOL004910	Glabranin	52.9	0.31	5	GU
MOL004911	Glabrene	46.27	0.44	14	GU
MOL004912	Glabrone	52.51	0.5	15	GU
MOL004913	1,3-dihydroxy-9-methoxy-6-benzofurano[3,2-c]chromenone	48.14	0.43	7	GU
MOL004914	1,3-dihydroxy-8,9-dimethoxy-6-benzofurano[3,2-c]chromenone	62.9	0.53	6	GU
MOL004915	Eurycarpin A	43.28	0.37	12	GU
MOL004917	glycyroside	37.25	0.79	0	GU
MOL004924	(-)-Medicocarpin	40.99	0.95	2	GU
MOL004935	Sigmoidin-B	34.88	0.41	3	GU
MOL004941	(2R)-7-hydroxy-2-(4-hydroxyphenyl)chroman-4-one	71.12	0.18	9	GU
MOL004945	(2S)-7-hydroxy-2-(4-hydroxyphenyl)-8-(3-methylbut-2-enyl)chroman-4-one	36.57	0.32	8	GU
MOL004948	Isoglycyrol	44.7	0.84	5	GU
MOL004949	Isolicoflavonol	45.17	0.42	9	GU
MOL004957	HMO	38.37	0.21	20	GU
MOL004959	1-Methoxyphaseollidin	69.98	0.64	20	GU
MOL004961	Quercetin der.	46.45	0.33	12	GU
MOL004966	3'-Hydroxy-4'-O-Methylglabridin	43.71	0.57	20	GU
MOL000497	licochalcone a	40.79	0.29	25	GU
MOL004974	3'-Methoxyglabridin	46.16	0.57	21	GU
MOL004978	2-[(3R)-8,8-dimethyl-3,4-dihydro-2H-pyrano[6,5-f]chromen-3-yl]-5-methoxyphenol	36.21	0.52	24	GU
MOL004980	Inflacoumarin A	39.71	0.33	9	GU
MOL004985	icos-5-enoic acid	30.7	0.2	1	GU
MOL004988	Kanzonol F	32.47	0.89	5	GU
MOL004989	6-prenylated eriodictyol	39.22	0.41	5	GU
MOL004990	7,2',4'-trihydroxy－5-methoxy-3－arylcoumarin	83.71	0.27	10	GU
MOL004991	7-Acetoxy-2-methylisoflavone	38.92	0.26	18	GU
MOL004993	8-prenylated eriodictyol	53.79	0.4	5	GU
MOL004996	gadelaidic acid	30.7	0.2	1	GU
MOL000500	Vestitol	74.66	0.21	22	GU
MOL005000	Gancaonin G	60.44	0.39	12	GU
MOL005001	Gancaonin H	50.1	0.78	7	GU
MOL005003	Licoagrocarpin	58.81	0.58	22	GU
MOL005007	Glyasperins M	72.67	0.59	18	GU
MOL005008	Glycyrrhiza flavonol A	41.28	0.6	10	GU
MOL005012	Licoagroisoflavone	57.28	0.49	12	GU
MOL005013	18α-hydroxyglycyrrhetic acid	41.16	0.71	0	GU
MOL005016	Odoratin	49.95	0.3	15	GU
MOL005017	Phaseol	78.77	0.58	9	GU
MOL005018	Xambioona	54.85	0.87	5	GU
MOL005020	dehydroglyasperins C	53.82	0.37	13	GU
MOL000098	quercetin	46.43	0.28	136	GU
MOL000296	hederagenin	36.91	0.75	16	SS
MOL000033	(3S,8S,9S,10R,13R,14S,17R)-10,13-dimethyl-17-[(2R,5S)-5-propan-2-yloctan-2-yl]-2,3,4,7,8,9,11,12,14,15,16,17-dodecahydro-1H-cyclopenta[a]phenanthren-3-ol	36.23	0.78	1	SS
MOL000358	beta-sitosterol	36.91	0.75	26	SS
MOL000392	formononetin	69.67	0.21	28	SS
MOL000417	Calycosin	47.75	0.24	15	SS
MOL000449	Stigmasterol	43.83	0.76	26	SS
MOL000461	3,7-dihydroxy-6-methoxy-dihydroflavonol	43.8	0.26	3	SS
MOL000468	8-o-Methylreyusi	70.32	0.27	20	SS
MOL000469	3-Hydroxystigmast-5-en-7-one	40.93	0.78	1	SS
MOL000470	8-C-α-L-aABinosylluteolin	35.54	0.66	3	SS
MOL000471	aloe-emodin	83.38	0.24	19	SS
MOL000483	(Z)-3-(4-hydroxy-3-methoxy-phenyl)-N-[2-(4-hydroxyphenyl)ethyl]acrylamide	118.35	0.26	5	SS
MOL000490	petunidin	30.05	0.31	7	SS
MOL000491	Augelicin	37.5	0.66	0	SS
MOL000492	(+)-catechin	54.83	0.24	7	SS
MOL001484	Inermine	75.18	0.54	12	CS
MOL001485	2,2-dimethyl-3-(3,7,12,16,20-pentamethyl-3,7,11,15,19-heneicosapentaenyl)-oxirane	42.02	0.48	0	CS
MOL003578	Cycloartenol	38.69	0.78	1	CS
MOL001490	bis[(2S)-2-ethylhexyl] benzene-1,2-dicarboxylate	43.59	0.35	1	CS
MOL001494	Mandenol	42	0.19	3	CS
MOL001495	Ethyl linolenate	46.1	0.2	2	CS
MOL001506	SuPLene	33.55	0.42	0	CS
MOL001507	stigmast-4-en-3-one	36.08	0.76	1	CS
MOL001510	24-epicampesterol	37.58	0.71	2	CS
MOL000449	Stigmasterol	43.83	0.76	26	CS
MOL001006	porifeAPta-7,22E-dien-3beta-ol	42.98	0.76	3	AB
MOL012461	28-norolean-17-en-3-ol	35.93	0.78	1	AB
MOL012505	bidentatoside,ii_qt	31.76	0.59	0	AB
MOL012537	Spinoside A	41.75	0.4	0	AB
MOL012542	β-ecdysterone	44.23	0.82	0	AB
MOL001454	berberine	36.86	0.78	12	AB
MOL001458	coptisine	30.67	0.86	8	AB
MOL000173	wogonin	30.68	0.23	38	AB
MOL002643	delta 7-stigmastenol	37.42	0.75	1	AB
MOL002714	baicalein	33.52	0.21	29	AB
MOL002776	Baicalin	40.12	0.75	0	AB
MOL002897	epiberberine	43.09	0.78	9	AB
MOL000358	beta-sitosterol	36.91	0.75	26	AB
MOL003847	Inophyllum E	38.81	0.85	6	AB
MOL000422	kaempferol	41.88	0.24	51	AB
MOL004355	Spinasterol	42.98	0.76	3	AB
MOL000449	Stigmasterol	43.83	0.76	26	AB
MOL000785	palmatine	64.6	0.65	13	AB
MOL000085	beta-daucosterol_qt	36.91	0.75	1	AB
MOL000098	quercetin	46.43	0.28	136	AB
MOL000665	flemiphilippinin C	47.66	0.73	13	FP
MOL000359	sitosterol	36.91	0.75	3	TC
MOL000098	quercetin	46.43	0.28	136	TC
MOL001663	(4aS,6aR,6aS,6bR,8aR,10R,12aR,14bS)-10-hydroxy-2,2,6a,6b,9,9,12a-heptamethyl-1,3,4,5,6,6a,7,8,8a,10,11,12,13,14b-tetradecahydropicene-4a-carboxylic acid	32.03	0.76	0	CC
MOL002372	(6Z,10E,14E,18E)-2,6,10,15,19,23-hexamethyltetracosa-2,6,10,14,18,22-hexaene	33.55	0.42	0	CC
MOL000358	beta-sitosterol	36.91	0.75	26	CC
MOL000449	Stigmasterol	43.83	0.76	26	CC
MOL005594	ClematosideA'_qt	37.51	0.76	0	CC
MOL005598	Embinin	33.91	0.73	0	CC
MOL005603	Heptyl phthalate	42.26	0.31	2	CC
/	(E)-N-(3,4-Dihydroxyphenethyl)-3-(4-hydroxyphenyl) acrylamide	/	/	91	TS
	4-Hydroxybenzaldehyde			12	TS
/	Apocynin	/	/	22	TS
/	gallic acid	/	/	25	TS
/	isorhamnetin	/	/	6	TS
/	Isoscopoletin	/	/	6	TS
/	Pseudopalmatine	/	/	100	TS
/	Syringic acid	/	/	9	TS
/	trans-N-feruloyl-3’-O-methyldopamine	/	/	4	TS
/	trans-N-feruloyltyramine	/	/	99	TS
	Vanillic acid		/	35	TS
/	Vanillin	/	/	2	TS
