# Supplementary material for: Clinical Evidence-Guided Anti-rheumatoid Arthritis Study of Shuji Tablet in Adjuvant-Induced Arthritis Rats and Mechanism Exploration via Network Pharmacological Approach
Source: Front Pharmacol. 2021 Jul 29;12:694507. doi: 10.3389/fphar.2021.694507 (PMC8358118; doi:10.3389/fphar.2021.694507)
Supplement: Supplementary file 5 [file Table5.XLSX]

## Sheet: Sheet1
ID	Description	target ID	Count
hsa04151	PI3K-Akt signaling pathway	IL6/CHRM2/BCL2/CASP9/PRKCA/RELA/IKBKB/AKT1/INSR/KDR/GSK3B/IL4/MAPK3/MAPK1/CCND1/EGFR/VEGFA/BCL2L1/CDKN1A/EGF/RAF1/ERBB2/MYC/NOS3/IL2/COL1A1/CHUK/SPP1/IGF2/ERBB3/FN1/MCL1/MTOR/SYK/EPHA2/MET/RPS6KB1/HSP90AA1/PIK3CA/YWHAG/IGF1R/RAC1/CSF1R/CDK2/MAP2K1/TEK/KIT/NTRK1/PIK3CD/PIK3CB/PIK3CG/PDGFRB/CDK4/FGFR1/MDM2/HSP90B1/HSP90AB1/AKT2	58
hsa04010	MAPK signaling pathway	CD14/JUN/CASP3/PRKCA/RELA/IKBKB/AKT1/MAPK8/INSR/KDR/MAPK14/MAPK10/MAPK3/MAPK1/EGFR/VEGFA/FOS/EGF/RAF1/ERBB2/MYC/IL1B/PRKCB/HSPB1/IL1A/CHUK/IGF2/ERBB3/NFATC1/EPHA2/MET/CDC25B/IGF1R/RAC1/CDC42/CSF1R/MAP2K1/MAPKAPK2/TEK/KIT/NTRK1/MAPK9/PDGFRB/TGFBR2/FGFR1/BRAF/TNF/AKT2	48
hsa04933	AGE-RAGE signaling pathway in diabetic complications	IL6/BCL2/BAX/JUN/CASP3/PRKCA/RELA/AKT1/MAPK8/STAT1/ICAM1/SELE/VCAM1/MAPK14/MAPK10/MAPK3/MAPK1/STAT3/CCND1/VEGFA/MMP2/F3/IL1B/CCL2/CXCL8/PRKCB/NOS3/THBD/SERPINE1/COL1A1/IL1A/COL3A1/PRKCD/FN1/NFATC1/PRKCZ/PIK3CA/RAC1/CDC42/MAPK9/PIK3CD/PIK3CB/CDK4/TGFBR2/TNF/AGTR1/AKT2	47
hsa04014	Ras signaling pathway	PRKCA/RELA/IKBKB/AKT1/MAPK8/INSR/KDR/MAPK10/MAPK3/MAPK1/EGFR/VEGFA/BCL2L1/EGF/RAF1/PRKCB/CHUK/IGF2/ABL1/EPHA2/MET/PIK3CA/IGF1R/RAC1/CDC42/CSF1R/MAP2K1/TEK/KIT/NTRK1/MAPK9/PIK3CD/PIK3CB/ZAP70/PDGFRB/FGFR1/AKT2	37
hsa04066	HIF-1 signaling pathway	IL6/BCL2/PRKCA/NOS2/RELA/AKT1/HMOX1/INSR/MAPK3/MAPK1/STAT3/EGFR/VEGFA/CDKN1A/EGF/HIF1A/ERBB2/PRKCB/NOS3/SERPINE1/IFNG/EGLN1/MTOR/PDK1/RPS6KB1/PIK3CA/EP300/LDHB/IGF1R/MAP2K1/TEK/PGK1/PIK3CD/PIK3CB/AKT2	35
hsa04668	TNF signaling pathway	IL6/PTGS2/JUN/CASP3/CASP8/RELA/IKBKB/AKT1/MAPK8/ICAM1/SELE/VCAM1/MAPK14/MAPK10/MAPK3/MAPK1/MMP3/FOS/MMP9/NFKBIA/IL1B/CCL2/CXCL2/CXCL10/CHUK/IRF1/PIK3CA/MMP14/MAP2K1/MAPK9/PIK3CD/PIK3CB/TNF/AKT2	34
hsa04062	Chemokine signaling pathway	RELA/IKBKB/AKT1/STAT1/GSK3B/NCF1/MAPK3/MAPK1/STAT3/NFKBIA/RAF1/CCL2/CXCL8/PRKCB/CXCL11/CXCL2/CXCL10/CHUK/PRKCD/PRKCZ/LYN/FGR/PIK3CA/RAC1/CDC42/MAP2K1/PIK3CD/PIK3CB/PIK3CG/SRC/CXCR2/BRAF/GRK2/AKT2	34
hsa04657	IL-17 signaling pathway	IL6/PTGS2/JUN/CASP3/CASP8/RELA/IKBKB/MAPK8/MMP1/MAPK14/GSK3B/MAPK10/IL4/MAPK3/MAPK1/MMP3/FOS/MMP9/NFKBIA/IL1B/CCL2/CXCL8/IFNG/CXCL2/CXCL10/CHUK/FOSL1/MMP13/HSP90AA1/MAPK9/TNF/HSP90B1/HSP90AB1	33
hsa04068	FoxO signaling pathway	IL6/IKBKB/AKT1/MAPK8/INSR/CAT/MAPK14/MAPK10/MAPK3/MAPK1/STAT3/CCND1/EGFR/CDKN1A/IL10/EGF/RAF1/CCNB1/CHUK/PIK3CA/EP300/IGF1R/CDK2/PLK1/MAP2K1/MAPK9/PIK3CD/PIK3CB/TGFBR2/SIRT1/MDM2/BRAF/AKT2	33
hsa04015	Rap1 signaling pathway	PRKCA/AKT1/INSR/KDR/MAPK14/MAPK3/MAPK1/EGFR/VEGFA/EGF/RAF1/PRKCB/ADORA2A/PRKCZ/ADORA2B/EPHA2/MET/PIK3CA/IGF1R/RAC1/CDC42/CSF1R/MAP2K1/TEK/KIT/PIK3CD/PIK3CB/SRC/PDGFRB/FGFR1/BRAF/DRD2/AKT2	33
hsa04660	T cell receptor signaling pathway	JUN/RELA/IKBKB/AKT1/MAPK8/MAPK14/GSK3B/MAPK10/IL4/MAPK3/MAPK1/FOS/IL10/NFKBIA/RAF1/IL2/IFNG/CHUK/CD40LG/NFATC1/PIK3CA/CDC42/MAP2K1/LCK/MAPK9/PIK3CD/PIK3CB/ZAP70/CDK4/TNF/AKT2/FYN	32
hsa04625	C-type lectin receptor signaling pathway	IL6/PTGS2/JUN/CASP8/RELA/IKBKB/AKT1/MAPK8/STAT1/MAPK14/MAPK10/MAPK3/MAPK1/IL10/NFKBIA/RAF1/IL1B/IL2/CHUK/IRF1/PRKCD/NFATC1/SYK/PIK3CA/MAPKAPK2/MAPK9/PIK3CD/PIK3CB/SRC/MDM2/TNF/AKT2	32
hsa04926	Relaxin signaling pathway	JUN/PRKCA/NOS2/RELA/AKT1/MAPK8/MMP1/MAPK14/MAPK10/MAPK3/MAPK1/EGFR/VEGFA/FOS/MMP2/MMP9/NFKBIA/RAF1/NOS3/COL1A1/COL3A1/PRKCZ/MMP13/PIK3CA/MAP2K1/MAPK9/PIK3CD/PIK3CB/SRC/TGFBR2/AKT2	31
hsa04620	Toll-like receptor signaling pathway	IL6/CD14/LBP/JUN/CASP8/RELA/IKBKB/AKT1/MAPK8/STAT1/MAPK14/MAPK10/MAPK3/MAPK1/FOS/NFKBIA/IL1B/CXCL8/CXCL11/CXCL10/CHUK/SPP1/TLR9/PIK3CA/RAC1/MAP2K1/MAPK9/PIK3CD/PIK3CB/TNF/AKT2	31
hsa04071	Sphingolipid signaling pathway	BCL2/BAX/PRKCA/RELA/AKT1/MAPK8/MAPK14/MAPK10/OPRD1/MAPK3/MAPK1/ABCC1/RAF1/PRKCB/NOS3/CTSD/ADORA1/PRKCZ/PIK3CA/RAC1/MAP2K1/MAPK9/PIK3CD/PIK3CB/TNF/ADORA3/AKT2/FYN	28
hsa04024	cAMP signaling pathway	CHRM2/ADRB2/JUN/RELA/AKT1/MAPK8/MAPK10/MAPK3/MAPK1/PPARA/FOS/NFKBIA/RAF1/PTGER3/NFATC1/ADORA1/ADORA2A/PIK3CA/EP300/RAC1/MAP2K1/MAPK9/PIK3CD/PIK3CB/CFTR/BRAF/DRD2/AKT2	28
hsa04722	Neurotrophin signaling pathway	BCL2/BAX/JUN/RELA/IKBKB/AKT1/MAPK8/MAPK14/GSK3B/MAPK10/MAPK3/MAPK1/NFKBIA/RAF1/PRKCD/ABL1/PIK3CA/RAC1/CDC42/MAP2K1/MAPKAPK2/NTRK1/MAPK9/PIK3CD/PIK3CB/BRAF/AKT2	27
hsa04012	ErbB signaling pathway	JUN/PRKCA/AKT1/MAPK8/GSK3B/MAPK10/MAPK3/MAPK1/EGFR/CDKN1A/EGF/RAF1/ERBB2/MYC/PRKCB/ERBB3/ABL1/MTOR/RPS6KB1/PIK3CA/MAP2K1/MAPK9/PIK3CD/PIK3CB/SRC/BRAF/AKT2	27
hsa04919	Thyroid hormone signaling pathway	CASP9/PRKCA/AKT1/STAT1/ESR1/GSK3B/MAPK3/MAPK1/RXRB/CCND1/RAF1/HIF1A/MYC/PRKCB/MTOR/PIK3CA/HDAC2/HDAC1/EP300/MAP2K1/BMP4/PIK3CD/PIK3CB/SRC/MDM2/AKT2	26
hsa04915	Estrogen signaling pathway	PGR/OPRM1/BCL2/JUN/AKT1/ESR1/ESR2/MAPK3/MAPK1/EGFR/FOS/MMP2/MMP9/RAF1/NOS3/CTSD/PRKCD/HSP90AA1/PIK3CA/MAP2K1/PIK3CD/PIK3CB/SRC/HSP90B1/HSP90AB1/AKT2	26
hsa04630	JAK-STAT signaling pathway	IL6/BCL2/AKT1/STAT1/IL4/STAT3/CCND1/EGFR/BCL2L1/CDKN1A/IL10/EGF/RAF1/MYC/IL2/IFNG/MCL1/MTOR/PIK3CA/EP300/PIK3CD/PIK3CB/PDGFRB/AKT2	24
hsa04621	NOD-like receptor signaling pathway	IL6/BCL2/JUN/CASP8/RELA/IKBKB/MAPK8/STAT1/MAPK14/MAPK10/MAPK3/MAPK1/BCL2L1/NFKBIA/IL1B/CCL2/CXCL8/CXCL2/CHUK/PRKCD/HSP90AA1/MAPK9/TNF/HSP90AB1	24
hsa04064	NF-kappa B signaling pathway	CD14/LBP/PTGS2/BCL2/RELA/IKBKB/ICAM1/VCAM1/PLAU/BCL2L1/NFKBIA/IL1B/CXCL8/PRKCB/PARP1/CXCL2/CHUK/CD40LG/SYK/LYN/BTK/LCK/ZAP70/TNF	24
hsa04917	Prolactin signaling pathway	RELA/AKT1/MAPK8/STAT1/ESR1/ESR2/MAPK14/GSK3B/MAPK10/MAPK3/MAPK1/STAT3/CCND1/FOS/RAF1/IRF1/PIK3CA/MAP2K1/MAPK9/PIK3CD/PIK3CB/SRC/AKT2	23
hsa04072	Phospholipase D signaling pathway	PRKCA/AKT1/INSR/MAPK3/MAPK1/EGFR/EGF/RAF1/CXCL8/MTOR/SYK/PIK3CA/GRM5/MAP2K1/KIT/PIK3CD/PIK3CB/PIK3CG/PDGFRB/CXCR2/AGTR1/AKT2/FYN	23
hsa04020	Calcium signaling pathway	CHRM3/CHRM2/ADRB2/PRKCA/NOS2/KDR/EGFR/VEGFA/EGF/ERBB2/PTGER3/PRKCB/NOS3/ERBB3/ADORA2A/ADORA2B/MET/GRM5/MST1R/NTRK1/PDGFRB/FGFR1/AGTR1	23
hsa04664	Fc epsilon RI signaling pathway	PRKCA/AKT1/MAPK8/ALOX5/MAPK14/MAPK10/IL4/MAPK3/MAPK1/RAF1/SYK/LYN/BTK/PIK3CA/RAC1/MAP2K1/MAPK9/PIK3CD/PIK3CB/TNF/AKT2/FYN	22
hsa04662	B cell receptor signaling pathway	JUN/RELA/IKBKB/AKT1/GSK3B/MAPK3/MAPK1/FOS/NFKBIA/RAF1/PRKCB/CHUK/NFATC1/SYK/LYN/BTK/PIK3CA/RAC1/MAP2K1/PIK3CD/PIK3CB/AKT2	22
hsa04370	VEGF signaling pathway	PTGS2/CASP9/PRKCA/AKT1/KDR/MAPK14/MAPK3/MAPK1/VEGFA/RAF1/PRKCB/NOS3/HSPB1/PIK3CA/RAC1/CDC42/MAP2K1/MAPKAPK2/PIK3CD/PIK3CB/SRC/AKT2	22
hsa04910	Insulin signaling pathway	IKBKB/AKT1/MAPK8/INSR/GSK3B/MAPK10/MAPK3/MAPK1/SREBF1/RAF1/MTOR/PRKCZ/RPS6KB1/PIK3CA/MAP2K1/PTPN1/MAPK9/PIK3CD/PIK3CB/BRAF/AKT2	21
hsa04150	mTOR signaling pathway	PRKCA/IKBKB/AKT1/INSR/GSK3B/MAPK3/MAPK1/RAF1/PRKCB/CHUK/MTOR/RPS6KB1/PIK3CA/IGF1R/MAP2K1/PIK3CD/PIK3CB/BRAF/TNF/AKT2	20
hsa04115	p53 signaling pathway	BCL2/BAX/CASP9/CASP3/CASP8/CCND1/BCL2L1/CDKN1A/CCNB1/SERPINE1/IGFBP3/BBC3/CYCS/CDK1/CDK2/ATR/CDK4/MDM2	18
hsa04912	GnRH signaling pathway	JUN/PRKCA/MAPK8/MAPK14/MAPK10/MAPK3/MAPK1/EGFR/MMP2/RAF1/PRKCB/PRKCD/MMP14/CDC42/MAP2K1/MAPK9/SRC	17
hsa04550	Signaling pathways regulating pluripotency of stem cells	AKT1/MAPK14/GSK3B/MAPK3/MAPK1/STAT3/RAF1/MYC/ESRRB/PIK3CA/IGF1R/MAP2K1/BMP4/PIK3CD/PIK3CB/FGFR1/AKT2	17
hsa04152	AMPK signaling pathway	PPARG/AKT1/INSR/CCNA2/HMGCR/SREBF1/ADIPOQ/CCND1/MTOR/RPS6KB1/PIK3CA/IGF1R/PIK3CD/PIK3CB/CFTR/SIRT1/AKT2	17
hsa04022	cGMP-PKG signaling pathway	ADRB2/AKT1/INSR/OPRD1/MAPK3/MAPK1/RAF1/NOS3/NFATC1/ADORA1/ADRA2C/ADRA2B/MAP2K1/PIK3CG/AGTR1/ADORA3/AKT2	17
hsa04921	Oxytocin signaling pathway	PTGS2/JUN/PRKCA/MAPK3/MAPK1/CCND1/EGFR/FOS/CDKN1A/RAF1/PRKCB/NOS3/NFATC1/MAP2K1/PIK3CG/SRC	16
hsa04371	Apelin signaling pathway	NOS2/AKT1/MAPK3/MAPK1/CCND1/RAF1/NOS3/PLAT/SERPINE1/SPP1/MTOR/RPS6KB1/MAP2K1/PIK3CG/AGTR1/AKT2	16
hsa04920	Adipocytokine signaling pathway	RELA/IKBKB/AKT1/MAPK8/MAPK10/PPARA/ADIPOQ/RXRB/STAT3/NFKBIA/CHUK/MTOR/MAPK9/TNF/AKT2	15
hsa04310	Wnt signaling pathway	JUN/PRKCA/MAPK8/GSK3B/MAPK10/PPARD/CCND1/MYC/PRKCB/FOSL1/NFATC1/EP300/RAC1/MAPK9/MMP7	15
hsa04211	Longevity regulating pathway	BAX/PPARG/RELA/AKT1/INSR/CAT/ADIPOQ/MTOR/RPS6KB1/PIK3CA/IGF1R/PIK3CD/PIK3CB/SIRT1/AKT2	15
hsa04622	RIG-I-like receptor signaling pathway	CASP8/RELA/IKBKB/MAPK8/MAPK14/MAPK10/NFKBIA/CXCL8/CXCL10/CHUK/MAPK9/TNF	12
hsa04350	TGF-beta signaling pathway	MAPK3/MAPK1/MYC/IFNG/RPS6KB1/EP300/BMP4/TGFBR2/TNF	9
hsa03320	PPAR signaling pathway	PPARG/MMP1/PPARD/OLR1/PPARA/ADIPOQ/RXRB/ILK	8
hsa04623	Cytosolic DNA-sensing pathway	IL6/RELA/IKBKB/NFKBIA/IL1B/CXCL10/CHUK	7
